# Supplementary material for: Identification of Differentially Expressed MicroRNAs and Their Potential Target Genes in Adipose Tissue from Pigs with Highly Divergent Backfat Thickness
Source: Animals (Basel). 2020 Apr 5;10(4):624. doi: 10.3390/ani10040624 (PMC7222822; doi:10.3390/ani10040624)
Supplement: Supplementary file 1 [file animals-10-00624-s001.zip]

Archive with 6 entries (6 files):
- Table S1.Age, weight, backfat thickness and pedigree information.xlsx
- Table S2. Summary of RNA-seq data alignment.xlsx
- Table S3. miRNA count  in each sample.xlsx
- Table S4. Differentially expressed miRNAs between individual pigs in each pair of siblings.xlsx
- Table S5. Potential target genes predicted using miRDB and Targetscan.xlsx
- Table S6. Diiferentially expressed genes between HB  and LB groups.xlsx
