# Supplementary material for: Identification of Differentially Expressed MicroRNAs and Their Potential Target Genes in Adipose Tissue from Pigs with Highly Divergent Backfat Thickness
Source: Animals (Basel). 2020 Apr 5;10(4):624. doi: 10.3390/ani10040624 (PMC7222822; doi:10.3390/ani10040624)
Supplement: Supplementary file 1 [file animals-10-00624-s001.zip › Table S1.Age, weight, backfat thickness and pedigree information.xlsx]

## Sheet: Sheet1
Table S1.Age, weight, backfat thickness and pedigree information
ID	body weight (kg)	backfat thickness （mm）	backfat thickness after adjust (mm）	Boar ID	Sow ID	days-old
21617	101.4	2.7	2.66633	LLNHPF710001599	LLNHPF710007908	184
14817	95.9	2.9	3.01138	LLNHPF708007239	LLNHPF708006338	196
3012	92.4	2.9	3.11346	LLNHPF409000001	LLNHPF711003406	229
10011	91.9	2.9	3.12861	LLNHPF709000253	LLNHPF108000891	213
12110	90.6	2.9	3.1687	LLNHPF711010301	LLNHPF710002730	201
19307	99	3.2	3.22913	LLNHPF710001513	LLNHPF710006568	189
20315	77.9	2.6	3.24741	LLNHPF108006224	LLNHPF710007804	179
10607	80.8	2.7	3.26561	LLNHPF409000001	LLNHPF708004018	204
18206	105.1	3.5	3.34606	LLNHPF709000024	LLNHPF109006533	187
12008	87.1	3.2	3.62143	LLNHPF711010301	LLNHPF710002730	199
23810	87	3.2	3.62513	LLNHPF409000070	LLNHPF709003588	173
10307	100.5	3.8	3.78294	LLNHPF409000001	LLNHPF709003575	224
13103	99.1	3.8	3.8311	LLNHPF711003206	LLNHPF708006384	198
14207	81.3	3.2	3.84935	LLNHPF708007239	LLNHPF707001859	192
37006	105	4.1	3.92305	LLNHPF708007240	LLNHPF707001860	153
31208	93.4	3.8	4.04057	LLNHPF710001599	LLNHPF109005690	161
14911	108.9	4.4	4.07299	LLNHPF7109000001	LLNHPF109005691	176
29611	90.3	3.8	4.1644	LLNHPF409000070	LLNHPF710002140	165
19207	96.2	4.1	4.24554	LLNHPF409000070	LLNHPF707003012	188
23613	94.2	4.1	4.32636	LLNHPF711014001	LLNHPF108006312	175
19804	84.6	3.8	4.41308	LLNHPF709000253	LLNHPF707003215	183
14906	90.9	4.1	4.46667	LLNHPF709000254	LLNHPF707003216	165
21004	100.6	4.5	4.47577	LLNHPF108006224	LLNHPF109005810	229
21005	82	3.8	4.53665	LLNHPF108006225	LLNHPF109005811	229
24212	81.8	3.8	4.54644	LLNHPF711014001	LLNHPF709000356	174
26812	81.6	3.8	4.55628	LLNHPF409000070	LLNHPF108002137	168
23709	81	3.8	4.58604	LLNHPF710006737	LLNHPF108001825	173
19309	95.5	4.4	4.58617	LLNHPF710001513	LLNHPF710006568	189
10305	88	4.1	4.59771	LLNHPF710001513	LLNHPF711006704	212
23208	94.7	4.4	4.62093	LLNHPF111010504	LLNHPF109004492	178
20010	87.5	4.1	4.62108	LLNHPF409000001	LLNHPF109003451	184
30306	87.5	4.1	4.62108	LLNHPF710001599	LLNHPF108006170	162
23106	92.5	4.4	4.71929	LLNHPF111010504	LLNHPF109006281	178
22509	78	3.8	4.74088	LLNHPF111011101	LLNHPF709002652	177
22709	98.8	4.7	4.75143	LLNHPF710001513	LLNHPF109005833	175
19713	77.6	3.8	4.76232	LLNHPF709000024	LLNHPF711018109	184
23808	91.5	4.4	4.7654	LLNHPF409000070	LLNHPF709003588	173
30211	84.5	4.1	4.76647	LLNHPF710001599	LLNHPF708001215	164
20409	91.4	4.4	4.77006	LLNHPF710006754	LLNHPF707003454	177
20709	97.8	4.7	4.79517	LLNHPF710006754	LLNHPF108001680	176
16402	90.2	4.4	4.82671	LLNHPF710006754	LLNHPF709007786	192
17507	101.6	5	4.92886	LLNHPF109003225	LLNHPF711013410	186
22608	94.3	4.7	4.95477	LLNHPF409000070	LLNHPF711017610	177
26509	80.4	4.1	4.98063	LLNHPF709000253	LLNHPF708006312	170
30706	87	4.4	4.98455	LLNHPF710001599	LLNHPF108001423	172
30708	93.6	4.7	4.98798	LLNHPF710001600	LLNHPF108001424	172
6806	93.2	4.7	5.00715	LLNHPF710006873	LLNHPF710007891	212
4202	92.3	4.7	5.05084	LLNHPF710001335	LLNHPF710001596	223
29807	84.7	4.4	5.10453	LLNHPF709000024	LLNHPF108001435	163
17506	94.7	5	5.25106	LLNHPF109003225	LLNHPF711013410	186
27907	94.4	5	5.26603	LLNHPF711003206	LLNHPF711009110	167
16305	100.2	5.3	5.29046	LLNHPF711003005	LLNHPF710007659	193
39606	86.7	4.7	5.34078	LLNHPF711003006	LLNHPF710007660	193
19504	92.8	5	5.34731	LLNHPF708007239	LLNHPF710008427	188
13603	98.9	5.3	5.35312	LLNHPF711010301	LLNHPF109005790	196
16810	103	5.6	5.45244	LLNHPF709000024	LLNHPF109004768	185
18409	90.5	5	5.46866	LLNHPF708007239	LLNHPF711012408	185
25311	90.5	5	5.46866	LLNHPF708007239	LLNHPF706001199	183
11901	96.2	5.3	5.48813	LLNHPF710006737	LLNHPF710006896	200
3008	89.8	5	5.50669	LLNHPF409000001	LLNHPF711003406	229
26505	83	4.7	5.55133	LLNHPF709000253	LLNHPF708006312	170
17707	106.7	5.9	5.56373	LLNHPF709000024	LLNHPF710006569	185
17905	100.4	5.6	5.57987	LLNHPF409000070	LLNHPF708001286	185
31107	82.4	4.7	5.58705	LLNHPF710001599	LLNHPF707003209	161
30308	91.2	5.3	5.75702	LLNHPF710001599	LLNHPF108006170	162
9904	90.3	5.3	5.80824	LLNHPF409000001	LLNHPF710007418	210
31111	90.2	5.3	5.81399	LLNHPF710001599	LLNHPF707003209	161
24609	81.3	5	6.01462	LLNHPF409000333	LLNHPF709007512	173
16906	103	6.2	6.03663	LLNHPF709000253	LLNHPF109001007	190
22307	97.2	5.9	6.05289	LLNHPF710006754	LLNHPF709009185	176
22211	102.3	6.2	6.07398	LLNHPF710001599	LLNHPF109005946	178
27009	85.7	5.3	6.08496	LLNHPF708007239	LLNHPF710008146	168
30005	85.6	5.3	6.09127	LLNHPF710001599	LLNHPF709009024	162
25902	90.8	5.6	6.10682	LLNHPF710009139	LLNHPF711011612	186
6805	101.4	6.2	6.12267	LLNHPF710006873	LLNHPF710007891	212
20912	79.5	5	6.13444	LLNHPF111010504	LLNHPF707001016	178
31005	95.3	5.9	6.16123	LLNHPF710001599	LLNHPF108000961	160
17907	110.7	6.8	6.20141	LLNHPF409000070	LLNHPF708001286	185
23614	99.8	6.2	6.21121	LLNHPF711014001	LLNHPF108006312	175
23410	99.2	6.2	6.24507	LLNHPF710001599	LLNHPF709002907	183
26908	93.2	5.9	6.28557	LLNHPF710001599	LLNHPF109006216	173
24913	87.3	5.6	6.32458	LLNHPF710001599	LLNHPF708006960	173
3610	101.2	6.4	6.33146	LLNHPF709000253	LLNHPF711003211	223
16603	107.2	6.8	6.38527	LLNHPF709000024	LLNHPF710007417	196
22510	103.4	6.8	6.59764	LLNHPF111011101	LLNHPF709002652	177
21008	92.6	6.2	6.64349	LLNHPF710001599	LLNHPF709008597	178
10406	82.2	5.6	6.67122	LLNHPF710001599	LLNHPF710007088	211
20408	96.8	6.5	6.69321	LLNHPF710006754	LLNHPF707003454	179
23511	86.5	5.9	6.71816	LLNHPF709000253	LLNHPF108000801	175
10110	111.9	7.6	6.86324	LLNHPF709000253	LLNHPF109000334	206
28907	89.1	6.2	6.87612	LLNHPF710001599	LLNHPF708000661	164
6408	96.2	6.7	6.93783	LLNHPF710001335	LLNHPF710006826	212
20608	90.2	6.4	7.02066	LLNHPF111010504	LLNHPF709004001	178
119010	104.4	7.3	7.02131	LLNHPF7108007239	LLNHPF709004002	263
17706	98.7	7	7.08306	LLNHPF709000024	LLNHPF710006569	185
17908	85.5	6.2	7.13303	LLNHPF409000070	LLNHPF708001286	185
16607	88.9	6.5	7.22329	LLNHPF709000024	LLNHPF710007417	196
20910	100	7.3	7.3	LLNHPF111010504	LLNHPF707001016	178
19407	104.2	7.6	7.32256	LLNHPF710006873	LLNHPF109001340	195
16708	96.6	7.1	7.32466	LLNHPF710006754	LLNHPF108002908	196
6808	85.7	6.4	7.34787	LLNHPF710006873	LLNHPF710007891	213
24909	89.6	6.7	7.39366	LLNHPF710001599	LLNHPF708006960	173
32510	84.3	6.5	7.57248	LLNHPF710001335	LLNHPF108000912	156
24912	104.4	7.9	7.5984	LLNHPF710001599	LLNHPF708006960	171
17604	106.6	8.2	7.73922	LLNHPF710001513	LLNHPF710002169	189
17108	97.4	7.6	7.78254	LLNHPF709000024	LLNHPF710007470	188
23407	88.2	7	7.8339	LLNHPF710001599	LLNHPF709002907	184
19502	100.3	7.9	7.87868	LLNHPF708007239	LLNHPF710008427	188
6209	104.4	8.2	7.88695	LLNHPF710006737	LLNHPF109005950	217
24802	87.3	7	7.90573	LLNHPF710006738	LLNHPF109005951	170
20800	104.1	8.5	8.19683	LLNHPF111011101	LLNHPF710003036	177
30406	91.5	7.6	8.23115	LLNHPF111011101	LLNHPF709001461	164
17206	105.6	8.8	8.37683	LLNHPF709000024	LLNHPF707003024	187
35613	75	6.5	8.39277	LLNHPF711014001	LLNHPF109001005	154
23714	88.7	7.6	8.46266	LLNHPF710006737	LLNHPF108001825	173
20811	88.5	7.6	8.47969	LLNHPF111011101	LLNHPF710003036	178
18009	95.7	8.2	8.53092	LLNHPF109003225	LLNHPF109000915	187
19612	78.8	7	8.65527	LLNHPF710001599	LLNHPF108001871	185
10108	124.8	10.6	8.66211	LLNHPF709000253	LLNHPF109000334	207
30010	82.3	7.3	8.68707	LLNHPF710001599	LLNHPF709009024	162
31210	84.3	7.6	8.85398	LLNHPF710001599	LLNHPF109005690	161
23105	77.8	7.3	9.12803	LLNHPF111010504	LLNHPF109006281	178
23412	88.4	8.2	9.15836	LLNHPF710001599	LLNHPF709002907	182
17109	104.5	9.7	9.3216	LLNHPF709000024	LLNHPF710007470	188
1904	111	10.3	9.37019	LLNHPF409000001	LLNHPF711003112	227
14909	98.2	9.4	9.55515	LLNHPF710006737	LLNHPF710002381	195
23712	88.4	8.8	9.82848	LLNHPF710006737	LLNHPF108001825	175
15805	92.7	9.4	10.0627	LLNHPF708007239	LLNHPF710007876	195
17608	113.6	11.4	10.1542	LLNHPF710001513	LLNHPF710002169	189
22511	87.4	9.7	10.9439	LLNHPF111011101	LLNHPF709002652	179
14907	95.9	11.1	11.5263	LLNHPF710006737	LLNHPF710002381	193
23301	93.4	11.4	12.1217	LLNHPF710001599	LLNHPF710006367	179
