# Supplementary material for: Identification of Differentially Expressed MicroRNAs and Their Potential Target Genes in Adipose Tissue from Pigs with Highly Divergent Backfat Thickness
Source: Animals (Basel). 2020 Apr 5;10(4):624. doi: 10.3390/ani10040624 (PMC7222822; doi:10.3390/ani10040624)
Supplement: Supplementary file 1 [file animals-10-00624-s001.zip › Table S2. Summary of RNA-seq data alignment.xlsx]

## Sheet: Sheet1
Table S2. Summary of RNA-seq data alignment
Sample ID	Raw_reads	Low_quality	Containing 'N‘ Reads	length < 20	Length > 30	Clean Reads	Q30(%)	Total_reads	Mapped_reads	Mapping ratio	Mapped_reads（+）	Mapping ratio	Mapped_reads（-）	Mapping ratio
L22509	17096510	0	30	219981	471939	16404560	99.07	15741534	9338704	59.33	6009463	38.18	3329241	21.15
L22511	17296878	0	32	63384	1057469	16175993	99.13	15822409	11064885	69.93	10211287	64.54	853598	5.39
L23709	16368303	0	22	517375	361724	15489182	99.11	14595844	8129536	55.7	5466264	37.45	2663272	18.25
L23712	18278895	0	23	236214	1766076	16276582	99.15	14556543	8711766	59.85	6276115	43.12	2435651	16.73
L31208	19863905	0	27	119859	2803536	169040483	99.12	15788547	10061185	63.72	6798772	43.06	3262413	20.66
L31210	14860271	0	20	229313	2370852	12260088	99.01	10667944	6948527	65.13	5307017	49.75	1641510	15.38
