# Supplementary material for: Identification of Differentially Expressed MicroRNAs and Their Potential Target Genes in Adipose Tissue from Pigs with Highly Divergent Backfat Thickness
Source: Animals (Basel). 2020 Apr 5;10(4):624. doi: 10.3390/ani10040624 (PMC7222822; doi:10.3390/ani10040624)
Supplement: Supplementary file 1 [file animals-10-00624-s001.zip › Table S3. miRNA count in each sample.xlsx]

## Sheet: Sheet1
#miRNA	L22511	L22509	L23712	L23709	L31210	L31208
ssc-let-7a	170536	52125	115736	113556	184160	88028
ssc-let-7c	501174	54583	704155	388525	309755	143908
ssc-let-7d-3p	1060	366	1152	722	1011	558
ssc-let-7d-5p	10785	3446	11777	8384	9706	4870
ssc-let-7e	19456	5143	15818	16001	26507	10377
ssc-let-7f-3p	128	52	43	104	196	143
ssc-let-7f-5p	138078	97099	60442	165692	281236	281564
ssc-let-7g	442482	179584	143625	371256	675363	338157
ssc-let-7i-3p	237	19	82	65	158	52
ssc-let-7i-5p	968399	203771	620602	1002181	1217645	570669
ssc-miR-1	8997	11197723	24257	62691	694639	84894
ssc-miR-100	232456	33665	202395	170445	176564	72260
ssc-miR-101	74998	9246	35592	32142	38926	18878
ssc-miR-103	20987	4834	14629	29721	28546	14380
ssc-miR-10382	7	0	23	4	0	1
ssc-miR-10383	1443	215	2154	298	185	124
ssc-miR-10384	436	27	514	152	82	76
ssc-miR-10386	39	26	113	162	50	116
ssc-miR-10388	173	95	32	105	230	71
ssc-miR-10390	3	1	16	8	28	28
ssc-miR-10391	3	1	1	2	1	1
ssc-miR-105-1	3	0	5	130	2	4
ssc-miR-105-2	0	0	0	5	0	0
ssc-miR-106a	97	14	119	139	53	36
ssc-miR-107	1834	334	1212	2137	1610	858
ssc-miR-10a-3p	597	142	141	383	1059	278
ssc-miR-10a-5p	117076	25218	38244	79353	198999	54906
ssc-miR-10b	405575	167187	228529	469621	683483	291034
ssc-miR-122-3p	0	0	2	1	5	4
ssc-miR-122-5p	137	195	913	2716	510	2538
ssc-miR-1249	210	38	376	170	161	60
ssc-miR-124a	1	0	0	1016	1	12
ssc-miR-125a	58252	7753	31463	22024	35092	7598
ssc-miR-125b	89399	8080	81452	40901	42087	9850
ssc-miR-126-3p	205064	52383	62765	201572	297086	198163
ssc-miR-126-5p	3161	950	499	1433	5001	1710
ssc-miR-127	10763	6599	57463	38143	8571	5599
ssc-miR-1271-3p	18	2	18	6	8	6
ssc-miR-1271-5p	4527	1298	2273	2804	4333	2707
ssc-miR-1277	23	10	6	16	23	19
ssc-miR-128	1391	2649	1858	7033	899	579
ssc-miR-1285	286	255	117	470	603	340
ssc-miR-1296-5p	91	45	97	77	57	34
ssc-miR-129a-3p	55	23	65	542	70	33
ssc-miR-129a-5p	603	107	2165	7771	376	270
ssc-miR-1306-3p	130	10	508	121	55	40
ssc-miR-1306-5p	339	49	555	277	227	111
ssc-miR-1307	3288	278	13325	2446	991	680
ssc-miR-130a	1542	67	1010	749	373	329
ssc-miR-130b-3p	146	21	272	159	67	48
ssc-miR-130b-5p	285	105	333	170	173	68
ssc-miR-132	623	28	896	1781	132	138
ssc-miR-133a-3p	428	157849	1367	998	15172	408
ssc-miR-133a-5p	14	2907	161	59	330	6
ssc-miR-133b	42	6682	174	63	563	30
ssc-miR-1343	650	124	1480	793	434	180
ssc-miR-135	30	3	1	89	40	35
ssc-miR-136-3p	502	483	430	945	698	274
ssc-miR-136-5p	333	73	1052	972	171	152
ssc-miR-137	66	23	19	430	35	286
ssc-miR-138	31	3	57	2158	5	18
ssc-miR-1388	27	3	113	36	19	22
ssc-miR-139-3p	283	39	406	318	157	45
ssc-miR-139-5p	5729	1152	4684	21797	6310	4711
ssc-miR-140-3p	48191	9611	88221	82542	52280	36750
ssc-miR-140-5p	2131	440	789	2282	2968	1417
ssc-miR-141	28194	35	8562	504	217	993
ssc-miR-142-3p	6687	92	8974	3088	901	1225
ssc-miR-142-5p	9969	578	3178	2876	3491	3130
ssc-miR-143-3p	1400519	116941	2986286	1691908	794860	575685
ssc-miR-143-5p	6244	367	20946	7477	2529	2076
ssc-miR-144	120	26	1244	1257	190	560
ssc-miR-145-3p	7593	1413	8164	8089	6093	2508
ssc-miR-145-5p	127992	11373	318915	140595	62239	22625
ssc-miR-1468	2543	659	4500	2733	3099	1091
ssc-miR-146a-5p	59137	5334	53660	72381	40111	42020
ssc-miR-146b	49318	1138	58868	5073	2125	2473
ssc-miR-148a-3p	1464505	338254	697924	2142900	2747361	3326695
ssc-miR-148a-5p	5524	334	18606	6730	3156	2630
ssc-miR-148b-3p	27491	7732	14113	23223	26442	24487
ssc-miR-148b-5p	449	81	215	295	365	243
ssc-miR-149	1308	682	2031	3808	803	505
ssc-miR-150	2504	163	1326	937	1425	581
ssc-miR-151-3p	72588	14887	99928	81175	42333	39440
ssc-miR-151-5p	3820	576	2715	1632	1339	706
ssc-miR-152	139310	18693	323703	189879	102573	92841
ssc-miR-153	5	0	1	305	3	6
ssc-miR-155-3p	1	0	0	0	0	0
ssc-miR-155-5p	3920	555	884	3150	6795	2658
ssc-miR-15a	678	121	292	350	661	205
ssc-miR-15b	1141	132	546	344	819	312
ssc-miR-16	4883	1405	1389	2743	8986	2990
ssc-miR-17-3p	121	2	467	44	8	6
ssc-miR-17-5p	5098	787	6097	2871	2616	1493
ssc-miR-181a	64090	4953	107290	40328	11889	5652
ssc-miR-181b	13107	1548	20968	10775	3032	1243
ssc-miR-181c	734	38	866	494	113	82
ssc-miR-181d-3p	0	0	0	2	1	0
ssc-miR-181d-5p	5277	550	6666	4960	1512	683
ssc-miR-182	21799	368	22129	1871	1077	2796
ssc-miR-183	9310	73	9219	459	137	684
ssc-miR-1839-3p	2	0	1	2	6	3
ssc-miR-1839-5p	130	8	365	345	149	191
ssc-miR-184	88	7	567	603	93	223
ssc-miR-1842	67	27	228	87	36	36
ssc-miR-185	8606	2057	24038	15333	8059	4653
ssc-miR-186-3p	3	0	7	2	0	0
ssc-miR-186-5p	39566	4098	32770	25657	20544	9820
ssc-miR-187	18	0	11	282	3	1
ssc-miR-18a	127	5	131	65	38	48
ssc-miR-18b	1	0	3	0	1	0
ssc-miR-190a	194	36	109	129	169	75
ssc-miR-190b	17	22	69	11	6	3
ssc-miR-191	77240	18452	96018	44725	46915	19415
ssc-miR-192	881	289	1434	2381	3136	2296
ssc-miR-193a-3p	374	37	670	584	308	224
ssc-miR-193a-5p	5826	598	11574	6280	5039	1736
ssc-miR-194a-3p	0	1	4	4	3	2
ssc-miR-194a-5p	430	68	433	394	575	257
ssc-miR-194b-5p	9	24	168	47	16	43
ssc-miR-195	11152	2164	4468	7163	9893	5143
ssc-miR-196a	1482	49	649	923	2517	760
ssc-miR-196b-3p	8	3	4	6	9	1
ssc-miR-196b-5p	1494	404	396	783	2655	653
ssc-miR-199a-3p	166231	41361	59049	65569	166370	53227
ssc-miR-199a-5p	95286	13330	31348	31530	64647	21184
ssc-miR-199b-3p	166231	41362	59049	65570	166372	53227
ssc-miR-199b-5p	159392	39982	38745	74194	229634	70979
ssc-miR-19a	383	70	135	283	223	167
ssc-miR-19b	1756	155	1529	735	764	343
ssc-miR-200b	66650	461	25164	2105	1299	7284
ssc-miR-202-3p	0	1	2	24	0	29
ssc-miR-202-5p	3	85	4	259	78	1219
ssc-miR-204	5927	405	7978	1581	659	480
ssc-miR-205	40745	181	36135	1568	2202	2340
ssc-miR-206	193	454370	548	1314	23306	1319
ssc-miR-208b	0	25	0	1	0	6
ssc-miR-20a-3p	20	5	10	3	13	3
ssc-miR-20a-5p	7662	1784	1474	2362	6799	2626
ssc-miR-20b	98	17	180	97	43	33
ssc-miR-210	2037	65	7604	685	332	251
ssc-miR-212	83	9	71	272	10	13
ssc-miR-21-3p	141	0	231	39	23	12
ssc-miR-214-3p	17174	1948	19797	9029	9011	4877
ssc-miR-214-5p	2829	237	1315	1489	1155	897
ssc-miR-215	50	192	1516	884	124	1722
ssc-miR-21-5p	922249	57199	689643	297114	239406	218677
ssc-miR-216	5	0	16	3	4	3
ssc-miR-217	27	6	66	42	16	6
ssc-miR-218	10140	472	2399	6782	4969	6008
ssc-miR-218b	10140	472	2399	6782	4969	6008
ssc-miR-219a	9	3	32	15	7	3
ssc-miR-219b-3p	4	2	3	19932	8	167
ssc-miR-221-3p	7530	534	5716	4579	4407	1377
ssc-miR-221-5p	1020	59	363	467	585	217
ssc-miR-222	2377	198	1776	1994	1362	560
ssc-miR-223	1276	113	883	644	533	415
ssc-miR-22-3p	19464	7532	55527	30953	12288	6871
ssc-miR-224	157	32	229	247	233	174
ssc-miR-22-5p	1041	447	1170	1235	900	798
ssc-miR-2320-3p	170	36	234	179	65	39
ssc-miR-2320-5p	524	112	1325	567	326	160
ssc-miR-2366	15	4	43	235	8	7
ssc-miR-23a	36468	11187	32253	34511	52588	22903
ssc-miR-23b	29875	11625	32262	31723	30501	18634
ssc-miR-2411	32	8	94	106	14	11
ssc-miR-24-1-5p	1380	260	1832	2100	1335	1133
ssc-miR-24-2-5p	269	32	241	327	138	171
ssc-miR-24-3p	30146	4803	32917	34867	25096	17240
ssc-miR-2483	121	19	229	141	143	25
ssc-miR-26a	872500	326170	246924	453899	791632	391885
ssc-miR-26b-3p	134	19	129	49	66	14
ssc-miR-26b-5p	100586	29785	35921	78726	117734	88106
ssc-miR-27a	37228	7285	10945	17126	38258	22877
ssc-miR-27b-3p	265505	85396	140485	176627	255564	117864
ssc-miR-27b-5p	203	21	531	231	136	76
ssc-miR-28-3p	27568	2637	34113	12751	10154	5239
ssc-miR-28-5p	3992	569	3937	2047	1679	901
ssc-miR-296-3p	665	98	5173	858	352	183
ssc-miR-296-5p	136	16	276	54	80	23
ssc-miR-299	46	54	82	96	83	43
ssc-miR-29a-3p	44198	4355	17218	19924	22894	9535
ssc-miR-29a-5p	66	3	58	29	15	16
ssc-miR-29b	1447	81	939	1263	568	347
ssc-miR-29c	1452	116	708	900	623	291
ssc-miR-301	9	0	2	5	2	2
ssc-miR-30a-3p	9383	1605	33441	4425	5020	1825
ssc-miR-30a-5p	312575	43135	667929	165247	189219	76488
ssc-miR-30b-3p	114	49	211	75	75	23
ssc-miR-30b-5p	21405	4434	9851	10856	14349	6973
ssc-miR-30c-1-3p	143	32	322	127	77	41
ssc-miR-30c-3p	2024	360	11638	1708	1497	565
ssc-miR-30c-5p	18800	7188	18063	14413	23044	6562
ssc-miR-30d	92797	45978	96183	87650	78587	37900
ssc-miR-30e-3p	6521	2675	3848	4602	5116	2993
ssc-miR-30e-5p	32446	9445	24666	29312	17089	9862
ssc-miR-31	2086	21	1400	229	54	98
ssc-miR-32	1109	163	271	1467	1284	1106
ssc-miR-320	28471	3927	60957	22045	17036	5400
ssc-miR-323	140	261	278	1164	144	81
ssc-miR-324	178	16	186	220	83	76
ssc-miR-325	0	0	0	32	0	6
ssc-miR-326	832	42	2159	890	194	159
ssc-miR-328	3505	668	5667	3748	2369	799
ssc-miR-330	605	42	1409	1991	168	124
ssc-miR-331-3p	946	239	2383	844	411	207
ssc-miR-331-5p	250	157	161	265	327	226
ssc-miR-335	333	101	278	846	294	78
ssc-miR-338	41	10	18	1538	8	79
ssc-miR-339	2709	273	1543	905	1245	541
ssc-miR-339-3p	71	2	97	30	32	2
ssc-miR-339-5p	5292	812	2790	2064	3159	1248
ssc-miR-33b-3p	3	0	1	2	1	0
ssc-miR-33b-5p	2	0	11	1	2	1
ssc-miR-340	5618	1783	3732	3018	1714	1268
ssc-miR-342	1433	197	1103	1667	1077	488
ssc-miR-345-3p	260	146	385	239	190	125
ssc-miR-345-5p	40	12	89	35	20	16
ssc-miR-34a	4087	509	1584	2498	5113	1647
ssc-miR-34c	237	32	134	1540	41	509
ssc-miR-3613	1080	402	381	1131	2317	1026
ssc-miR-361-3p	7788	1036	5786	3485	4208	1490
ssc-miR-361-5p	2181	445	1271	1175	1609	591
ssc-miR-362	891	342	802	763	490	172
ssc-miR-363	958	80	3268	1414	253	343
ssc-miR-365-3p	1573	1517	1548	1603	3078	765
ssc-miR-365-5p	64	20	369	152	115	37
ssc-miR-369	88	152	61	149	123	60
ssc-miR-370	415	497	12385	10268	420	695
ssc-miR-371-5p	0	15	4	130	1	73
ssc-miR-374a-3p	2539	1955	268	1414	5817	2838
ssc-miR-374a-5p	7083	1990	1010	3116	8927	4507
ssc-miR-374b-3p	74	60	12	39	202	75
ssc-miR-374b-5p	3711	1234	689	1230	5009	1511
ssc-miR-375	67811	27	45161	601	20	538
ssc-miR-376a-3p	36	33	92	76	69	40
ssc-miR-376a-5p	3	1	26	29	7	4
ssc-miR-376c	10	0	4	11	9	5
ssc-miR-378	19085	37176	81416	41953	23810	14951
ssc-miR-378b-3p	3490	5462	16800	6946	3547	2109
ssc-miR-381-3p	79100	34445	185026	210751	64009	76358
ssc-miR-381-5p	2	2	2	4	3	0
ssc-miR-382	312	153	1409	1371	207	127
ssc-miR-411	74	159	48	192	191	104
ssc-miR-421-3p	209	48	193	383	220	158
ssc-miR-421-5p	0	0	0	1	0	4
ssc-miR-423-3p	21404	5368	44410	12312	11662	4220
ssc-miR-423-5p	12459	2422	23093	7678	7188	3029
ssc-miR-424-3p	539	74	316	174	162	53
ssc-miR-424-5p	3039	177	697	733	1040	314
ssc-miR-425-3p	1624	349	1691	1039	958	467
ssc-miR-425-5p	3673	978	9028	5807	2190	2166
ssc-miR-429	2109	9	1880	93	37	196
ssc-miR-432-3p	3	1	0	3	0	0
ssc-miR-432-5p	172	146	732	1267	117	93
ssc-miR-4331-3p	14	2	18	16	1	8
ssc-miR-4331-5p	103	59	105	229	92	119
ssc-miR-4332	36	10	32	25	24	16
ssc-miR-4334-3p	1541	135	1006	595	684	318
ssc-miR-4337	3	0	0	0	1	2
ssc-miR-450a	5197	706	1480	1552	2065	780
ssc-miR-450b-3p	42	25	17	22	31	12
ssc-miR-450b-5p	9862	5778	1451	3222	11171	3081
ssc-miR-450c-3p	134	73	47	43	117	25
ssc-miR-450c-5p	8643	1569	2422	3892	4090	2084
ssc-miR-451	7340	6528	29724	95749	29469	85798
ssc-miR-452	2309	143	5568	4425	1532	1091
ssc-miR-454	103	34	23	91	131	76
ssc-miR-455-3p	1335	366	995	846	1884	810
ssc-miR-455-5p	10434	1296	5283	7650	8353	7378
ssc-miR-486	216	9970	611	1237	1258	1170
ssc-miR-487b	4	0	7	7	5	0
ssc-miR-489	0	34	1	722	1	5
ssc-miR-490	63	10	212	342	38	40
ssc-miR-490-5p	1	0	1	6	1	2
ssc-miR-491	272	51	698	507	139	72
ssc-miR-493-3p	79	61	241	187	95	75
ssc-miR-493-5p	82	322	34	58	202	84
ssc-miR-497	4842	305	4032	2526	1630	869
ssc-miR-499-3p	3	1	9	1	1	2
ssc-miR-499-5p	1185	1168	622	1130	1158	761
ssc-miR-500-3p	1200	617	2132	1014	876	353
ssc-miR-500-5p	487	180	323	463	375	180
ssc-miR-503	629	437	681	657	313	156
ssc-miR-504	1860	374	1096	1294	937	437
ssc-miR-505	1121	236	1185	782	604	320
ssc-miR-532-3p	425	121	495	182	187	57
ssc-miR-532-5p	13403	4746	8609	9905	10577	5637
ssc-miR-542-3p	22107	2668	39013	15774	6590	4057
ssc-miR-542-5p	118	9	115	43	20	10
ssc-miR-545-3p	59	3	9	25	18	12
ssc-miR-545-5p	24	2	16	21	18	5
ssc-miR-551a	26	4	96	35	15	10
ssc-miR-574-3p	3955	636	3145	2399	4334	1537
ssc-miR-574-5p	849	136	1873	834	757	431
ssc-miR-582-3p	129	22	651	135	39	42
ssc-miR-582-5p	167	16	127	92	97	76
ssc-miR-615	129	23	487	140	39	39
ssc-miR-628-3p	26	5	33	26	26	17
ssc-miR-628-5p	135	59	62	137	165	70
ssc-miR-6516	159	38	49	212	177	126
ssc-miR-652	42	33	16	38	62	18
ssc-miR-6529	559	194	3069	1041	292	314
ssc-miR-660	744	405	277	561	789	311
ssc-miR-664-3p	75	61	9	43	144	29
ssc-miR-664-5p	883	131	1239	1025	555	281
ssc-miR-670	3	0	5	11	6	6
ssc-miR-671-3p	145	21	293	179	83	41
ssc-miR-671-5p	253	15	793	262	88	54
ssc-miR-676-3p	1853	275	1619	1015	1158	450
ssc-miR-676-5p	1	2	2	2	3	0
ssc-miR-6782-3p	12	11	24	3	4	0
ssc-miR-708-3p	294	64	796	1258	523	400
ssc-miR-708-5p	1063	663	816	3194	3846	1096
ssc-miR-7134-3p	9028	3574	15401	6188	3501	2022
ssc-miR-7134-5p	1045	551	2256	621	524	185
ssc-miR-7135-3p	13	3	56	31	21	20
ssc-miR-7135-5p	12	1	36	27	2	6
ssc-miR-7136-3p	5	1	6	4	2	4
ssc-miR-7136-5p	16	5	40	33	35	19
ssc-miR-7137-3p	26	12	123	30	11	3
ssc-miR-7137-5p	44	15	52	36	30	17
ssc-miR-7138-3p	0	2	0	6	1	0
ssc-miR-7138-5p	3	8	0	3	3	2
ssc-miR-7139-3p	11	0	9	3	0	1
ssc-miR-7139-5p	15	4	16	7	7	5
ssc-miR-7140-3p	16	0	11	2	3	2
ssc-miR-7140-5p	1	0	0	0	0	0
ssc-miR-7141-5p	10	0	11	7	2	3
ssc-miR-7142-3p	301	90	602	164	152	104
ssc-miR-7142-5p	2	0	3	1	0	0
ssc-miR-7143-3p	7	0	35	41	8	5
ssc-miR-7143-5p	2	0	0	1	0	0
ssc-miR-7144-5p	31	1	75	10	15	3
ssc-miR-7-3p	262	124	74	71	150	82
ssc-miR-744	1908	127	8246	2959	739	681
ssc-miR-758	234	146	522	448	196	150
ssc-miR-7-5p	8621	3034	5226	54452	6884	7438
ssc-miR-769-3p	292	54	606	448	227	131
ssc-miR-769-5p	2738	411	4060	3126	1187	847
ssc-miR-7857-3p	6	3	18	73	1	1
ssc-miR-874	357	126	435	380	125	38
ssc-miR-885-3p	9	59	23	69	26	12
ssc-miR-885-5p	36	366	22	148	66	27
ssc-miR-9	4018	72	3290	99284	349	1679
ssc-miR-9-1	4018	72	3290	99284	349	1679
ssc-miR-92a	19939	3938	13042	4417	9956	4179
ssc-miR-92b-3p	573	63	477	1418	303	221
ssc-miR-92b-5p	15	4	41	39	6	9
ssc-miR-935	18	69	16	141	3	1
ssc-miR-95	1691	3257	219	2016	2629	1144
ssc-miR-96-5p	5156	7	2877	149	32	351
ssc-miR-9784-5p	18	0	104	4	0	0
ssc-miR-9785-5p	1	0	2	0	0	1
ssc-miR-9788-3p	0	0	4	1	1	3
ssc-miR-98	4986	3585	2044	6578	8741	5989
ssc-miR-9810-3p	3	1	7	9	2	0
ssc-miR-9820-5p	1	0	3	5	1	1
ssc-miR-9841-3p	48	14	78	85	50	60
ssc-miR-9843-3p	1397	407	1487	793	412	414
ssc-miR-9851-3p	9	0	52	18	3	0
ssc-miR-9858-5p	13	0	72	33	2	8
ssc-miR-9859-3p	0	0	1	0	0	0
ssc-miR-9860-5p	44	1	117	12	13	10
ssc-miR-99a-3p	1785	142	446	999	1762	515
ssc-miR-99a-5p	1524381	102676	1041446	1187312	933638	597475
ssc-miR-99b	24916	4130	30920	21609	19407	6967
