# Supplementary material for: Identification of Differentially Expressed MicroRNAs and Their Potential Target Genes in Adipose Tissue from Pigs with Highly Divergent Backfat Thickness
Source: Animals (Basel). 2020 Apr 5;10(4):624. doi: 10.3390/ani10040624 (PMC7222822; doi:10.3390/ani10040624)
Supplement: Supplementary file 1 [file animals-10-00624-s001.zip › Table S4. Differentially expressed miRNAs between individual pigs in each pair of siblings.xlsx]

## Sheet: 22509 Vs. 22512
Differentially expressed miRNAs between 22509 and 22512
miRNA	logFC	logCPM	PValue	q
ssc-miR-206	-11.0464	13.9472	4.31e-08	6.85e-06
ssc-miR-375	11.4411	11.3566	2.55e-08	6.85e-06
ssc-miR-1	-10.1277	18.571	2.11e-07	2.23e-05
ssc-miR-141	9.8022	10.0916	4.16e-07	3.3e-05
ssc-miR-96-5p	9.65162	7.64106	9.3e-07	5.92e-05
ssc-miR-133a-3p	-8.37253	12.4256	4.6e-06	0.000243845
ssc-miR-205	7.96723	10.6269	9.56e-06	0.000434401
ssc-miR-429	8.00534	6.35587	1.17e-05	0.000464975
ssc-miR-133a-5p	-7.53209	6.66916	2.67e-05	0.000906899
ssc-miR-200b	7.32907	11.3401	2.85e-05	0.000906899
ssc-miR-133b	-7.15593	7.87047	4.12e-05	0.00109058
ssc-miR-183	7.14595	8.50174	4.09e-05	0.00109058
ssc-miR-31	6.77906	6.34754	9.03e-05	0.00220964
ssc-miR-21-3p	10.2197	2.46879	0.00011464	0.00260396
ssc-miR-142-3p	6.33533	8.03203	0.000164934	0.00349661
ssc-miR-182	6.04169	9.74059	0.000266147	0.00528966
ssc-miR-9	5.95353	7.30273	0.000321242	0.00567527
ssc-miR-9-1	5.95353	7.30273	0.000321242	0.00567527
ssc-miR-146b	5.59117	10.9263	0.000569665	0.0095344
ssc-miR-486	-5.37393	8.47161	0.000839276	0.0133445
ssc-miR-17-3p	5.98209	2.27378	0.00126685	0.0191838
ssc-miR-210	5.12082	6.34111	0.00136611	0.0197465
ssc-miR-196a	5.06865	5.88417	0.0014653	0.0202594
ssc-miR-130a	4.67557	5.95439	0.0027773	0.0367992
ssc-miR-218	4.57853	8.67393	0.0031491	0.0385159
ssc-miR-218b	4.57853	8.67393	0.0031491	0.0385159
ssc-miR-132	4.62303	4.6515	0.00347455	0.0409225
ssc-miR-181c	4.42074	4.89584	0.00449724	0.0473683
ssc-miR-18a	4.78439	2.37113	0.00476662	0.0473683
ssc-miR-326	4.4576	5.07458	0.00424749	0.0473683
ssc-miR-339-3p	5.21396	1.5423	0.00452677	0.0473683
ssc-miR-489	-8.01819	0.444014	0.00466834	0.0473683
ssc-miR-142-5p	4.26179	8.66356	0.00530736	0.048467
ssc-miR-143-5p	4.24192	7.98973	0.00550571	0.048467
ssc-miR-221-5p	4.26245	5.37697	0.00563924	0.048467
ssc-miR-29b	4.31056	5.87834	0.00514349	0.048467
ssc-miR-424-5p	4.25455	6.95066	0.00547041	0.048467
ssc-miR-148a-5p	4.20104	7.81511	0.00590505	0.0494159
ssc-miR-202-5p	-4.61705	1.70603	0.00668462	0.0494351
ssc-miR-21-5p	4.16488	15.1998	0.00617274	0.0494351
ssc-miR-452	4.16572	6.55916	0.00638452	0.0494351
ssc-miR-497	4.14192	7.62817	0.00648189	0.0494351
ssc-miR-9860-5p	5.43866	0.881719	0.00657109	0.0494351
ssc-miR-10384	4.16046	4.15974	0.00739882	0.0495896
ssc-miR-150	4.09398	6.67992	0.00703685	0.0495896
ssc-miR-671-5p	4.21796	3.37657	0.00699937	0.0495896
ssc-miR-744	4.06154	6.28989	0.00747104	0.0495896
ssc-miR-99a-5p	4.04584	15.9314	0.00748522	0.0495896
ssc-miR-204	4.02466	7.92631	0.007823	0.0507697
ssc-miR-221-3p	3.97119	8.27472	0.00849294	0.0540151
ssc-miR-330	3.99803	4.63961	0.00894586	0.0557801
ssc-miR-29a-5p	4.55384	1.46284	0.00935007	0.0571793
ssc-miR-181a	3.84748	11.3715	0.0102952	0.0617712
ssc-miR-1839-5p	4.15392	2.43171	0.0107201	0.0631297
ssc-let-7i-3p	3.78536	3.30876	0.0137184	0.0643155
ssc-miR-125b	3.6216	11.8675	0.0147157	0.0643155
ssc-miR-1306-3p	3.83667	2.45052	0.0134089	0.0643155
ssc-miR-1307	3.71721	7.09628	0.012877	0.0643155
ssc-miR-143-3p	3.7359	15.8287	0.0122865	0.0643155
ssc-miR-145-5p	3.64614	12.3833	0.0141579	0.0643155
ssc-miR-146a-5p	3.62453	11.2711	0.0146505	0.0643155
ssc-miR-187	7.25832	-0.289177	0.0149665	0.0643155
ssc-miR-19b	3.65461	6.19659	0.0143246	0.0643155
ssc-miR-214-5p	3.73038	6.87857	0.0126322	0.0643155
ssc-miR-222	3.73847	6.62703	0.0125175	0.0643155
ssc-miR-223	3.64948	5.73689	0.0145138	0.0643155
ssc-miR-29c	3.79812	5.91257	0.0115177	0.0643155
ssc-miR-363	3.73355	5.31802	0.0129994	0.0643155
ssc-miR-4334-3p	3.66533	6.00759	0.0141328	0.0643155
ssc-miR-542-5p	3.847	2.31286	0.013445	0.0643155
ssc-miR-545-3p	4.3924	1.31511	0.0123134	0.0643155
ssc-miR-7144-5p	4.93505	0.429853	0.0139066	0.0643155
ssc-miR-9784-5p	7.25832	-0.289177	0.0149665	0.0643155
ssc-miR-99a-3p	3.80451	6.20968	0.011387	0.0643155
ssc-miR-28-3p	3.53975	10.1766	0.0167364	0.0709624
ssc-miR-29a-3p	3.49699	10.861	0.017882	0.0741364
ssc-miR-324	3.61866	2.91223	0.0179513	0.0741364
ssc-miR-184	3.78092	1.9045	0.020026	0.0776618
ssc-miR-186-5p	3.42502	10.7072	0.019992	0.0776618
ssc-miR-193a-3p	3.48656	3.98451	0.0199879	0.0776618
ssc-miR-193a-5p	3.43779	7.94286	0.0197142	0.0776618
ssc-miR-339	3.46394	6.83645	0.0191026	0.0776618
ssc-miR-181d-5p	3.41569	7.802	0.0203667	0.0780314
ssc-miR-582-5p	3.52669	2.82858	0.0207859	0.0786896
ssc-let-7c	3.35257	14.3765	0.0223385	0.0835721
ssc-miR-214-3p	3.29386	9.51494	0.0244691	0.0886204
ssc-miR-27b-5p	3.41863	3.11569	0.0240885	0.0886204
ssc-miR-92b-3p	3.33619	4.61022	0.0245239	0.0886204
ssc-miR-15b	3.26419	5.60809	0.0262326	0.0937299
ssc-miR-181b	3.23554	9.13059	0.0267497	0.0945157
ssc-miR-371-5p	-6.84465	-0.542716	0.0285067	0.0974744
ssc-miR-542-3p	3.2044	9.88769	0.0280233	0.0974744
ssc-miR-9858-5p	6.79246	-0.666198	0.0285067	0.0974744
ssc-miR-101	3.17372	11.653	0.0293329	0.097923
ssc-miR-212	3.34001	1.85715	0.0294262	0.097923
ssc-miR-24-2-5p	3.21996	3.53613	0.0297347	0.097923
ssc-miR-455-5p	3.16281	8.80874	0.0298696	0.097923
ssc-miR-34a	3.15876	7.45737	0.0302588	0.0981867
ssc-miR-885-5p	-3.18777	3.83905	0.0313812	0.1008
ssc-miR-296-5p	3.23068	2.56303	0.0326973	0.103977
ssc-miR-125a	3.06325	11.2999	0.0346208	0.108069
ssc-miR-361-3p	3.06386	8.39712	0.0346637	0.108069
ssc-miR-152	3.05151	12.559	0.0352249	0.108753
ssc-miR-450a	3.03349	7.81699	0.0363241	0.111068
ssc-miR-30a-5p	3.01106	13.7293	0.037404	0.112212
ssc-miR-320	3.01174	10.2727	0.0373884	0.112212
ssc-miR-342	3.01572	5.96169	0.0379315	0.112731
ssc-miR-199a-5p	2.99136	12.0177	0.0385159	0.113029
ssc-miR-34c	3.03733	3.3738	0.039098	0.113029
ssc-miR-424-3p	3.01623	4.55428	0.0387861	0.113029
ssc-miR-155-5p	2.97378	7.41696	0.0397325	0.113828
ssc-miR-28-5p	2.96411	7.4443	0.0402739	0.114349
ssc-miR-100	2.94142	13.3099	0.0414551	0.115638
ssc-miR-139-3p	3.00879	3.6307	0.0411528	0.115638
ssc-miR-10383	2.89969	5.98496	0.0448534	0.118383
ssc-miR-1306-5p	2.94085	3.89707	0.0434652	0.118383
ssc-miR-151-5p	2.88294	7.39025	0.0454172	0.118383
ssc-miR-296-3p	2.91461	4.86788	0.0447911	0.118383
ssc-miR-32	2.91909	5.60346	0.0434082	0.118383
ssc-miR-664-5p	2.90538	5.27695	0.0447476	0.118383
ssc-miR-676-3p	2.90555	6.34463	0.0443626	0.118383
ssc-miR-769-5p	2.8893	6.90933	0.0451973	0.118383
ssc-miR-138	3.46656	0.505156	0.0480213	0.121197
ssc-miR-17-5p	2.84908	7.81051	0.0476338	0.121197
ssc-miR-26b-3p	2.96326	2.5701	0.0478479	0.121197
ssc-miR-339-5p	2.85785	7.86331	0.0470557	0.121197
ssc-miR-130b-3p	2.94345	2.69402	0.0487337	0.122026
ssc-miR-671-3p	2.93354	2.68541	0.0493989	0.122725
ssc-miR-106a	2.9346	2.11714	0.0509012	0.123184
ssc-miR-135	3.41943	0.466015	0.0511328	0.123184
ssc-miR-24-3p	2.80371	10.3796	0.0506982	0.123184
ssc-miR-545-5p	3.65387	0.160439	0.0509076	0.123184
ssc-miR-194a-5p	2.81213	4.25369	0.0519394	0.123327
ssc-miR-574-3p	2.79011	7.45174	0.051968	0.123327
ssc-miR-574-5p	2.79475	5.23392	0.0527276	0.124203
ssc-miR-99b	2.74661	10.112	0.0550495	0.128719
ssc-miR-2483	2.81617	2.44314	0.0584307	0.13551
ssc-miR-30a-3p	2.70117	8.70925	0.058806	0.13551
ssc-miR-129a-5p	2.64685	4.76123	0.0648193	0.146188
ssc-miR-30c-3p	2.64449	6.50518	0.0640871	0.146188
ssc-miR-490	2.79298	1.53187	0.0644312	0.146188
ssc-miR-1388	3.26806	0.341912	0.0668323	0.147588
ssc-miR-15a	2.63875	4.93094	0.0662558	0.147588
ssc-miR-450c-5p	2.61537	8.60249	0.0664139	0.147588
ssc-miR-107	2.61039	6.36786	0.0676021	0.147686
ssc-miR-9851-3p	6.26771	-1.05796	0.0678055	0.147686
ssc-miR-145-3p	2.57959	8.42075	0.0698526	0.148088
ssc-miR-148b-5p	2.62255	4.34086	0.0685569	0.148088
ssc-miR-19a	2.60344	4.11534	0.0698283	0.148088
ssc-miR-582-3p	2.6983	2.54895	0.0689638	0.148088
ssc-miR-1249	2.61593	3.25335	0.0722548	0.150516
ssc-miR-1343	2.54262	4.88399	0.075809	0.150516
ssc-miR-190a	2.57939	3.14548	0.075287	0.150516
ssc-miR-195	2.51925	8.984	0.0759394	0.150516
ssc-miR-20b	2.67165	2.16452	0.072951	0.150516
ssc-miR-24-1-5p	2.56127	5.96506	0.0720906	0.150516
ssc-miR-328	2.54505	7.31092	0.0734473	0.150516
ssc-miR-423-5p	2.51664	9.14424	0.0762047	0.150516
ssc-miR-491	2.56573	3.63029	0.0745375	0.150516
ssc-miR-615	2.63454	2.55763	0.07521	0.150516
ssc-miR-769-3p	2.5858	3.72898	0.0727769	0.150516
ssc-miR-27a	2.50716	10.7247	0.0771585	0.151459
ssc-miR-92a	2.49381	9.82598	0.0786221	0.153385
ssc-miR-140-3p	2.47978	11.1012	0.0801297	0.155374
ssc-miR-139-5p	2.4678	8.03105	0.0816285	0.15732
ssc-miR-504	2.46757	6.40913	0.0823403	0.157736
ssc-miR-151-3p	2.43946	11.6983	0.0846931	0.160312
ssc-miR-361-5p	2.44655	6.64183	0.0845256	0.160312
ssc-miR-140-5p	2.42939	6.61108	0.0863821	0.161657
ssc-miR-30b-5p	2.42502	9.93891	0.0864207	0.161657
ssc-let-7i-5p	2.40244	15.4419	0.0890759	0.16565
ssc-miR-224	2.44357	2.86446	0.0902793	0.166698
ssc-miR-505	2.40106	5.69002	0.0906878	0.166698
ssc-miR-10a-5p	2.3687	12.3992	0.0932654	0.169213
ssc-miR-2320-5p	2.37849	4.59949	0.0941844	0.169213
ssc-miR-425-3p	2.3716	6.22872	0.0937772	0.169213
ssc-miR-7135-5p	3.57447	-0.668909	0.0936366	0.169213
ssc-miR-2320-3p	2.38899	2.98625	0.0983022	0.175619
ssc-miR-136-5p	2.34126	3.95485	0.100462	0.178475
ssc-miR-708-3p	2.35108	3.77476	0.101234	0.178846
ssc-miR-103	2.27196	9.93559	0.106266	0.183528
ssc-miR-148a-3p	2.26802	16.0609	0.106769	0.183528
ssc-miR-551a	2.81406	0.33983	0.10525	0.183528
ssc-miR-7143-3p	5.91048	-1.30161	0.106489	0.183528
ssc-miR-885-3p	-2.5433	1.36578	0.106067	0.183528
ssc-miR-144	2.35438	2.49754	0.108565	0.183703
ssc-miR-20a-5p	2.25631	8.48482	0.108604	0.183703
ssc-miR-30c-1-3p	2.30893	2.75355	0.108403	0.183703
ssc-miR-421-3p	2.27305	3.29992	0.110949	0.186676
ssc-miR-185	2.21852	8.65901	0.114158	0.190064
ssc-miR-191	2.21935	11.8245	0.113904	0.190064
ssc-miR-10a-3p	2.22458	4.81295	0.116003	0.192129
ssc-miR-199a-3p	2.16063	12.9408	0.123026	0.200759
ssc-miR-199b-3p	2.1606	12.9408	0.123031	0.200759
ssc-miR-6516	2.21483	2.92048	0.123107	0.200759
ssc-miR-199b-5p	2.14894	12.8823	0.124916	0.201662
ssc-miR-423-3p	2.14919	9.98579	0.124929	0.201662
ssc-miR-126-3p	2.12269	13.2507	0.12925	0.206541
ssc-miR-331-3p	2.138	5.49088	0.128645	0.206541
ssc-miR-1468	2.10175	6.92235	0.133486	0.212242
ssc-let-7e	2.07329	9.8624	0.137817	0.218039
ssc-miR-425-5p	2.06269	7.45989	0.140001	0.220397
ssc-miR-628-3p	2.50136	0.380348	0.142838	0.223756
ssc-miR-196b-5p	2.04019	6.16764	0.144678	0.225528
ssc-miR-338	2.1747	1.03645	0.146251	0.226868
ssc-miR-455-3p	2.02032	6.00944	0.148557	0.229326
ssc-miR-148b-3p	1.98382	10.3787	0.154406	0.236062
ssc-miR-374a-5p	1.98531	8.42219	0.154262	0.236062
ssc-miR-1271-5p	1.95595	7.78259	0.160169	0.243702
ssc-miR-16	1.95089	7.89279	0.161162	0.244046
ssc-miR-532-3p	1.96508	4.37403	0.162597	0.245051
ssc-miR-30e-5p	1.93419	10.6279	0.164306	0.246459
ssc-miR-9843-3p	1.93268	6.09261	0.165896	0.247676
ssc-miR-26b-5p	1.90956	12.2653	0.169386	0.251705
ssc-miR-217	2.29871	0.460017	0.17242	0.255022
ssc-miR-126-5p	1.88803	7.27888	0.174405	0.256762
ssc-miR-7142-3p	1.89401	3.89411	0.17724	0.259734
ssc-let-7a	1.86382	13.0367	0.179214	0.261422
ssc-miR-23a	1.85858	10.8125	0.180399	0.26195
ssc-miR-4332	1.98765	0.895976	0.181956	0.263009
ssc-miR-335	1.87359	4.04323	0.182884	0.263154
ssc-miR-153	5.43462	-1.59398	0.184592	0.264415
ssc-miR-2411	2.13557	0.711176	0.1855	0.264525
ssc-miR-340	1.80946	8.12522	0.191756	0.271015
ssc-miR-9841-3p	1.92145	1.29923	0.191057	0.271015
ssc-let-7d-5p	1.79978	9.06803	0.193887	0.272814
ssc-miR-27b-3p	1.79029	13.6915	0.195988	0.274556
ssc-miR-493-5p	-1.81808	3.86228	0.197384	0.275299
ssc-miR-192	1.7614	5.46601	0.204857	0.284474
ssc-miR-345-5p	1.87927	1.0598	0.206603	0.285651
ssc-miR-215	-1.7849	3.13527	0.20848	0.285761
ssc-miR-374b-5p	1.74215	7.54246	0.208047	0.285761
ssc-miR-365-5p	1.82506	1.71629	0.216453	0.295417
ssc-miR-454	1.74891	2.39962	0.218008	0.296267
ssc-let-7d-3p	1.68758	5.74944	0.22307	0.301857
ssc-miR-6529	1.67991	4.83065	0.226358	0.305008
ssc-miR-935	-1.77811	1.70827	0.22774	0.305576
ssc-miR-7-5p	1.66038	8.77729	0.228861	0.305789
ssc-miR-532-5p	1.65153	9.41593	0.23117	0.307101
ssc-miR-7135-3p	2.22038	-0.43632	0.232115	0.307101
ssc-miR-874	1.65526	4.19271	0.23274	0.307101
ssc-miR-130b-5p	1.59315	3.88515	0.254364	0.328812
ssc-miR-26a	1.57332	15.4595	0.252882	0.328812
ssc-miR-3613	1.57924	5.80278	0.252626	0.328812
ssc-miR-500-5p	1.58901	4.65468	0.252366	0.328812
ssc-miR-7137-5p	1.6976	1.22907	0.253834	0.328812
ssc-miR-2366	2.0253	-0.233934	0.259463	0.332699
ssc-miR-92b-5p	2.0253	-0.233934	0.259463	0.332699
ssc-miR-30c-5p	1.54084	9.93156	0.26248	0.335216
ssc-miR-362	1.53485	5.53709	0.265631	0.337883
ssc-miR-22-3p	1.52348	9.98609	0.267675	0.339126
ssc-miR-23b	1.51549	10.6062	0.270064	0.340795
ssc-miR-7134-3p	1.49062	8.88649	0.277817	0.349193
ssc-let-7g	1.45475	14.5107	0.288928	0.361729
ssc-miR-30e-3p	1.4393	8.43095	0.294139	0.366809
ssc-miR-10b	1.43229	14.3911	0.296164	0.367892
ssc-let-7f-3p	1.45103	2.78061	0.300409	0.371712
ssc-miR-7136-5p	1.805	-0.113968	0.306658	0.377973
ssc-miR-1842	1.46052	1.86754	0.316795	0.38857
ssc-miR-22-5p	1.37315	5.80434	0.317698	0.38857
ssc-miR-381-3p	1.35317	12.0548	0.322737	0.39322
ssc-miR-30b-3p	1.3696	2.63877	0.327898	0.397983
ssc-miR-129a-3p	1.40645	1.60812	0.339106	0.40899
ssc-miR-628-5p	1.34601	2.88493	0.339539	0.40899
ssc-miR-105-1	4.71972	-1.95965	0.373547	0.448257
ssc-miR-7-3p	1.23214	3.86333	0.375598	0.449023
ssc-miR-1277	1.34396	0.452021	0.377033	0.44905
ssc-miR-30d	1.16692	12.34	0.391831	0.463206
ssc-miR-382	1.18111	4.12885	0.391414	0.463206
ssc-miR-7137-3p	1.26008	0.635171	0.409466	0.48226
ssc-miR-1296-5p	1.16739	2.37978	0.413863	0.484788
ssc-miR-500-3p	1.11332	6.08622	0.414661	0.484788
ssc-miR-149	1.09316	6.21674	0.423181	0.492936
ssc-miR-7134-5p	1.07699	5.89863	0.429695	0.498698
ssc-miR-660	1.03093	5.42463	0.450078	0.520454
ssc-miR-194b-5p	-1.25029	0.424048	0.454355	0.523496
ssc-miR-450c-3p	1.02873	2.9709	0.46052	0.528683
ssc-miR-10388	1.01755	3.33793	0.464236	0.531032
ssc-miR-345-3p	0.985689	3.93036	0.472576	0.538635
ssc-miR-411	-0.948529	3.09628	0.493902	0.558659
ssc-miR-4331-5p	0.956088	2.62245	0.494738	0.558659
ssc-miR-450b-5p	0.925084	9.1851	0.495415	0.558659
ssc-miR-127	0.859537	9.33415	0.526007	0.591061
ssc-miR-708-5p	0.834724	6.00564	0.539713	0.604327
ssc-miR-758	0.833759	3.83234	0.541943	0.604694
ssc-miR-331-5p	0.824426	3.93029	0.548514	0.609886
ssc-miR-378	-0.808139	10.987	0.55064	0.610117
ssc-miR-450b-3p	0.898732	1.39181	0.555872	0.613776
ssc-miR-95	-0.791835	7.48138	0.559091	0.615193
ssc-miR-128	-0.775485	7.18958	0.567265	0.622035
ssc-miR-323	-0.744342	3.87227	0.591247	0.646105
ssc-miR-503	0.679053	5.30839	0.617514	0.672498
ssc-let-7f-5p	0.661744	13.0887	0.624342	0.677614
ssc-miR-10386	0.735836	1.34796	0.634494	0.68629
ssc-miR-98	0.62968	8.31026	0.641371	0.691377
ssc-miR-369	-0.634017	3.14462	0.650793	0.699163
ssc-miR-374a-3p	0.530851	7.3768	0.694521	0.743628
ssc-miR-7857-3p	1.12	-1.06669	0.70247	0.749616
ssc-miR-378b-3p	-0.492399	8.3436	0.715329	0.760785
ssc-miR-493-3p	0.525882	2.40838	0.717992	0.761072
ssc-miR-10390	1.61613	-1.76863	0.725585	0.764026
ssc-miR-137	1.61613	-1.76863	0.725585	0.764026
ssc-miR-652	0.500028	1.54	0.738356	0.774909
ssc-miR-374b-3p	0.455495	2.34547	0.753878	0.788596
ssc-miR-664-3p	0.451035	2.36617	0.757332	0.789611
ssc-miR-432-5p	0.389921	3.56785	0.778476	0.809005
ssc-miR-219b-3p	1.10388	-1.44668	0.794028	0.822479
ssc-miR-122-5p	-0.355237	3.61186	0.800766	0.826765
ssc-miR-451	0.322923	8.99627	0.810696	0.834309
ssc-miR-1285	0.319159	4.32579	0.816417	0.837486
ssc-miR-376a-3p	0.278311	1.42219	0.856958	0.876247
ssc-miR-136-3p	0.2094	5.18299	0.87929	0.893336
ssc-miR-365-3p	0.20607	6.82849	0.878986	0.893336
ssc-miR-499-5p	0.174618	6.43512	0.897612	0.909047
ssc-miR-190b	-0.216779	0.651377	0.917604	0.926343
ssc-miR-370	-0.106316	5.06433	0.939981	0.94593
ssc-miR-299	-0.0773425	1.92683	0.983312	0.986414
ssc-miR-124a	3.24031	-2.44845	1	1

## Sheet: 23709 Vs. 23712
Differentially expressed miRNAs between 23709 and 23712
miRNA	logFC	logCPM	PValue	q
ssc-miR-219b-3p	-12.6514	9.72688	7.2e-09	2.29e-06
ssc-miR-124a	-12.9952	5.43768	9.16e-07	0.000145647
ssc-miR-489	-9.33815	4.94902	7.63e-06	0.000808917
ssc-miR-153	-8.0953	3.71888	6.65e-05	0.00528406
ssc-miR-137	-7.74367	3.3733	0.000121755	0.00774359
ssc-miR-338	-6.41968	6.0506	0.000171426	0.00887886
ssc-miR-375	6.2186	10.9131	0.000195447	0.00887886
ssc-miR-202-5p	-5.98559	3.50321	0.000654551	0.0260184
ssc-miR-138	-5.25218	6.55884	0.00109599	0.038725
ssc-miR-135	-6.3198	1.996	0.00138694	0.0441048
ssc-miR-9	-4.92803	12.0895	0.00174893	0.0463466
ssc-miR-9-1	-4.92803	12.0895	0.00174893	0.0463466
ssc-miR-187	-4.67706	3.65667	0.00370689	0.078586
ssc-miR-205	4.51361	10.634	0.00348979	0.078586
ssc-miR-371-5p	-4.99184	2.55026	0.00342414	0.078586
ssc-miR-105-1	-4.67872	2.56062	0.00502678	0.0888065
ssc-miR-183	4.315	8.67263	0.00487076	0.0888065
ssc-miR-429	4.32285	6.38073	0.00491422	0.0888065
ssc-miR-96-5p	4.25736	6.99672	0.00547533	0.0916398
ssc-miR-9784-5p	4.6453	2.24044	0.00589051	0.0936591
ssc-miR-141	4.07344	8.57853	0.0072053	0.109109
ssc-miR-146b	3.52386	11.3965	0.0171482	0.218771
ssc-miR-182	3.55129	9.9829	0.0164435	0.218771
ssc-miR-200b	3.56671	10.1671	0.0160498	0.218771
ssc-miR-34c	-3.53407	6.15497	0.0171989	0.218771
ssc-miR-210	3.45967	8.44967	0.019032	0.232775
ssc-miR-7-5p	-3.39385	11.3075	0.0209736	0.247023
ssc-miR-17-3p	3.39148	4.44085	0.0225161	0.255718
ssc-miR-95	-3.21443	6.57089	0.0279956	0.306986
ssc-miR-9860-5p	3.25939	2.48869	0.0334427	0.354493
ssc-miR-129a-3p	-3.07001	4.69693	0.036446	0.37364
ssc-miR-935	-3.14222	2.77211	0.037599	0.37364
ssc-miR-30a-3p	2.90516	10.6412	0.0437423	0.421517
ssc-miR-10383	2.84044	6.69464	0.0484411	0.453067
ssc-miR-30c-3p	2.7557	9.13711	0.0543824	0.494103
ssc-miR-7144-5p	2.87878	1.90979	0.0596987	0.527339
ssc-miR-885-5p	-2.7557	2.88393	0.0625757	0.537813
ssc-miR-296-3p	2.5791	7.99189	0.0700669	0.571315
ssc-miR-31	2.59868	6.10613	0.0687811	0.571315
ssc-miR-21-3p	2.54986	3.53141	0.077773	0.618295
ssc-miR-1307	2.4329	9.37825	0.0855314	0.629631
ssc-miR-190b	2.62281	1.8266	0.0831903	0.629631
ssc-miR-2366	-2.45949	3.58059	0.0889911	0.629631
ssc-miR-32	-2.44864	6.20804	0.0847233	0.629631
ssc-miR-374a-3p	-2.41161	6.16085	0.0890987	0.629631
ssc-miR-204	2.32242	8.65628	0.099429	0.686566
ssc-miR-296-5p	2.33829	3.8172	0.101474	0.686566
ssc-miR-139-5p	-2.23096	10.1342	0.112214	0.728247
ssc-miR-582-3p	2.25597	5.05902	0.111484	0.728247
ssc-miR-323	-2.07811	5.93889	0.138493	0.863546
ssc-miR-6516	-2.12304	3.49049	0.137587	0.863546
ssc-miR-1285	-2.01766	4.64782	0.150239	0.871774
ssc-miR-1306-3p	2.05602	4.73967	0.144899	0.871774
ssc-miR-30a-5p	2.00239	15.1017	0.150778	0.871774
ssc-miR-664-3p	-2.2532	1.24685	0.146251	0.871774
ssc-miR-128	-1.93299	8.55971	0.164724	0.877889
ssc-miR-129a-5p	-1.85635	8.71985	0.181056	0.877889
ssc-miR-155-5p	-1.84576	7.42021	0.183691	0.877889
ssc-miR-212	-1.9485	3.87934	0.168932	0.877889
ssc-miR-411	-2.00984	3.37121	0.158807	0.877889
ssc-miR-423-3p	1.83813	11.2254	0.184964	0.877889
ssc-miR-454	-1.99103	2.32262	0.173491	0.877889
ssc-miR-708-5p	-1.98123	7.4118	0.155229	0.877889
ssc-miR-7134-5p	1.84822	6.92606	0.183573	0.877889
ssc-miR-7137-3p	2.01845	2.72888	0.160915	0.877889
ssc-miR-7142-3p	1.8626	5.02254	0.18303	0.877889
ssc-miR-7857-3p	-2.02501	2.00969	0.171218	0.877889
ssc-let-7f-5p	-1.46756	13.2271	0.284867	0.903979
ssc-let-7g	-1.38278	14.414	0.312588	0.903979
ssc-miR-1	-1.38253	11.848	0.312697	0.903979
ssc-miR-10384	1.74419	4.82204	0.211107	0.903979
ssc-miR-10388	-1.72298	2.57936	0.232139	0.903979
ssc-miR-10a-3p	-1.45351	4.48435	0.2923	0.903979
ssc-miR-122-5p	-1.58534	7.26732	0.250051	0.903979
ssc-miR-126-3p	-1.69594	13.4526	0.219339	0.903979
ssc-miR-126-5p	-1.53437	6.35912	0.265811	0.903979
ssc-miR-133a-5p	1.43368	3.24216	0.305567	0.903979
ssc-miR-133b	1.45118	3.34764	0.298899	0.903979
ssc-miR-1388	1.6342	2.69211	0.247777	0.903979
ssc-miR-140-5p	-1.54473	7.02667	0.262274	0.903979
ssc-miR-142-3p	1.52636	8.99284	0.266916	0.903979
ssc-miR-143-5p	1.47345	10.2292	0.283082	0.903979
ssc-miR-148a-3p	-1.6311	16.8784	0.23661	0.903979
ssc-miR-148a-5p	1.4544	10.0634	0.289131	0.903979
ssc-miR-181a	1.39898	12.6059	0.307155	0.903979
ssc-miR-194b-5p	1.82231	3.20908	0.197801	0.903979
ssc-miR-218	-1.51191	8.60534	0.271352	0.903979
ssc-miR-218b	-1.51191	8.60534	0.271352	0.903979
ssc-miR-28-3p	1.40703	10.9507	0.304513	0.903979
ssc-miR-30b-3p	1.47807	3.61455	0.28816	0.903979
ssc-miR-320	1.45466	11.7752	0.288982	0.903979
ssc-miR-331-3p	1.48465	7.09204	0.280308	0.903979
ssc-miR-335	-1.61781	5.57989	0.242537	0.903979
ssc-miR-339-3p	1.67624	2.46819	0.239071	0.903979
ssc-miR-3613	-1.5821	6.00637	0.251544	0.903979
ssc-miR-374a-5p	-1.6379	7.45239	0.235289	0.903979
ssc-miR-374b-3p	-1.7027	1.22041	0.264958	0.903979
ssc-miR-423-5p	1.57596	10.3436	0.252193	0.903979
ssc-miR-451	-1.7003	12.3777	0.218222	0.903979
ssc-miR-532-3p	1.43019	4.84602	0.300793	0.903979
ssc-miR-551a	1.43977	2.51186	0.308018	0.903979
ssc-miR-615	1.78491	4.73548	0.201645	0.903979
ssc-miR-6529	1.54701	7.44049	0.261131	0.903979
ssc-miR-671-5p	1.58462	5.48268	0.251378	0.903979
ssc-miR-744	1.46587	8.88665	0.285602	0.903979
ssc-miR-885-3p	-1.59239	2.02436	0.276377	0.903979
ssc-miR-92a	1.54932	9.52615	0.260017	0.903979
ssc-miR-92b-3p	-1.58422	6.33136	0.251137	0.903979
ssc-miR-98	-1.69887	8.51505	0.218825	0.903979
ssc-miR-9851-3p	1.51138	1.64481	0.301021	0.903979
ssc-miR-1842	1.376	3.75218	0.32053	0.911188
ssc-miR-542-5p	1.40395	2.77485	0.320922	0.911188
ssc-miR-26b-3p	1.38158	2.94277	0.326275	0.918191
ssc-miR-206	-1.2742	6.30554	0.35252	0.927061
ssc-miR-30c-1-3p	1.3287	4.25812	0.337867	0.927061
ssc-miR-326	1.26569	7.01067	0.354767	0.927061
ssc-miR-345-5p	1.33069	2.43522	0.345831	0.927061
ssc-miR-369	-1.29935	3.18092	0.35452	0.927061
ssc-miR-378b-3p	1.26151	9.97027	0.355665	0.927061
ssc-miR-542-3p	1.29372	11.1762	0.343808	0.927061
ssc-miR-545-3p	-1.47379	0.686475	0.355423	0.927061
ssc-miR-7134-3p	1.30278	9.83284	0.340608	0.927061
ssc-miR-365-5p	1.26618	4.471	0.360329	0.931582
ssc-let-7f-3p	-1.28437	2.67768	0.368572	0.940284
ssc-miR-1249	1.13195	4.53833	0.411839	0.940284
ssc-miR-1277	-1.40902	0.138645	0.412429	0.940284
ssc-miR-136-3p	-1.14842	5.86897	0.400951	0.940284
ssc-miR-145-5p	1.16895	14.2446	0.391017	0.940284
ssc-miR-21-5p	1.20216	15.3471	0.378032	0.940284
ssc-miR-214-3p	1.11996	10.2502	0.41079	0.940284
ssc-miR-2320-5p	1.21171	6.32352	0.375272	0.940284
ssc-miR-26b-5p	-1.14469	12.2465	0.400705	0.940284
ssc-miR-27b-5p	1.18771	5.0161	0.386544	0.940284
ssc-miR-363	1.19588	7.62892	0.381001	0.940284
ssc-miR-4331-5p	-1.1367	3.84022	0.413961	0.940284
ssc-miR-450b-5p	-1.16352	7.63101	0.393702	0.940284
ssc-miR-574-5p	1.15444	6.83948	0.397868	0.940284
ssc-miR-628-5p	-1.1549	3.10455	0.409926	0.940284
ssc-miR-652	-1.25405	1.29665	0.407965	0.940284
ssc-miR-99a-3p	-1.17589	5.94046	0.390176	0.940284
ssc-miR-10a-5p	-1.06573	12.283	0.433261	0.950013
ssc-miR-10b	-1.0518	14.8526	0.439157	0.950013
ssc-miR-17-5p	1.07384	8.56621	0.430104	0.950013
ssc-miR-191	1.08954	12.5377	0.423263	0.950013
ssc-miR-19a	-1.07981	4.16039	0.431999	0.950013
ssc-miR-500-3p	1.05938	7.05618	0.436739	0.950013
ssc-miR-9858-5p	1.10994	2.20378	0.433197	0.950013
ssc-miR-103	-1.03532	10.8762	0.446271	0.951879
ssc-miR-125b	0.981135	12.3359	0.469953	0.951879
ssc-miR-1306-5p	0.989603	5.14261	0.46819	0.951879
ssc-miR-132	-1.00369	6.82788	0.460796	0.951879
ssc-miR-16	-0.99432	7.45334	0.464707	0.951879
ssc-miR-196b-5p	-0.995961	5.6475	0.465431	0.951879
ssc-miR-19b	1.04397	6.58229	0.443535	0.951879
ssc-miR-421-3p	-1.00095	4.61911	0.464491	0.951879
ssc-miR-486	-1.03013	6.29423	0.449709	0.951879
ssc-miR-660	-1.03046	5.15698	0.45231	0.951879
ssc-miR-130b-5p	0.956798	4.42121	0.485852	0.955385
ssc-miR-181b	0.947816	10.3896	0.48497	0.955385
ssc-miR-18a	0.997001	3.07937	0.474963	0.955385
ssc-miR-199b-5p	-0.949967	12.2245	0.483938	0.955385
ssc-miR-378	0.943859	12.3479	0.486705	0.955385
ssc-miR-28-5p	0.930867	7.98313	0.493033	0.956004
ssc-miR-29a-5p	0.984265	1.94364	0.491202	0.956004
ssc-let-7c	0.845208	15.4949	0.532698	0.957149
ssc-let-7d-3p	0.661301	6.31082	0.62562	0.957149
ssc-let-7i-5p	-0.70408	16.0688	0.602528	0.957149
ssc-miR-10390	0.976329	0.243854	0.563101	0.957149
ssc-miR-107	-0.830809	7.15023	0.540363	0.957149
ssc-miR-130b-3p	0.76144	4.20062	0.58008	0.957149
ssc-miR-1343	0.887423	6.5883	0.513171	0.957149
ssc-miR-143-3p	0.807024	17.593	0.551138	0.957149
ssc-miR-1468	0.706737	8.2569	0.601513	0.957149
ssc-miR-148b-3p	-0.731202	10.6272	0.588825	0.957149
ssc-miR-149	-0.919478	7.95167	0.498267	0.957149
ssc-miR-151-5p	0.721591	7.52283	0.594191	0.957149
ssc-miR-152	0.756913	14.4059	0.57586	0.957149
ssc-miR-181c	0.797025	5.84921	0.557751	0.957149
ssc-miR-192	-0.744149	7.3378	0.582895	0.957149
ssc-miR-193a-5p	0.869361	9.55967	0.521353	0.957149
ssc-miR-195	-0.693596	8.94491	0.608103	0.957149
ssc-miR-20a-5p	-0.692903	7.3456	0.608889	0.957149
ssc-miR-20b	0.878419	3.57005	0.523722	0.957149
ssc-miR-215	0.765391	6.66684	0.572909	0.957149
ssc-miR-22-3p	0.830431	11.8356	0.539821	0.957149
ssc-miR-2483	0.686493	3.98281	0.619969	0.957149
ssc-miR-26a	-0.890981	14.8578	0.511053	0.957149
ssc-miR-27a	-0.658587	10.2157	0.62606	0.957149
ssc-miR-331-5p	-0.731161	4.18686	0.593578	0.957149
ssc-miR-339	0.75699	6.69538	0.57684	0.957149
ssc-miR-345-3p	0.67489	4.7305	0.621803	0.957149
ssc-miR-34a	-0.669836	7.43514	0.620736	0.957149
ssc-miR-361-3p	0.71871	8.61483	0.595348	0.957149
ssc-miR-374b-5p	-0.848643	6.34815	0.532597	0.957149
ssc-miR-424-3p	0.847702	4.38394	0.536622	0.957149
ssc-miR-425-3p	0.689938	6.85257	0.610674	0.957149
ssc-miR-432-5p	-0.804072	6.40687	0.553776	0.957149
ssc-miR-4334-3p	0.74487	6.08404	0.583566	0.957149
ssc-miR-450c-5p	-0.696961	8.06398	0.606557	0.957149
ssc-miR-490	-0.70228	4.56276	0.606478	0.957149
ssc-miR-493-5p	-0.78097	2.02333	0.59616	0.957149
ssc-miR-497	0.661938	8.11574	0.624606	0.957149
ssc-miR-499-5p	-0.873881	6.21713	0.52018	0.957149
ssc-miR-671-3p	0.697879	4.33068	0.610934	0.957149
ssc-miR-676-3p	0.660881	6.80106	0.625712	0.957149
ssc-miR-708-3p	-0.672884	6.44568	0.619911	0.957149
ssc-miR-7135-3p	0.837932	1.94384	0.557964	0.957149
ssc-miR-9843-3p	0.89423	6.59272	0.510431	0.957149
ssc-miR-15b	0.653625	5.24002	0.631742	0.961215
ssc-miR-185	0.635996	10.7009	0.637837	0.965868
ssc-miR-425-5p	0.623925	9.293	0.644287	0.971011
ssc-miR-217	0.637873	2.24361	0.651792	0.975168
ssc-miR-342	-0.608442	6.87628	0.653179	0.975168
ssc-miR-127	0.578536	11.9809	0.668272	0.983845
ssc-miR-328	0.583771	8.63733	0.6657	0.983845
ssc-miR-505	0.586893	6.3807	0.664405	0.983845
ssc-let-7d-5p	0.477578	9.73576	0.723362	0.993088
ssc-let-7i-3p	0.321955	2.6751	0.818003	0.993088
ssc-miR-100	0.23519	13.9449	0.861339	0.993088
ssc-miR-101	0.134416	11.4846	0.920479	0.993088
ssc-miR-10386	-0.531854	3.56235	0.703777	0.993088
ssc-miR-106a	-0.23657	3.4711	0.862561	0.993088
ssc-miR-125a	0.5019	11.1432	0.709881	0.993088
ssc-miR-1271-5p	-0.31555	7.74882	0.815202	0.993088
ssc-miR-1296-5p	0.319985	2.91241	0.816951	0.993088
ssc-miR-130a	0.41858	6.22016	0.756743	0.993088
ssc-miR-133a-3p	0.441177	6.64635	0.744454	0.993088
ssc-miR-136-5p	0.101417	6.42286	0.940851	0.993088
ssc-miR-139-3p	0.339657	4.94433	0.80329	0.993088
ssc-miR-140-3p	0.0833166	12.8187	0.950647	0.993088
ssc-miR-142-5p	0.131373	8.00157	0.922559	0.993088
ssc-miR-146a-5p	-0.44444	12.3818	0.741686	0.993088
ssc-miR-148b-5p	-0.468822	4.4438	0.733075	0.993088
ssc-miR-150	0.488228	6.58276	0.71839	0.993088
ssc-miR-151-3p	0.287176	12.9031	0.831158	0.993088
ssc-miR-15a	-0.273956	4.77319	0.841693	0.993088
ssc-miR-181d-5p	0.413795	8.9419	0.759043	0.993088
ssc-miR-184	-0.101465	5.63467	0.941723	0.993088
ssc-miR-186-5p	0.340345	11.2709	0.800591	0.993088
ssc-miR-190a	-0.25545	3.35657	0.858834	0.993088
ssc-miR-193a-3p	0.185479	5.73376	0.89266	0.993088
ssc-miR-194a-5p	0.123457	5.13568	0.929942	0.993088
ssc-miR-196a	-0.520705	6.06039	0.700858	0.993088
ssc-miR-199a-3p	-0.163778	12.3648	0.903175	0.993088
ssc-miR-199b-3p	-0.1638	12.3648	0.903162	0.993088
ssc-miR-214-5p	-0.191941	6.89298	0.887328	0.993088
ssc-miR-22-5p	-0.0906701	6.67165	0.947051	0.993088
ssc-miR-221-3p	0.307289	8.76678	0.819744	0.993088
ssc-miR-221-5p	-0.376016	5.14192	0.781981	0.993088
ssc-miR-222	-0.179699	7.3195	0.894325	0.993088
ssc-miR-223	0.442602	6.01656	0.744473	0.993088
ssc-miR-224	-0.121776	4.34437	0.932129	0.993088
ssc-miR-2320-3p	0.373643	4.1404	0.787625	0.993088
ssc-miR-23a	-0.1103	11.4643	0.934712	0.993088
ssc-miR-24-1-5p	-0.209633	7.3802	0.876769	0.993088
ssc-miR-24-2-5p	-0.452732	4.59802	0.742221	0.993088
ssc-miR-24-3p	-0.0957061	11.4862	0.943336	0.993088
ssc-miR-2411	-0.185776	3.10999	0.907221	0.993088
ssc-miR-27b-3p	-0.342967	13.7126	0.79906	0.993088
ssc-miR-299	-0.239749	2.94545	0.877129	0.993088
ssc-miR-29a-3p	-0.223265	10.6186	0.868346	0.993088
ssc-miR-29b	-0.440284	6.54539	0.745021	0.993088
ssc-miR-29c	-0.358796	6.09263	0.791429	0.993088
ssc-miR-30b-5p	-0.152826	9.77568	0.909697	0.993088
ssc-miR-30c-5p	0.312987	10.4238	0.816322	0.993088
ssc-miR-30d	0.121351	12.925	0.928169	0.993088
ssc-miR-30e-3p	-0.270821	8.48324	0.840862	0.993088
ssc-miR-30e-5p	-0.261643	11.158	0.84598	0.993088
ssc-miR-324	-0.25472	4.11722	0.853984	0.993088
ssc-miR-330	-0.51146	7.17135	0.705281	0.993088
ssc-miR-339-5p	0.422123	7.68247	0.754632	0.993088
ssc-miR-340	0.293668	8.15812	0.827708	0.993088
ssc-miR-361-5p	0.100616	6.69558	0.941165	0.993088
ssc-miR-370	0.257759	9.90434	0.848289	0.993088
ssc-miR-376a-3p	0.262564	2.86304	0.850107	0.993088
ssc-miR-381-3p	-0.200488	14.032	0.881618	0.993088
ssc-miR-424-5p	-0.0853167	5.92325	0.951058	0.993088
ssc-miR-4332	0.341952	1.36755	0.828365	0.993088
ssc-miR-450a	-0.0812017	7.00537	0.95249	0.993088
ssc-miR-450b-3p	-0.382168	0.863895	0.835795	0.993088
ssc-miR-450c-3p	0.115326	1.99165	0.944551	0.993088
ssc-miR-452	0.318797	8.72382	0.813129	0.993088
ssc-miR-455-3p	0.221332	6.28617	0.870466	0.993088
ssc-miR-455-5p	-0.546769	9.09763	0.685544	0.993088
ssc-miR-491	0.44847	5.67589	0.740831	0.993088
ssc-miR-493-3p	0.353109	4.19142	0.798798	0.993088
ssc-miR-500-5p	-0.531982	5.06404	0.697382	0.993088
ssc-miR-504	-0.25224	6.66299	0.852267	0.993088
ssc-miR-532-5p	-0.214985	9.61435	0.873238	0.993088
ssc-miR-545-5p	-0.402243	0.795191	0.827548	0.993088
ssc-miR-574-3p	0.377933	7.87417	0.779523	0.993088
ssc-miR-582-5p	0.451921	3.23731	0.74692	0.993088
ssc-miR-628-3p	0.329867	1.4141	0.833896	0.993088
ssc-miR-664-5p	0.260846	6.58388	0.84732	0.993088
ssc-miR-7135-5p	0.400749	1.50281	0.792636	0.993088
ssc-miR-7136-5p	0.263948	1.70366	0.86449	0.993088
ssc-miR-7137-5p	0.516338	1.96005	0.720441	0.993088
ssc-miR-7143-3p	-0.240153	1.7595	0.891266	0.993088
ssc-miR-758	0.20782	5.36458	0.878936	0.993088
ssc-miR-769-3p	0.42304	5.48347	0.756252	0.993088
ssc-miR-769-5p	0.364472	8.24822	0.787084	0.993088
ssc-miR-874	0.182283	5.11458	0.895571	0.993088
ssc-miR-9841-3p	-0.136456	2.82118	0.938028	0.993088
ssc-miR-99a-5p	-0.201788	16.5255	0.880853	0.993088
ssc-miR-99b	0.504229	11.1171	0.708604	0.993088
ssc-let-7a	0.0147567	13.2441	0.991258	0.996265
ssc-let-7e	-0.0292717	10.3951	0.982701	0.996265
ssc-miR-144	-0.0276724	6.72789	0.984293	0.996265
ssc-miR-1839-5p	0.0685989	4.91687	0.963994	0.996265
ssc-miR-199a-5p	-0.0210287	11.3776	0.98756	0.996265
ssc-miR-23b	0.0116296	11.4027	0.993132	0.996265
ssc-miR-362	0.0592327	6.05274	0.966153	0.996265
ssc-miR-365-3p	-0.063041	7.0608	0.963209	0.996265
ssc-miR-382	0.0267636	6.88012	0.984763	0.996265
ssc-miR-503	0.0390771	5.82732	0.978307	0.996265
ssc-miR-7-3p	0.0469482	2.65632	0.976808	0.996265
ssc-miR-92b-5p	0.0592874	1.82947	0.979267	0.996265
ssc-miR-145-3p	0.000637769	9.42601	0.999727	0.999727

## Sheet: 31208 Vs. 31210
Differentially expressed miRNAs between 31208 and 31210
miRNA	logFC	logCPM	PValue	q
ssc-miR-133a-5p	5.1831	3.77001	0.00166083	0.176048
ssc-miR-371-5p	-6.56566	2.06509	0.00138694	0.176048
ssc-miR-375	-5.31402	4.98727	0.00108862	0.176048
ssc-miR-133a-3p	4.64139	9.25944	0.00284283	0.180804
ssc-miR-219b-3p	-4.93281	3.29988	0.00244992	0.180804
ssc-miR-202-5p	-4.5384	6.19647	0.00356053	0.188708
ssc-miR-215	-4.36898	6.7032	0.00453135	0.205853
ssc-miR-34c	-4.20396	4.94848	0.00621309	0.24697
ssc-miR-96-5p	-4.02398	4.42002	0.00874521	0.308997
ssc-miR-133b	3.6507	4.58864	0.0158383	0.424631
ssc-miR-206	3.56812	9.93832	0.0160238	0.424631
ssc-miR-338	-3.85385	2.27005	0.0141824	0.424631
ssc-miR-200b	-3.06215	8.88066	0.0347399	0.849792
ssc-miR-122-5p	-2.88972	7.37851	0.0451194	0.858639
ssc-miR-183	-2.89342	5.48422	0.0455514	0.858639
ssc-miR-429	-2.97514	3.66612	0.0430048	0.858639
ssc-miR-9	-2.84073	6.78793	0.0486022	0.858639
ssc-miR-9-1	-2.84073	6.78793	0.0486022	0.858639
ssc-miR-141	-2.76821	6.03853	0.0544254	0.91091
ssc-let-7a	0.489961	13.5787	0.716417	1
ssc-let-7c	0.531017	14.312	0.69392	1
ssc-let-7d-3p	0.282436	6.16409	0.835545	1
ssc-let-7d-5p	0.419984	9.36281	0.755537	1
ssc-let-7e	0.778015	10.6695	0.565453	1
ssc-let-7f-3p	-0.120037	4.00394	0.934354	1
ssc-let-7f-5p	-0.576645	14.7308	0.669265	1
ssc-let-7g	0.423006	15.4816	0.753673	1
ssc-let-7i-3p	1.02696	3.23686	0.465279	1
ssc-let-7i-5p	0.518404	16.292	0.700796	1
ssc-miR-1	2.45756	14.9596	0.0826003	1
ssc-miR-100	0.713958	13.429	0.597504	1
ssc-miR-101	0.469062	11.3454	0.728008	1
ssc-miR-103	0.414259	10.9213	0.758646	1
ssc-miR-10383	0.00221972	3.86124	1	1
ssc-miR-10384	-0.464615	2.94734	0.740014	1
ssc-miR-10386	-1.78603	3.11445	0.210875	1
ssc-miR-10388	1.11968	3.73716	0.420491	1
ssc-miR-10390	-0.572442	1.51023	0.716584	1
ssc-miR-105-1	-1.50668	-1.0884	0.63955	1
ssc-miR-106a	-0.0169207	2.11168	1	1
ssc-miR-107	0.333013	6.81124	0.805698	1
ssc-miR-10a-3p	1.35426	5.84575	0.323751	1
ssc-miR-10a-5p	1.28276	13.4116	0.347758	1
ssc-miR-10b	0.656754	15.4036	0.626929	1
ssc-miR-1249	0.84799	3.32052	0.540737	1
ssc-miR-124a	-3.97084	-0.272187	0.0815629	1
ssc-miR-125a	1.63247	10.8148	0.236296	1
ssc-miR-125b	1.52021	11.1052	0.268634	1
ssc-miR-126-3p	0.00922937	14.4883	0.994532	1
ssc-miR-126-5p	0.973215	8.19584	0.473896	1
ssc-miR-127	0.03933	9.35852	0.976817	1
ssc-miR-1271-5p	0.103704	8.3435	0.938862	1
ssc-miR-1277	-0.297581	1.10932	0.884885	1
ssc-miR-128	0.059784	6.09905	0.96571	1
ssc-miR-1285	0.251591	5.43531	0.854158	1
ssc-miR-1296-5p	0.16999	2.13023	0.925293	1
ssc-miR-129a-3p	0.508622	2.27946	0.728556	1
ssc-miR-129a-5p	-0.097153	4.92467	0.943943	1
ssc-miR-1306-3p	-0.115231	2.2085	0.946848	1
ssc-miR-1306-5p	0.456815	3.95076	0.744698	1
ssc-miR-1307	-0.0316086	6.28439	0.982316	1
ssc-miR-130a	-0.393737	5.07166	0.773354	1
ssc-miR-130b-3p	-0.0936346	2.47287	0.955967	1
ssc-miR-130b-5p	0.77132	3.44786	0.578248	1
ssc-miR-132	-0.638509	3.72395	0.645873	1
ssc-miR-1343	0.694427	4.78216	0.611822	1
ssc-miR-135	-0.381067	1.89899	0.805188	1
ssc-miR-136-3p	0.773868	5.43313	0.571232	1
ssc-miR-136-5p	-0.40473	3.95987	0.772294	1
ssc-miR-137	-0.30509	-0.515623	1	1
ssc-miR-138	-2.38846	0.402075	0.152703	1
ssc-miR-1388	-0.781724	1.10095	0.633073	1
ssc-miR-139-3p	1.22596	3.17004	0.38162	1
ssc-miR-139-5p	-0.153354	9.01499	0.909465	1
ssc-miR-140-3p	-0.0664486	12.02	0.96064	1
ssc-miR-140-5p	0.491658	7.62449	0.716052	1
ssc-miR-142-3p	-1.01803	6.72567	0.454696	1
ssc-miR-142-5p	-0.41747	8.3062	0.75711	1
ssc-miR-143-3p	-0.109542	15.9685	0.935132	1
ssc-miR-143-5p	-0.290187	7.7701	0.829851	1
ssc-miR-144	-2.13351	5.31113	0.130416	1
ssc-miR-145-3p	0.705629	8.57626	0.602057	1
ssc-miR-145-5p	0.884935	11.8624	0.513914	1
ssc-miR-1468	0.931125	7.52062	0.493181	1
ssc-miR-146a-5p	-0.64204	11.9606	0.634636	1
ssc-miR-146b	-0.79372	7.81697	0.558157	1
ssc-miR-148a-3p	-0.851007	18.1894	0.529926	1
ssc-miR-148a-5p	-0.311916	8.10141	0.817231	1
ssc-miR-148b-3p	-0.464146	11.2537	0.730737	1
ssc-miR-148b-5p	0.0119716	4.82771	0.997142	1
ssc-miR-149	0.0941348	5.92005	0.945083	1
ssc-miR-150	0.71929	6.4783	0.595674	1
ssc-miR-151-3p	-0.472839	11.9376	0.725898	1
ssc-miR-151-5p	0.348408	6.53917	0.7974	1
ssc-miR-152	-0.431146	13.1903	0.749116	1
ssc-miR-153	-1.52871	-0.702244	0.432449	1
ssc-miR-155-5p	0.779146	8.70602	0.565116	1
ssc-miR-15a	1.11368	5.241	0.415502	1
ssc-miR-15b	0.817153	5.64682	0.54896	1
ssc-miR-16	1.01255	9.0275	0.456335	1
ssc-miR-17-3p	-0.157145	-0.254928	1	1
ssc-miR-17-5p	0.23417	7.55485	0.86246	1
ssc-miR-181a	0.497823	9.62264	0.712224	1
ssc-miR-181b	0.711434	7.56823	0.599424	1
ssc-miR-181c	-0.112194	3.21704	0.947527	1
ssc-miR-181d-5p	0.571468	6.62077	0.673421	1
ssc-miR-182	-1.95116	7.66804	0.161211	1
ssc-miR-1839-5p	-0.932535	4.07916	0.498761	1
ssc-miR-184	-1.83504	4.04385	0.191251	1
ssc-miR-1842	-0.573	1.85475	0.688333	1
ssc-miR-185	0.217472	9.18466	0.871846	1
ssc-miR-186-5p	0.489954	10.4148	0.716495	1
ssc-miR-187	0.942148	-1.43579	1	1
ssc-miR-18a	-0.909346	2.12315	0.522149	1
ssc-miR-190a	0.596443	3.47817	0.675228	1
ssc-miR-190b	0.413063	-0.734785	1	1
ssc-miR-191	0.697911	11.5231	0.605721	1
ssc-miR-192	-0.125155	7.992	0.926255	1
ssc-miR-193a-3p	-0.115478	4.64801	0.935189	1
ssc-miR-193a-5p	0.962366	8.21041	0.478753	1
ssc-miR-194a-5p	0.586642	5.22599	0.667883	1
ssc-miR-194b-5p	-1.99117	1.65669	0.184747	1
ssc-miR-195	0.368828	9.41241	0.784457	1
ssc-miR-196a	1.15257	7.14906	0.398421	1
ssc-miR-196b-5p	1.44845	7.14092	0.291832	1
ssc-miR-199a-3p	1.0692	13.2187	0.431786	1
ssc-miR-199a-5p	1.03464	11.8663	0.446541	1
ssc-miR-199b-3p	1.06922	13.2187	0.431778	1
ssc-miR-199b-5p	1.11891	13.6678	0.41114	1
ssc-miR-19a	-0.157668	4.20744	0.912281	1
ssc-miR-19b	0.580261	5.63611	0.670192	1
ssc-miR-204	-0.117694	5.7412	0.93184	1
ssc-miR-205	-0.662622	7.78669	0.624388	1
ssc-miR-20a-5p	0.797469	8.70016	0.556107	1
ssc-miR-20b	-0.192466	1.90533	0.911827	1
ssc-miR-21-3p	0.360966	0.841747	0.859752	1
ssc-miR-21-5p	-0.444306	14.4207	0.741748	1
ssc-miR-210	-0.171395	4.78436	0.902914	1
ssc-miR-212	-0.943156	0.358742	0.563101	1
ssc-miR-214-3p	0.310724	9.30336	0.817724	1
ssc-miR-214-5p	-0.210225	6.59738	0.876869	1
ssc-miR-217	0.829554	0.247137	0.62814	1
ssc-miR-218	-0.848874	9.07734	0.531159	1
ssc-miR-218b	-0.848874	9.07734	0.531159	1
ssc-miR-22-3p	0.263691	9.77188	0.844869	1
ssc-miR-22-5p	-0.401369	6.34319	0.766663	1
ssc-miR-221-3p	1.10325	7.97117	0.41807	1
ssc-miR-221-5p	0.855479	5.15111	0.531955	1
ssc-miR-222	0.707164	6.41782	0.602803	1
ssc-miR-223	-0.213884	5.48643	0.875629	1
ssc-miR-224	-0.153627	4.26808	0.915734	1
ssc-miR-2320-3p	0.161608	2.31534	0.933942	1
ssc-miR-2320-5p	0.451593	4.4685	0.741638	1
ssc-miR-2366	-0.376141	-0.17115	0.907176	1
ssc-miR-23a	0.624231	11.7163	0.643997	1
ssc-miR-23b	0.135955	11.1427	0.919584	1
ssc-miR-24-1-5p	-0.338238	6.87579	0.802611	1
ssc-miR-24-2-5p	-0.883576	3.9379	0.520861	1
ssc-miR-24-3p	-0.0332658	10.9444	0.98032	1
ssc-miR-2411	-0.224818	0.437412	0.93535	1
ssc-miR-2483	1.93678	2.87736	0.183171	1
ssc-miR-26a	0.439436	15.7038	0.744466	1
ssc-miR-26b-3p	1.65503	1.8777	0.260831	1
ssc-miR-26b-5p	-0.156745	13.2381	0.907306	1
ssc-miR-27a	0.166899	11.4549	0.901358	1
ssc-miR-27b-3p	0.541597	14.0302	0.688171	1
ssc-miR-27b-5p	0.264253	3.30522	0.859667	1
ssc-miR-28-3p	0.379715	9.44523	0.778269	1
ssc-miR-28-5p	0.323007	6.87607	0.811393	1
ssc-miR-296-3p	0.36859	4.61282	0.788483	1
ssc-miR-296-5p	1.21981	2.23911	0.392262	1
ssc-miR-299	0.373044	2.56748	0.807364	1
ssc-miR-29a-3p	0.688695	10.4917	0.610491	1
ssc-miR-29a-5p	-0.662783	0.72806	0.698253	1
ssc-miR-29b	0.135954	5.40267	0.923323	1
ssc-miR-29c	0.523098	5.36623	0.701188	1
ssc-miR-30a-3p	0.884791	8.23167	0.514368	1
ssc-miR-30a-5p	0.731787	13.5221	0.588473	1
ssc-miR-30b-3p	1.12688	2.17593	0.428637	1
ssc-miR-30b-5p	0.466129	9.9071	0.72971	1
ssc-miR-30c-1-3p	0.333542	2.47898	0.82326	1
ssc-miR-30c-3p	0.830676	6.50844	0.541119	1
ssc-miR-30c-5p	1.23721	10.315	0.364746	1
ssc-miR-30d	0.477128	12.3555	0.723518	1
ssc-miR-30e-3p	0.198454	8.53819	0.883067	1
ssc-miR-30e-5p	0.21815	10.2685	0.87136	1
ssc-miR-31	-1.43227	2.96475	0.310819	1
ssc-miR-32	-0.359633	6.8316	0.790423	1
ssc-miR-320	1.08258	9.92712	0.426284	1
ssc-miR-323	0.254822	3.39007	0.860208	1
ssc-miR-324	-0.447159	2.9549	0.751669	1
ssc-miR-326	-0.287733	4.07651	0.837161	1
ssc-miR-328	0.992957	7.11296	0.465614	1
ssc-miR-330	-0.136726	3.79257	0.929642	1
ssc-miR-331-3p	0.414369	4.8151	0.762761	1
ssc-miR-331-5p	-0.0419768	4.69677	0.97809	1
ssc-miR-335	1.33818	4.02214	0.333966	1
ssc-miR-339	0.627387	6.31922	0.64342	1
ssc-miR-339-3p	3.36109	0.733077	0.0772727	1
ssc-miR-339-5p	0.764839	7.6074	0.572545	1
ssc-miR-340	-0.14014	7.12904	0.917705	1
ssc-miR-342	0.567005	6.13462	0.676891	1
ssc-miR-345-3p	0.0290846	3.88633	0.989017	1
ssc-miR-345-5p	-0.251312	0.904483	0.867009	1
ssc-miR-34a	1.05932	8.19935	0.436387	1
ssc-miR-361-3p	0.922813	7.96419	0.496807	1
ssc-miR-361-5p	0.86986	6.59835	0.522049	1
ssc-miR-3613	0.600216	7.22383	0.657472	1
ssc-miR-362	0.935008	4.87053	0.494161	1
ssc-miR-363	-1.0136	4.8929	0.458209	1
ssc-miR-365-3p	1.43338	7.35774	0.296548	1
ssc-miR-365-5p	1.05904	2.78393	0.453264	1
ssc-miR-369	0.460001	3.08317	0.741451	1
ssc-miR-370	-1.30128	5.82027	0.343094	1
ssc-miR-374a-3p	0.460423	8.60743	0.733051	1
ssc-miR-374a-5p	0.411036	9.24598	0.760585	1
ssc-miR-374b-3p	0.853567	3.63834	0.539657	1
ssc-miR-374b-5p	1.154	8.13979	0.397401	1
ssc-miR-376a-3p	0.21114	2.37712	0.889876	1
ssc-miR-378	0.0963614	10.8045	0.942972	1
ssc-miR-378b-3p	0.175069	8.02105	0.896893	1
ssc-miR-381-3p	-0.829467	12.7519	0.540274	1
ssc-miR-382	0.129741	3.96113	0.926943	1
ssc-miR-411	0.301763	3.77014	0.83306	1
ssc-miR-421-3p	-0.0973207	4.15742	0.945361	1
ssc-miR-423-3p	0.891521	9.44457	0.510979	1
ssc-miR-423-5p	0.671767	8.82749	0.619403	1
ssc-miR-424-3p	1.03557	3.26928	0.460454	1
ssc-miR-424-5p	1.15253	5.87855	0.399286	1
ssc-miR-425-3p	0.461555	6.00931	0.733735	1
ssc-miR-425-5p	-0.559034	7.71633	0.679254	1
ssc-miR-432-5p	-0.243471	3.33277	0.863603	1
ssc-miR-4331-5p	-0.945093	3.39695	0.495224	1
ssc-miR-4332	0.00993672	1.03039	1	1
ssc-miR-4334-3p	0.529866	5.4975	0.697307	1
ssc-miR-450a	0.829551	6.97167	0.541218	1
ssc-miR-450b-3p	0.789193	1.09086	0.645782	1
ssc-miR-450b-5p	1.2833	9.25723	0.347755	1
ssc-miR-450c-3p	1.64761	2.65849	0.255993	1
ssc-miR-450c-5p	0.397765	8.12627	0.768283	1
ssc-miR-451	-2.1167	12.5753	0.130263	1
ssc-miR-452	-0.0851904	6.93887	0.950215	1
ssc-miR-454	0.210273	3.27575	0.890418	1
ssc-miR-455-3p	0.642777	6.90928	0.635226	1
ssc-miR-455-5p	-0.395893	9.55221	0.769086	1
ssc-miR-486	-0.470293	6.86511	0.728195	1
ssc-miR-489	-2.72447	-1.07685	0.327907	1
ssc-miR-490	-0.646914	1.97017	0.655107	1
ssc-miR-491	0.373593	3.29007	0.79248	1
ssc-miR-493-3p	-0.233587	3.03268	0.871463	1
ssc-miR-493-5p	0.690275	3.69557	0.619703	1
ssc-miR-497	0.332446	6.82926	0.806011	1
ssc-miR-499-5p	0.0306993	6.47761	0.982766	1
ssc-miR-500-3p	0.736135	5.77282	0.588388	1
ssc-miR-500-5p	0.483701	4.65539	0.725894	1
ssc-miR-503	0.429414	4.41956	0.754736	1
ssc-miR-504	0.525351	5.95124	0.697937	1
ssc-miR-505	0.341418	5.39795	0.803048	1
ssc-miR-532-3p	1.13766	3.44028	0.419149	1
ssc-miR-532-5p	0.332962	9.52458	0.804926	1
ssc-miR-542-3p	0.124899	8.93795	0.926253	1
ssc-miR-542-5p	0.421372	0.642882	0.832311	1
ssc-miR-545-3p	0.00991617	0.658487	1	1
ssc-miR-545-5p	1.25629	0.289938	0.449872	1
ssc-miR-551a	0.0098998	0.429048	1	1
ssc-miR-574-3p	0.920574	8.00748	0.497821	1
ssc-miR-574-5p	0.237591	5.76833	0.86194	1
ssc-miR-582-3p	-0.679801	2.0247	0.647974	1
ssc-miR-582-5p	-0.22266	3.05654	0.872928	1
ssc-miR-615	-0.573151	1.96544	0.694205	1
ssc-miR-628-3p	0.0377929	1.12419	1	1
ssc-miR-628-5p	0.661315	3.42032	0.641234	1
ssc-miR-6516	-0.0845686	3.84077	0.954627	1
ssc-miR-652	1.20476	1.89681	0.409195	1
ssc-miR-6529	-0.679482	4.88682	0.618706	1
ssc-miR-660	0.767955	5.61102	0.57404	1
ssc-miR-664-3p	1.73349	2.92711	0.23061	1
ssc-miR-664-5p	0.406827	5.24854	0.765117	1
ssc-miR-671-3p	0.441592	2.5406	0.761127	1
ssc-miR-671-5p	0.12935	2.75167	0.939166	1
ssc-miR-676-3p	0.788539	6.15447	0.561373	1
ssc-miR-7-3p	0.295975	3.43013	0.833927	1
ssc-miR-7-5p	-0.686619	9.44541	0.611637	1
ssc-miR-708-3p	-0.188102	5.44557	0.890345	1
ssc-miR-708-5p	1.23607	7.73428	0.365667	1
ssc-miR-7134-3p	0.21701	7.98273	0.872337	1
ssc-miR-7134-5p	0.926707	4.96919	0.499435	1
ssc-miR-7135-3p	-0.50156	1.08733	0.766208	1
ssc-miR-7135-5p	-2.07981	-0.812758	0.432449	1
ssc-miR-7136-5p	0.30494	1.41344	0.843697	1
ssc-miR-7137-3p	1.27149	-0.284545	0.570004	1
ssc-miR-7137-5p	0.243143	1.23186	0.894354	1
ssc-miR-7142-3p	-0.0274491	3.59608	0.993279	1
ssc-miR-7143-3p	0.101148	-0.343354	1	1
ssc-miR-7144-5p	1.71378	-0.0082406	0.395849	1
ssc-miR-744	-0.456965	6.09107	0.735759	1
ssc-miR-758	-0.188937	4.03917	0.896521	1
ssc-miR-769-3p	0.218007	4.05245	0.87761	1
ssc-miR-769-5p	-0.0880668	6.57285	0.948714	1
ssc-miR-7857-3p	-0.511901	-1.84118	1	1
ssc-miR-874	1.14081	2.87612	0.416664	1
ssc-miR-885-3p	0.536768	0.940693	0.779572	1
ssc-miR-885-5p	0.712453	2.12696	0.627426	1
ssc-miR-92a	0.677432	9.29505	0.616401	1
ssc-miR-92b-3p	-0.119636	4.62668	0.93104	1
ssc-miR-92b-5p	-1.14041	-0.151575	0.552362	1
ssc-miR-935	0.942148	-1.43579	1	1
ssc-miR-95	0.625419	7.39587	0.644049	1
ssc-miR-9784-5p	0	-2.42859	1	1
ssc-miR-98	-0.0294799	9.42117	0.98264	1
ssc-miR-9841-3p	-0.836101	2.46372	0.561129	1
ssc-miR-9843-3p	-0.581776	5.32312	0.670718	1
ssc-miR-9851-3p	4.39613	-1.63581	0.373547	1
ssc-miR-9858-5p	-2.4889	-0.578641	0.262247	1
ssc-miR-9860-5p	-0.194361	0.332859	1	1
ssc-miR-99a-3p	1.19945	6.6217	0.380547	1
ssc-miR-99a-5p	0.0690213	16.1108	0.959098	1
ssc-miR-99b	0.902994	10.1751	0.505563	1
