# Supplementary material for: Identification of Differentially Expressed MicroRNAs and Their Potential Target Genes in Adipose Tissue from Pigs with Highly Divergent Backfat Thickness
Source: Animals (Basel). 2020 Apr 5;10(4):624. doi: 10.3390/ani10040624 (PMC7222822; doi:10.3390/ani10040624)
Supplement: Supplementary file 1 [file animals-10-00624-s001.zip › Table S5. Potential target genes predicted using miRDB and Targetscan.xlsx]

## Sheet: miRDB
Potential target genes predicted by miRDB
Target Detail	Target Rank	Target Score	miRNA Name	Gene Symbol	Gene Description
Details	1	97	hsa-miR-122-5p	HNRNPU	heterogeneous nuclear ribonucleoprotein U
Details	2	97	hsa-miR-122-5p	CPEB1	cytoplasmic polyadenylation element binding protein 1
Details	3	97	hsa-miR-122-5p	CD40LG	CD40 ligand
Details	4	96	hsa-miR-122-5p	ZNF827	zinc finger protein 827
Details	5	96	hsa-miR-122-5p	ANKRD13C	ankyrin repeat domain 13C
Details	6	95	hsa-miR-122-5p	GYS1	glycogen synthase 1
Details	7	95	hsa-miR-122-5p	RANBP3L	RAN binding protein 3 like
Details	8	94	hsa-miR-122-5p	SLC52A2	solute carrier family 52 member 2
Details	9	94	hsa-miR-122-5p	MYO9A	myosin IXA
Details	10	94	hsa-miR-122-5p	WDR47	WD repeat domain 47
Details	11	93	hsa-miR-122-5p	GABRA3	gamma-aminobutyric acid type A receptor alpha3 subunit
Details	12	93	hsa-miR-122-5p	TBC1D10B	TBC1 domain family member 10B
Details	13	93	hsa-miR-122-5p	SEC22C	SEC22 homolog C, vesicle trafficking protein
Details	14	93	hsa-miR-122-5p	RABL6	RAB, member RAS oncogene family like 6
Details	15	93	hsa-miR-122-5p	P4HA1	prolyl 4-hydroxylase subunit alpha 1
Details	16	93	hsa-miR-122-5p	ADSS	adenylosuccinate synthase
Details	17	93	hsa-miR-122-5p	CLIC5	chloride intracellular channel 5
Details	18	93	hsa-miR-122-5p	UBXN7	UBX domain protein 7
Details	19	92	hsa-miR-122-5p	CS	citrate synthase
Details	20	92	hsa-miR-122-5p	SLCO5A1	solute carrier organic anion transporter family member 5A1
Details	21	92	hsa-miR-122-5p	IGSF5	immunoglobulin superfamily member 5
Details	22	92	hsa-miR-122-5p	RAVER1	ribonucleoprotein, PTB binding 1
Details	23	91	hsa-miR-122-5p	CD320	CD320 molecule
Details	24	91	hsa-miR-122-5p	PIP4K2A	phosphatidylinositol-5-phosphate 4-kinase type 2 alpha
Details	25	91	hsa-miR-122-5p	FUNDC2	FUN14 domain containing 2
Details	26	91	hsa-miR-122-5p	CCDC186	coiled-coil domain containing 186
Details	27	90	hsa-miR-122-5p	MYOCD	myocardin
Details	28	90	hsa-miR-122-5p	DNAH2	dynein axonemal heavy chain 2
Details	29	89	hsa-miR-122-5p	KCNN3	potassium calcium-activated channel subfamily N member 3
Details	30	89	hsa-miR-122-5p	FLNB	filamin B
Details	31	89	hsa-miR-122-5p	DICER1	dicer 1, ribonuclease III
Details	32	89	hsa-miR-122-5p	MECOM	MDS1 and EVI1 complex locus
Details	33	89	hsa-miR-122-5p	SPRY2	sprouty RTK signaling antagonist 2
Details	34	89	hsa-miR-122-5p	SLC7A14	solute carrier family 7 member 14
Details	35	88	hsa-miR-122-5p	NOL4L	nucleolar protein 4 like
Details	36	88	hsa-miR-122-5p	CTDNEP1	CTD nuclear envelope phosphatase 1
Details	37	88	hsa-miR-122-5p	RBL1	RB transcriptional corepressor like 1
Details	38	88	hsa-miR-122-5p	MIPOL1	mirror-image polydactyly 1
Details	39	88	hsa-miR-122-5p	TRPM1	transient receptor potential cation channel subfamily M member 1
Details	40	88	hsa-miR-122-5p	HECTD3	HECT domain E3 ubiquitin protein ligase 3
Details	41	88	hsa-miR-122-5p	CTNNA3	catenin alpha 3
Details	42	88	hsa-miR-122-5p	PDK4	pyruvate dehydrogenase kinase 4
Details	43	88	hsa-miR-122-5p	RBM43	RNA binding motif protein 43
Details	44	87	hsa-miR-122-5p	FKBP5	FKBP prolyl isomerase 5
Details	45	87	hsa-miR-122-5p	CUX1	cut like homeobox 1
Details	46	87	hsa-miR-122-5p	OCLN	occludin
Details	47	87	hsa-miR-122-5p	GNPDA2	glucosamine-6-phosphate deaminase 2
Details	48	87	hsa-miR-122-5p	VAMP3	vesicle associated membrane protein 3
Details	49	86	hsa-miR-122-5p	GIT1	GIT ArfGAP 1
Details	50	86	hsa-miR-122-5p	C21orf62	chromosome 21 open reading frame 62
Details	51	86	hsa-miR-122-5p	RBM47	RNA binding motif protein 47
Details	52	86	hsa-miR-122-5p	G6PD	glucose-6-phosphate dehydrogenase
Details	53	86	hsa-miR-122-5p	CA10	carbonic anhydrase 10
Details	54	85	hsa-miR-122-5p	CCNG1	cyclin G1
Details	55	85	hsa-miR-122-5p	ADGRB2	adhesion G protein-coupled receptor B2
Details	56	85	hsa-miR-122-5p	MOSPD1	motile sperm domain containing 1
Details	57	85	hsa-miR-122-5p	SMYD4	SET and MYND domain containing 4
Details	58	85	hsa-miR-122-5p	DDR2	discoidin domain receptor tyrosine kinase 2
Details	59	85	hsa-miR-122-5p	GRPR	gastrin releasing peptide receptor
Details	60	85	hsa-miR-122-5p	SHPRH	SNF2 histone linker PHD RING helicase
Details	61	85	hsa-miR-122-5p	SLC7A1	solute carrier family 7 member 1
Details	62	84	hsa-miR-122-5p	MICU3	mitochondrial calcium uptake family member 3
Details	63	84	hsa-miR-122-5p	MAP3K12	mitogen-activated protein kinase kinase kinase 12
Details	64	83	hsa-miR-122-5p	SMARCD1	SWI/SNF related, matrix associated, actin dependent regulator of chromatin, subfamily d, member 1
Details	65	83	hsa-miR-122-5p	TBR1	T-box, brain 1
Details	66	83	hsa-miR-122-5p	CYP20A1	cytochrome P450 family 20 subfamily A member 1
Details	67	83	hsa-miR-122-5p	TBC1D22B	TBC1 domain family member 22B
Details	68	83	hsa-miR-122-5p	BRPF1	bromodomain and PHD finger containing 1
Details	69	83	hsa-miR-122-5p	ZNF213	zinc finger protein 213
Details	70	83	hsa-miR-122-5p	C19orf54	chromosome 19 open reading frame 54
Details	71	82	hsa-miR-122-5p	SESN2	sestrin 2
Details	72	82	hsa-miR-122-5p	KIF11	kinesin family member 11
Details	73	82	hsa-miR-122-5p	STMN2	stathmin 2
Details	74	82	hsa-miR-122-5p	HECW2	HECT, C2 and WW domain containing E3 ubiquitin protein ligase 2
Details	75	82	hsa-miR-122-5p	SEMA4D	semaphorin 4D
Details	76	82	hsa-miR-122-5p	FAM102A	family with sequence similarity 102 member A
Details	77	82	hsa-miR-122-5p	PKM	pyruvate kinase M1/2
Details	78	82	hsa-miR-122-5p	SLC4A8	solute carrier family 4 member 8
Details	79	82	hsa-miR-122-5p	GALNT1	polypeptide N-acetylgalactosaminyltransferase 1
Details	80	82	hsa-miR-122-5p	ARFGEF1	ADP ribosylation factor guanine nucleotide exchange factor 1
Details	81	81	hsa-miR-122-5p	PTBP3	polypyrimidine tract binding protein 3
Details	82	81	hsa-miR-122-5p	PRR11	proline rich 11
Details	83	81	hsa-miR-122-5p	RBMS2	RNA binding motif single stranded interacting protein 2
Details	84	81	hsa-miR-122-5p	SLC25A34	solute carrier family 25 member 34
Details	85	81	hsa-miR-122-5p	CLIC4	chloride intracellular channel 4
Details	86	81	hsa-miR-122-5p	LAMC1	laminin subunit gamma 1
Details	87	81	hsa-miR-122-5p	ABHD11	abhydrolase domain containing 11
Details	88	80	hsa-miR-122-5p	ADAM10	ADAM metallopeptidase domain 10
Details	89	80	hsa-miR-122-5p	TUBA1C	tubulin alpha 1c
Details	90	80	hsa-miR-122-5p	ZSCAN30	zinc finger and SCAN domain containing 30
Details	91	80	hsa-miR-122-5p	TRPS1	transcriptional repressor GATA binding 1
Details	92	80	hsa-miR-122-5p	TFB1M	transcription factor B1, mitochondrial
Details	1	99	hsa-miR-133a-3p	PTBP1	polypyrimidine tract binding protein 1
Details	2	99	hsa-miR-133a-3p	MAML1	mastermind like transcriptional coactivator 1
Details	3	99	hsa-miR-133a-3p	LHFPL6	LHFPL tetraspan subfamily member 6
Details	4	99	hsa-miR-133a-3p	BICC1	BicC family RNA binding protein 1
Details	5	98	hsa-miR-133a-3p	PPP2R2D	protein phosphatase 2 regulatory subunit Bdelta
Details	6	98	hsa-miR-133a-3p	SLC30A7	solute carrier family 30 member 7
Details	7	98	hsa-miR-133a-3p	LDLRAP1	low density lipoprotein receptor adaptor protein 1
Details	8	98	hsa-miR-133a-3p	UBA2	ubiquitin like modifier activating enzyme 2
Details	9	98	hsa-miR-133a-3p	TRAM2	translocation associated membrane protein 2
Details	10	98	hsa-miR-133a-3p	TAGLN2	transgelin 2
Details	11	97	hsa-miR-133a-3p	TFAP2D	transcription factor AP-2 delta
Details	12	97	hsa-miR-133a-3p	SLC6A1	solute carrier family 6 member 1
Details	13	97	hsa-miR-133a-3p	C11orf58	chromosome 11 open reading frame 58
Details	14	97	hsa-miR-133a-3p	FBN1	fibrillin 1
Details	15	97	hsa-miR-133a-3p	PRDM1	PR/SET domain 1
Details	16	97	hsa-miR-133a-3p	LASP1	LIM and SH3 protein 1
Details	17	97	hsa-miR-133a-3p	SOBP	sine oculis binding protein homolog
Details	18	97	hsa-miR-133a-3p	SEC61B	Sec61 translocon beta subunit
Details	19	97	hsa-miR-133a-3p	SYT2	synaptotagmin 2
Details	20	97	hsa-miR-133a-3p	FAM57A	family with sequence similarity 57 member A
Details	21	97	hsa-miR-133a-3p	PPP2CA	protein phosphatase 2 catalytic subunit alpha
Details	22	97	hsa-miR-133a-3p	SGPP1	sphingosine-1-phosphate phosphatase 1
Details	23	97	hsa-miR-133a-3p	CELF4	CUGBP Elav-like family member 4
Details	24	96	hsa-miR-133a-3p	CAPN15	calpain 15
Details	25	96	hsa-miR-133a-3p	EDEM1	ER degradation enhancing alpha-mannosidase like protein 1
Details	26	96	hsa-miR-133a-3p	SH3GL2	SH3 domain containing GRB2 like 2, endophilin A1
Details	27	96	hsa-miR-133a-3p	KIF3C	kinesin family member 3C
Details	28	96	hsa-miR-133a-3p	YES1	YES proto-oncogene 1, Src family tyrosine kinase
Details	29	96	hsa-miR-133a-3p	GPM6A	glycoprotein M6A
Details	30	96	hsa-miR-133a-3p	VKORC1	vitamin K epoxide reductase complex subunit 1
Details	31	95	hsa-miR-133a-3p	GABPB2	GA binding protein transcription factor subunit beta 2
Details	32	95	hsa-miR-133a-3p	RBMXL1	RBMX like 1
Details	33	95	hsa-miR-133a-3p	RBMX	RNA binding motif protein X-linked
Details	34	95	hsa-miR-133a-3p	FADS1	fatty acid desaturase 1
Details	35	95	hsa-miR-133a-3p	ZC3H11A	zinc finger CCCH-type containing 11A
Details	36	95	hsa-miR-133a-3p	SNRK	SNF related kinase
Details	37	95	hsa-miR-133a-3p	OSCAR	osteoclast associated, immunoglobulin-like receptor
Details	38	95	hsa-miR-133a-3p	PTPRO	protein tyrosine phosphatase, receptor type O
Details	39	95	hsa-miR-133a-3p	CLTA	clathrin light chain A
Details	40	95	hsa-miR-133a-3p	RFFL	ring finger and FYVE like domain containing E3 ubiquitin protein ligase
Details	41	95	hsa-miR-133a-3p	FAM117B	family with sequence similarity 117 member B
Details	42	95	hsa-miR-133a-3p	PTPRZ1	protein tyrosine phosphatase, receptor type Z1
Details	43	95	hsa-miR-133a-3p	VPS54	VPS54, GARP complex subunit
Details	44	95	hsa-miR-133a-3p	CSNK1G3	casein kinase 1 gamma 3
Details	45	95	hsa-miR-133a-3p	PTPRK	protein tyrosine phosphatase, receptor type K
Details	46	95	hsa-miR-133a-3p	PRRT2	proline rich transmembrane protein 2
Details	47	95	hsa-miR-133a-3p	SACM1L	SAC1 like phosphatidylinositide phosphatase
Details	48	95	hsa-miR-133a-3p	PPP2CB	protein phosphatase 2 catalytic subunit beta
Details	49	95	hsa-miR-133a-3p	GRID2	glutamate ionotropic receptor delta type subunit 2
Details	50	94	hsa-miR-133a-3p	ADCYAP1	adenylate cyclase activating polypeptide 1
Details	51	94	hsa-miR-133a-3p	TXLNA	taxilin alpha
Details	52	94	hsa-miR-133a-3p	GARNL3	GTPase activating Rap/RanGAP domain like 3
Details	53	94	hsa-miR-133a-3p	MLLT3	MLLT3, super elongation complex subunit
Details	54	94	hsa-miR-133a-3p	ZSCAN16	zinc finger and SCAN domain containing 16
Details	55	94	hsa-miR-133a-3p	ZC3H14	zinc finger CCCH-type containing 14
Details	56	94	hsa-miR-133a-3p	CNN2	calponin 2
Details	57	94	hsa-miR-133a-3p	RAVER1	ribonucleoprotein, PTB binding 1
Details	58	94	hsa-miR-133a-3p	ZIC3	Zic family member 3
Details	59	94	hsa-miR-133a-3p	XXYLT1	xyloside xylosyltransferase 1
Details	60	93	hsa-miR-133a-3p	IQGAP2	IQ motif containing GTPase activating protein 2
Details	61	93	hsa-miR-133a-3p	TFG	TRK-fused gene
Details	62	93	hsa-miR-133a-3p	EIF4A1	eukaryotic translation initiation factor 4A1
Details	63	93	hsa-miR-133a-3p	LANCL2	LanC like 2
Details	64	93	hsa-miR-133a-3p	OSBPL11	oxysterol binding protein like 11
Details	65	93	hsa-miR-133a-3p	SMARCD1	SWI/SNF related, matrix associated, actin dependent regulator of chromatin, subfamily d, member 1
Details	66	93	hsa-miR-133a-3p	SGMS2	sphingomyelin synthase 2
Details	67	92	hsa-miR-133a-3p	ARPP21	cAMP regulated phosphoprotein 21
Details	68	92	hsa-miR-133a-3p	GRM5	glutamate metabotropic receptor 5
Details	69	92	hsa-miR-133a-3p	PAX7	paired box 7
Details	70	92	hsa-miR-133a-3p	CETN3	centrin 3
Details	71	92	hsa-miR-133a-3p	ARFGEF1	ADP ribosylation factor guanine nucleotide exchange factor 1
Details	72	92	hsa-miR-133a-3p	FAIM	Fas apoptotic inhibitory molecule
Details	73	92	hsa-miR-133a-3p	ARL13B	ADP ribosylation factor like GTPase 13B
Details	74	92	hsa-miR-133a-3p	ANKRD28	ankyrin repeat domain 28
Details	75	92	hsa-miR-133a-3p	PLCL2	phospholipase C like 2
Details	76	92	hsa-miR-133a-3p	PFN2	profilin 2
Details	77	92	hsa-miR-133a-3p	SF3B4	splicing factor 3b subunit 4
Details	78	92	hsa-miR-133a-3p	ZNF710	zinc finger protein 710
Details	79	92	hsa-miR-133a-3p	VIRMA	vir like m6A methyltransferase associated
Details	80	92	hsa-miR-133a-3p	MSN	moesin
Details	81	92	hsa-miR-133a-3p	ZBTB10	zinc finger and BTB domain containing 10
Details	82	91	hsa-miR-133a-3p	ANKRD12	ankyrin repeat domain 12
Details	83	91	hsa-miR-133a-3p	LHX5	LIM homeobox 5
Details	84	91	hsa-miR-133a-3p	ZNF131	zinc finger protein 131
Details	85	91	hsa-miR-133a-3p	CUL4B	cullin 4B
Details	86	91	hsa-miR-133a-3p	CMPK1	cytidine/uridine monophosphate kinase 1
Details	87	91	hsa-miR-133a-3p	PAN3	poly(A) specific ribonuclease subunit PAN3
Details	88	91	hsa-miR-133a-3p	USP32	ubiquitin specific peptidase 32
Details	89	91	hsa-miR-133a-3p	MTMR4	myotubularin related protein 4
Details	90	91	hsa-miR-133a-3p	RIMS1	regulating synaptic membrane exocytosis 1
Details	91	91	hsa-miR-133a-3p	ANKRD44	ankyrin repeat domain 44
Details	92	91	hsa-miR-133a-3p	CMTM6	CKLF like MARVEL transmembrane domain containing 6
Details	93	91	hsa-miR-133a-3p	PITPNM2	phosphatidylinositol transfer protein membrane associated 2
Details	94	91	hsa-miR-133a-3p	AFTPH	aftiphilin
Details	95	90	hsa-miR-133a-3p	SV2A	synaptic vesicle glycoprotein 2A
Details	96	90	hsa-miR-133a-3p	TMEM167A	transmembrane protein 167A
Details	97	90	hsa-miR-133a-3p	FAM160B1	family with sequence similarity 160 member B1
Details	98	90	hsa-miR-133a-3p	PEAK1	pseudopodium enriched atypical kinase 1
Details	99	90	hsa-miR-133a-3p	GNB4	G protein subunit beta 4
Details	100	90	hsa-miR-133a-3p	TTPAL	alpha tocopherol transfer protein like
Details	101	90	hsa-miR-133a-3p	GABARAPL1	GABA type A receptor associated protein like 1
Details	102	90	hsa-miR-133a-3p	NUP153	nucleoporin 153
Details	103	90	hsa-miR-133a-3p	TMEM121B	transmembrane protein 121B
Details	104	90	hsa-miR-133a-3p	SLC25A38	solute carrier family 25 member 38
Details	105	90	hsa-miR-133a-3p	TENM1	teneurin transmembrane protein 1
Details	106	90	hsa-miR-133a-3p	ASH1L	ASH1 like histone lysine methyltransferase
Details	107	90	hsa-miR-133a-3p	RIC1	RIC1 homolog, RAB6A GEF complex partner 1
Details	108	90	hsa-miR-133a-3p	SGTB	small glutamine rich tetratricopeptide repeat containing beta
Details	109	90	hsa-miR-133a-3p	SP3	Sp3 transcription factor
Details	110	89	hsa-miR-133a-3p	FOXL2	forkhead box L2
Details	111	89	hsa-miR-133a-3p	TAOK1	TAO kinase 1
Details	112	89	hsa-miR-133a-3p	TENT5A	terminal nucleotidyltransferase 5A
Details	113	89	hsa-miR-133a-3p	PEX5L	peroxisomal biogenesis factor 5 like
Details	114	89	hsa-miR-133a-3p	SQLE	squalene epoxidase
Details	115	89	hsa-miR-133a-3p	YAF2	YY1 associated factor 2
Details	116	89	hsa-miR-133a-3p	CCNC	cyclin C
Details	117	89	hsa-miR-133a-3p	MYRF	myelin regulatory factor
Details	118	89	hsa-miR-133a-3p	ARHGAP12	Rho GTPase activating protein 12
Details	119	89	hsa-miR-133a-3p	UBE2Q1	ubiquitin conjugating enzyme E2 Q1
Details	120	89	hsa-miR-133a-3p	PTBP3	polypyrimidine tract binding protein 3
Details	121	89	hsa-miR-133a-3p	WASF2	WAS protein family member 2
Details	122	89	hsa-miR-133a-3p	ENC1	ectodermal-neural cortex 1
Details	123	89	hsa-miR-133a-3p	BTBD10	BTB domain containing 10
Details	124	89	hsa-miR-133a-3p	STXBP6	syntaxin binding protein 6
Details	125	89	hsa-miR-133a-3p	MACO1	macoilin 1
Details	126	89	hsa-miR-133a-3p	EBF2	EBF transcription factor 2
Details	127	88	hsa-miR-133a-3p	RBMXL2	RBMX like 2
Details	128	88	hsa-miR-133a-3p	CTBP2	C-terminal binding protein 2
Details	129	88	hsa-miR-133a-3p	EMP2	epithelial membrane protein 2
Details	130	88	hsa-miR-133a-3p	NELL2	neural EGFL like 2
Details	131	88	hsa-miR-133a-3p	PRELID3B	PRELI domain containing 3B
Details	132	88	hsa-miR-133a-3p	ACAT2	acetyl-CoA acetyltransferase 2
Details	133	88	hsa-miR-133a-3p	GDI2	GDP dissociation inhibitor 2
Details	134	88	hsa-miR-133a-3p	ZNF280C	zinc finger protein 280C
Details	135	88	hsa-miR-133a-3p	DYNC1LI2	dynein cytoplasmic 1 light intermediate chain 2
Details	136	88	hsa-miR-133a-3p	CKAP4	cytoskeleton associated protein 4
Details	137	88	hsa-miR-133a-3p	PCDH17	protocadherin 17
Details	138	88	hsa-miR-133a-3p	CPNE3	copine 3
Details	139	88	hsa-miR-133a-3p	SIMC1	SUMO interacting motifs containing 1
Details	140	88	hsa-miR-133a-3p	EPHA7	EPH receptor A7
Details	141	87	hsa-miR-133a-3p	AFAP1	actin filament associated protein 1
Details	142	87	hsa-miR-133a-3p	DMXL2	Dmx like 2
Details	143	87	hsa-miR-133a-3p	JAZF1	JAZF zinc finger 1
Details	144	87	hsa-miR-133a-3p	RAPH1	Ras association (RalGDS/AF-6) and pleckstrin homology domains 1
Details	145	87	hsa-miR-133a-3p	CAP1	cyclase associated actin cytoskeleton regulatory protein 1
Details	146	87	hsa-miR-133a-3p	FUCA1	alpha-L-fucosidase 1
Details	147	87	hsa-miR-133a-3p	ATP7B	ATPase copper transporting beta
Details	148	87	hsa-miR-133a-3p	MAEA	macrophage erythroblast attacher
Details	149	87	hsa-miR-133a-3p	GRIA2	glutamate ionotropic receptor AMPA type subunit 2
Details	150	87	hsa-miR-133a-3p	HS2ST1	heparan sulfate 2-O-sulfotransferase 1
Details	151	87	hsa-miR-133a-3p	SMARCA2	SWI/SNF related, matrix associated, actin dependent regulator of chromatin, subfamily a, member 2
Details	152	87	hsa-miR-133a-3p	TTYH3	tweety family member 3
Details	153	87	hsa-miR-133a-3p	RSRP1	arginine and serine rich protein 1
Details	154	87	hsa-miR-133a-3p	DHX32	DEAH-box helicase 32 (putative)
Details	155	87	hsa-miR-133a-3p	XPO4	exportin 4
Details	156	86	hsa-miR-133a-3p	BTBD3	BTB domain containing 3
Details	157	86	hsa-miR-133a-3p	FBXL2	F-box and leucine rich repeat protein 2
Details	158	86	hsa-miR-133a-3p	IDH1	isocitrate dehydrogenase (NADP(+)) 1, cytosolic
Details	159	86	hsa-miR-133a-3p	DOLPP1	dolichyldiphosphatase 1
Details	160	86	hsa-miR-133a-3p	MKRN3	makorin ring finger protein 3
Details	161	86	hsa-miR-133a-3p	SLC50A1	solute carrier family 50 member 1
Details	162	86	hsa-miR-133a-3p	THRAP3	thyroid hormone receptor associated protein 3
Details	163	86	hsa-miR-133a-3p	RB1CC1	RB1 inducible coiled-coil 1
Details	164	86	hsa-miR-133a-3p	COL25A1	collagen type XXV alpha 1 chain
Details	165	86	hsa-miR-133a-3p	TIMM17A	translocase of inner mitochondrial membrane 17A
Details	166	86	hsa-miR-133a-3p	KCNA6	potassium voltage-gated channel subfamily A member 6
Details	167	86	hsa-miR-133a-3p	SAMD5	sterile alpha motif domain containing 5
Details	168	86	hsa-miR-133a-3p	ELAVL1	ELAV like RNA binding protein 1
Details	169	86	hsa-miR-133a-3p	NUP160	nucleoporin 160
Details	170	86	hsa-miR-133a-3p	SUMO1	small ubiquitin-like modifier 1
Details	171	86	hsa-miR-133a-3p	BNIP3L	BCL2 interacting protein 3 like
Details	172	86	hsa-miR-133a-3p	FAM49A	family with sequence similarity 49 member A
Details	173	86	hsa-miR-133a-3p	MYH9	myosin heavy chain 9
Details	174	86	hsa-miR-133a-3p	FTL	ferritin light chain
Details	175	86	hsa-miR-133a-3p	PLEKHA3	pleckstrin homology domain containing A3
Details	176	86	hsa-miR-133a-3p	TBPL1	TATA-box binding protein like 1
Details	177	86	hsa-miR-133a-3p	PRPS2	phosphoribosyl pyrophosphate synthetase 2
Details	178	86	hsa-miR-133a-3p	RAB5C	RAB5C, member RAS oncogene family
Details	179	85	hsa-miR-133a-3p	SGK1	serum/glucocorticoid regulated kinase 1
Details	180	85	hsa-miR-133a-3p	MMP15	matrix metallopeptidase 15
Details	181	85	hsa-miR-133a-3p	RAP2C	RAP2C, member of RAS oncogene family
Details	182	85	hsa-miR-133a-3p	TWIST2	twist family bHLH transcription factor 2
Details	183	85	hsa-miR-133a-3p	EGFR	epidermal growth factor receptor
Details	184	85	hsa-miR-133a-3p	TOR1AIP2	torsin 1A interacting protein 2
Details	185	84	hsa-miR-133a-3p	PAPLN	papilin, proteoglycan like sulfated glycoprotein
Details	186	84	hsa-miR-133a-3p	HIC2	HIC ZBTB transcriptional repressor 2
Details	187	84	hsa-miR-133a-3p	KCTD20	potassium channel tetramerization domain containing 20
Details	188	84	hsa-miR-133a-3p	HMGCLL1	3-hydroxymethyl-3-methylglutaryl-CoA lyase like 1
Details	189	84	hsa-miR-133a-3p	DMXL1	Dmx like 1
Details	190	84	hsa-miR-133a-3p	CNOT1	CCR4-NOT transcription complex subunit 1
Details	191	84	hsa-miR-133a-3p	PDIK1L	PDLIM1 interacting kinase 1 like
Details	192	84	hsa-miR-133a-3p	ELFN1	extracellular leucine rich repeat and fibronectin type III domain containing 1
Details	193	84	hsa-miR-133a-3p	SHISA5	shisa family member 5
Details	194	84	hsa-miR-133a-3p	SYT1	synaptotagmin 1
Details	195	84	hsa-miR-133a-3p	XPO1	exportin 1
Details	196	84	hsa-miR-133a-3p	PTPRD	protein tyrosine phosphatase, receptor type D
Details	197	83	hsa-miR-133a-3p	FOXP4	forkhead box P4
Details	198	83	hsa-miR-133a-3p	CREB5	cAMP responsive element binding protein 5
Details	199	83	hsa-miR-133a-3p	IFIT1	interferon induced protein with tetratricopeptide repeats 1
Details	200	83	hsa-miR-133a-3p	EXD2	exonuclease 3'-5' domain containing 2
Details	201	83	hsa-miR-133a-3p	POLR2J	RNA polymerase II subunit J
Details	202	83	hsa-miR-133a-3p	ZNF362	zinc finger protein 362
Details	203	83	hsa-miR-133a-3p	B3GNT2	UDP-GlcNAc:betaGal beta-1,3-N-acetylglucosaminyltransferase 2
Details	204	83	hsa-miR-133a-3p	TET3	tet methylcytosine dioxygenase 3
Details	205	83	hsa-miR-133a-3p	ARL14	ADP ribosylation factor like GTPase 14
Details	206	83	hsa-miR-133a-3p	TRIM55	tripartite motif containing 55
Details	207	83	hsa-miR-133a-3p	DUSP1	dual specificity phosphatase 1
Details	208	83	hsa-miR-133a-3p	SLC39A1	solute carrier family 39 member 1
Details	209	83	hsa-miR-133a-3p	ARPC5	actin related protein 2/3 complex subunit 5
Details	210	83	hsa-miR-133a-3p	YPEL2	yippee like 2
Details	211	83	hsa-miR-133a-3p	GRM7	glutamate metabotropic receptor 7
Details	212	83	hsa-miR-133a-3p	MPIG6B	megakaryocyte and platelet inhibitory receptor G6b
Details	213	82	hsa-miR-133a-3p	DYNLT3	dynein light chain Tctex-type 3
Details	214	82	hsa-miR-133a-3p	PTH1R	parathyroid hormone 1 receptor
Details	215	82	hsa-miR-133a-3p	RARB	retinoic acid receptor beta
Details	216	82	hsa-miR-133a-3p	PTBP2	polypyrimidine tract binding protein 2
Details	217	82	hsa-miR-133a-3p	PSMD5	proteasome 26S subunit, non-ATPase 5
Details	218	82	hsa-miR-133a-3p	FBXW11	F-box and WD repeat domain containing 11
Details	219	82	hsa-miR-133a-3p	CELF5	CUGBP Elav-like family member 5
Details	220	82	hsa-miR-133a-3p	CTXN2	cortexin 2
Details	221	82	hsa-miR-133a-3p	FGF1	fibroblast growth factor 1
Details	222	82	hsa-miR-133a-3p	THNSL1	threonine synthase like 1
Details	223	82	hsa-miR-133a-3p	TMEM128	transmembrane protein 128
Details	224	82	hsa-miR-133a-3p	C18orf54	chromosome 18 open reading frame 54
Details	225	81	hsa-miR-133a-3p	ARRB1	arrestin beta 1
Details	226	81	hsa-miR-133a-3p	ADAMTS19	ADAM metallopeptidase with thrombospondin type 1 motif 19
Details	227	81	hsa-miR-133a-3p	POU2F2	POU class 2 homeobox 2
Details	228	81	hsa-miR-133a-3p	EYA4	EYA transcriptional coactivator and phosphatase 4
Details	229	81	hsa-miR-133a-3p	GMCL1	germ cell-less, spermatogenesis associated 1
Details	230	81	hsa-miR-133a-3p	FAM117A	family with sequence similarity 117 member A
Details	231	81	hsa-miR-133a-3p	TGFBR1	transforming growth factor beta receptor 1
Details	232	81	hsa-miR-133a-3p	NCAN	neurocan
Details	233	81	hsa-miR-133a-3p	GDNF	glial cell derived neurotrophic factor
Details	234	81	hsa-miR-133a-3p	TRIQK	triple QxxK/R motif containing
Details	235	81	hsa-miR-133a-3p	ADAMTS5	ADAM metallopeptidase with thrombospondin type 1 motif 5
Details	236	81	hsa-miR-133a-3p	PRAF2	PRA1 domain family member 2
Details	237	81	hsa-miR-133a-3p	KIF21A	kinesin family member 21A
Details	238	81	hsa-miR-133a-3p	TMEM170B	transmembrane protein 170B
Details	239	81	hsa-miR-133a-3p	RUNX1T1	RUNX1 translocation partner 1
Details	240	80	hsa-miR-133a-3p	SP1	Sp1 transcription factor
Details	241	80	hsa-miR-133a-3p	FOXC1	forkhead box C1
Details	242	80	hsa-miR-133a-3p	FGFR1	fibroblast growth factor receptor 1
Details	243	80	hsa-miR-133a-3p	GLOD4	glyoxalase domain containing 4
Details	244	80	hsa-miR-133a-3p	RBPJ	recombination signal binding protein for immunoglobulin kappa J region
Details	245	80	hsa-miR-133a-3p	PML	promyelocytic leukemia
Details	246	80	hsa-miR-133a-3p	SKA3	spindle and kinetochore associated complex subunit 3
Details	247	80	hsa-miR-133a-3p	EPHA5	EPH receptor A5
Details	1	99	hsa-miR-133b	LHFPL6	LHFPL tetraspan subfamily member 6
Details	2	99	hsa-miR-133b	MAML1	mastermind like transcriptional coactivator 1
Details	3	99	hsa-miR-133b	BICC1	BicC family RNA binding protein 1
Details	4	99	hsa-miR-133b	PTBP1	polypyrimidine tract binding protein 1
Details	5	98	hsa-miR-133b	UBA2	ubiquitin like modifier activating enzyme 2
Details	6	98	hsa-miR-133b	PPP2R2D	protein phosphatase 2 regulatory subunit Bdelta
Details	7	98	hsa-miR-133b	TAGLN2	transgelin 2
Details	8	98	hsa-miR-133b	LDLRAP1	low density lipoprotein receptor adaptor protein 1
Details	9	98	hsa-miR-133b	SLC30A7	solute carrier family 30 member 7
Details	10	98	hsa-miR-133b	TRAM2	translocation associated membrane protein 2
Details	11	97	hsa-miR-133b	PPP2CA	protein phosphatase 2 catalytic subunit alpha
Details	12	97	hsa-miR-133b	SLC6A1	solute carrier family 6 member 1
Details	13	97	hsa-miR-133b	SEC61B	Sec61 translocon beta subunit
Details	14	97	hsa-miR-133b	CELF4	CUGBP Elav-like family member 4
Details	15	97	hsa-miR-133b	SYT2	synaptotagmin 2
Details	16	97	hsa-miR-133b	SGPP1	sphingosine-1-phosphate phosphatase 1
Details	17	97	hsa-miR-133b	SOBP	sine oculis binding protein homolog
Details	18	97	hsa-miR-133b	C11orf58	chromosome 11 open reading frame 58
Details	19	97	hsa-miR-133b	FAM57A	family with sequence similarity 57 member A
Details	20	97	hsa-miR-133b	FBN1	fibrillin 1
Details	21	97	hsa-miR-133b	PRDM1	PR/SET domain 1
Details	22	97	hsa-miR-133b	LASP1	LIM and SH3 protein 1
Details	23	97	hsa-miR-133b	TFAP2D	transcription factor AP-2 delta
Details	24	96	hsa-miR-133b	KIF3C	kinesin family member 3C
Details	25	96	hsa-miR-133b	SH3GL2	SH3 domain containing GRB2 like 2, endophilin A1
Details	26	96	hsa-miR-133b	GPM6A	glycoprotein M6A
Details	27	96	hsa-miR-133b	EDEM1	ER degradation enhancing alpha-mannosidase like protein 1
Details	28	96	hsa-miR-133b	VKORC1	vitamin K epoxide reductase complex subunit 1
Details	29	96	hsa-miR-133b	YES1	YES proto-oncogene 1, Src family tyrosine kinase
Details	30	96	hsa-miR-133b	CAPN15	calpain 15
Details	31	95	hsa-miR-133b	SACM1L	SAC1 like phosphatidylinositide phosphatase
Details	32	95	hsa-miR-133b	GABPB2	GA binding protein transcription factor subunit beta 2
Details	33	95	hsa-miR-133b	RBMXL1	RBMX like 1
Details	34	95	hsa-miR-133b	ZC3H11A	zinc finger CCCH-type containing 11A
Details	35	95	hsa-miR-133b	PTPRK	protein tyrosine phosphatase, receptor type K
Details	36	95	hsa-miR-133b	RFFL	ring finger and FYVE like domain containing E3 ubiquitin protein ligase
Details	37	95	hsa-miR-133b	PTPRO	protein tyrosine phosphatase, receptor type O
Details	38	95	hsa-miR-133b	FADS1	fatty acid desaturase 1
Details	39	95	hsa-miR-133b	PRRT2	proline rich transmembrane protein 2
Details	40	95	hsa-miR-133b	SNRK	SNF related kinase
Details	41	95	hsa-miR-133b	VPS54	VPS54, GARP complex subunit
Details	42	95	hsa-miR-133b	RBMX	RNA binding motif protein X-linked
Details	43	95	hsa-miR-133b	CLTA	clathrin light chain A
Details	44	95	hsa-miR-133b	PPP2CB	protein phosphatase 2 catalytic subunit beta
Details	45	95	hsa-miR-133b	PTPRZ1	protein tyrosine phosphatase, receptor type Z1
Details	46	95	hsa-miR-133b	GRID2	glutamate ionotropic receptor delta type subunit 2
Details	47	95	hsa-miR-133b	FAM117B	family with sequence similarity 117 member B
Details	48	95	hsa-miR-133b	CSNK1G3	casein kinase 1 gamma 3
Details	49	95	hsa-miR-133b	OSCAR	osteoclast associated, immunoglobulin-like receptor
Details	50	94	hsa-miR-133b	GARNL3	GTPase activating Rap/RanGAP domain like 3
Details	51	94	hsa-miR-133b	ZC3H14	zinc finger CCCH-type containing 14
Details	52	94	hsa-miR-133b	ZIC3	Zic family member 3
Details	53	94	hsa-miR-133b	XXYLT1	xyloside xylosyltransferase 1
Details	54	94	hsa-miR-133b	RAVER1	ribonucleoprotein, PTB binding 1
Details	55	94	hsa-miR-133b	TXLNA	taxilin alpha
Details	56	94	hsa-miR-133b	MLLT3	MLLT3, super elongation complex subunit
Details	57	94	hsa-miR-133b	CNN2	calponin 2
Details	58	94	hsa-miR-133b	ZSCAN16	zinc finger and SCAN domain containing 16
Details	59	94	hsa-miR-133b	ADCYAP1	adenylate cyclase activating polypeptide 1
Details	60	93	hsa-miR-133b	SMARCD1	SWI/SNF related, matrix associated, actin dependent regulator of chromatin, subfamily d, member 1
Details	61	93	hsa-miR-133b	OSBPL11	oxysterol binding protein like 11
Details	62	93	hsa-miR-133b	EIF4A1	eukaryotic translation initiation factor 4A1
Details	63	93	hsa-miR-133b	SGMS2	sphingomyelin synthase 2
Details	64	93	hsa-miR-133b	IQGAP2	IQ motif containing GTPase activating protein 2
Details	65	93	hsa-miR-133b	TFG	TRK-fused gene
Details	66	93	hsa-miR-133b	LANCL2	LanC like 2
Details	67	92	hsa-miR-133b	MSN	moesin
Details	68	92	hsa-miR-133b	PFN2	profilin 2
Details	69	92	hsa-miR-133b	ANKRD28	ankyrin repeat domain 28
Details	70	92	hsa-miR-133b	CETN3	centrin 3
Details	71	92	hsa-miR-133b	PAX7	paired box 7
Details	72	92	hsa-miR-133b	ZBTB10	zinc finger and BTB domain containing 10
Details	73	92	hsa-miR-133b	FAIM	Fas apoptotic inhibitory molecule
Details	74	92	hsa-miR-133b	ARL13B	ADP ribosylation factor like GTPase 13B
Details	75	92	hsa-miR-133b	PLCL2	phospholipase C like 2
Details	76	92	hsa-miR-133b	ARFGEF1	ADP ribosylation factor guanine nucleotide exchange factor 1
Details	77	92	hsa-miR-133b	SF3B4	splicing factor 3b subunit 4
Details	78	92	hsa-miR-133b	ZNF710	zinc finger protein 710
Details	79	92	hsa-miR-133b	GRM5	glutamate metabotropic receptor 5
Details	80	92	hsa-miR-133b	VIRMA	vir like m6A methyltransferase associated
Details	81	92	hsa-miR-133b	ARPP21	cAMP regulated phosphoprotein 21
Details	82	91	hsa-miR-133b	LHX5	LIM homeobox 5
Details	83	91	hsa-miR-133b	ZNF131	zinc finger protein 131
Details	84	91	hsa-miR-133b	PITPNM2	phosphatidylinositol transfer protein membrane associated 2
Details	85	91	hsa-miR-133b	CMPK1	cytidine/uridine monophosphate kinase 1
Details	86	91	hsa-miR-133b	ANKRD44	ankyrin repeat domain 44
Details	87	91	hsa-miR-133b	USP32	ubiquitin specific peptidase 32
Details	88	91	hsa-miR-133b	MTMR4	myotubularin related protein 4
Details	89	91	hsa-miR-133b	CMTM6	CKLF like MARVEL transmembrane domain containing 6
Details	90	91	hsa-miR-133b	ANKRD12	ankyrin repeat domain 12
Details	91	91	hsa-miR-133b	AFTPH	aftiphilin
Details	92	91	hsa-miR-133b	PAN3	poly(A) specific ribonuclease subunit PAN3
Details	93	91	hsa-miR-133b	RIMS1	regulating synaptic membrane exocytosis 1
Details	94	91	hsa-miR-133b	CUL4B	cullin 4B
Details	95	90	hsa-miR-133b	SP3	Sp3 transcription factor
Details	96	90	hsa-miR-133b	GNB4	G protein subunit beta 4
Details	97	90	hsa-miR-133b	SV2A	synaptic vesicle glycoprotein 2A
Details	98	90	hsa-miR-133b	GABARAPL1	GABA type A receptor associated protein like 1
Details	99	90	hsa-miR-133b	FAM160B1	family with sequence similarity 160 member B1
Details	100	90	hsa-miR-133b	TTPAL	alpha tocopherol transfer protein like
Details	101	90	hsa-miR-133b	SGTB	small glutamine rich tetratricopeptide repeat containing beta
Details	102	90	hsa-miR-133b	TMEM121B	transmembrane protein 121B
Details	103	90	hsa-miR-133b	PEAK1	pseudopodium enriched atypical kinase 1
Details	104	90	hsa-miR-133b	TENM1	teneurin transmembrane protein 1
Details	105	90	hsa-miR-133b	NUP153	nucleoporin 153
Details	106	90	hsa-miR-133b	SLC25A38	solute carrier family 25 member 38
Details	107	90	hsa-miR-133b	RIC1	RIC1 homolog, RAB6A GEF complex partner 1
Details	108	90	hsa-miR-133b	TMEM167A	transmembrane protein 167A
Details	109	90	hsa-miR-133b	ASH1L	ASH1 like histone lysine methyltransferase
Details	110	89	hsa-miR-133b	MACO1	macoilin 1
Details	111	89	hsa-miR-133b	FOXL2	forkhead box L2
Details	112	89	hsa-miR-133b	ARHGAP12	Rho GTPase activating protein 12
Details	113	89	hsa-miR-133b	STXBP6	syntaxin binding protein 6
Details	114	89	hsa-miR-133b	SQLE	squalene epoxidase
Details	115	89	hsa-miR-133b	PEX5L	peroxisomal biogenesis factor 5 like
Details	116	89	hsa-miR-133b	WASF2	WAS protein family member 2
Details	117	89	hsa-miR-133b	TAOK1	TAO kinase 1
Details	118	89	hsa-miR-133b	CCNC	cyclin C
Details	119	89	hsa-miR-133b	EBF2	EBF transcription factor 2
Details	120	89	hsa-miR-133b	TENT5A	terminal nucleotidyltransferase 5A
Details	121	89	hsa-miR-133b	BTBD10	BTB domain containing 10
Details	122	89	hsa-miR-133b	MYRF	myelin regulatory factor
Details	123	89	hsa-miR-133b	PTBP3	polypyrimidine tract binding protein 3
Details	124	89	hsa-miR-133b	ENC1	ectodermal-neural cortex 1
Details	125	89	hsa-miR-133b	YAF2	YY1 associated factor 2
Details	126	89	hsa-miR-133b	UBE2Q1	ubiquitin conjugating enzyme E2 Q1
Details	127	88	hsa-miR-133b	PRELID3B	PRELI domain containing 3B
Details	128	88	hsa-miR-133b	RBMXL2	RBMX like 2
Details	129	88	hsa-miR-133b	SIMC1	SUMO interacting motifs containing 1
Details	130	88	hsa-miR-133b	PCDH17	protocadherin 17
Details	131	88	hsa-miR-133b	EPHA7	EPH receptor A7
Details	132	88	hsa-miR-133b	CTBP2	C-terminal binding protein 2
Details	133	88	hsa-miR-133b	GDI2	GDP dissociation inhibitor 2
Details	134	88	hsa-miR-133b	EMP2	epithelial membrane protein 2
Details	135	88	hsa-miR-133b	ZNF280C	zinc finger protein 280C
Details	136	88	hsa-miR-133b	NELL2	neural EGFL like 2
Details	137	88	hsa-miR-133b	DYNC1LI2	dynein cytoplasmic 1 light intermediate chain 2
Details	138	88	hsa-miR-133b	ACAT2	acetyl-CoA acetyltransferase 2
Details	139	88	hsa-miR-133b	CKAP4	cytoskeleton associated protein 4
Details	140	88	hsa-miR-133b	CPNE3	copine 3
Details	141	87	hsa-miR-133b	XPO4	exportin 4
Details	142	87	hsa-miR-133b	TTYH3	tweety family member 3
Details	143	87	hsa-miR-133b	RSRP1	arginine and serine rich protein 1
Details	144	87	hsa-miR-133b	SMARCA2	SWI/SNF related, matrix associated, actin dependent regulator of chromatin, subfamily a, member 2
Details	145	87	hsa-miR-133b	RAPH1	Ras association (RalGDS/AF-6) and pleckstrin homology domains 1
Details	146	87	hsa-miR-133b	FUCA1	alpha-L-fucosidase 1
Details	147	87	hsa-miR-133b	MAEA	macrophage erythroblast attacher
Details	148	87	hsa-miR-133b	GRIA2	glutamate ionotropic receptor AMPA type subunit 2
Details	149	87	hsa-miR-133b	AFAP1	actin filament associated protein 1
Details	150	87	hsa-miR-133b	DMXL2	Dmx like 2
Details	151	87	hsa-miR-133b	DHX32	DEAH-box helicase 32 (putative)
Details	152	87	hsa-miR-133b	HS2ST1	heparan sulfate 2-O-sulfotransferase 1
Details	153	87	hsa-miR-133b	ATP7B	ATPase copper transporting beta
Details	154	87	hsa-miR-133b	CAP1	cyclase associated actin cytoskeleton regulatory protein 1
Details	155	87	hsa-miR-133b	JAZF1	JAZF zinc finger 1
Details	156	86	hsa-miR-133b	DOLPP1	dolichyldiphosphatase 1
Details	157	86	hsa-miR-133b	SAMD5	sterile alpha motif domain containing 5
Details	158	86	hsa-miR-133b	MYH9	myosin heavy chain 9
Details	159	86	hsa-miR-133b	SLC50A1	solute carrier family 50 member 1
Details	160	86	hsa-miR-133b	BTBD3	BTB domain containing 3
Details	161	86	hsa-miR-133b	PLEKHA3	pleckstrin homology domain containing A3
Details	162	86	hsa-miR-133b	TIMM17A	translocase of inner mitochondrial membrane 17A
Details	163	86	hsa-miR-133b	ELAVL1	ELAV like RNA binding protein 1
Details	164	86	hsa-miR-133b	FBXL2	F-box and leucine rich repeat protein 2
Details	165	86	hsa-miR-133b	PRPS2	phosphoribosyl pyrophosphate synthetase 2
Details	166	86	hsa-miR-133b	THRAP3	thyroid hormone receptor associated protein 3
Details	167	86	hsa-miR-133b	IDH1	isocitrate dehydrogenase (NADP(+)) 1, cytosolic
Details	168	86	hsa-miR-133b	TBPL1	TATA-box binding protein like 1
Details	169	86	hsa-miR-133b	COL25A1	collagen type XXV alpha 1 chain
Details	170	86	hsa-miR-133b	MKRN3	makorin ring finger protein 3
Details	171	86	hsa-miR-133b	FTL	ferritin light chain
Details	172	86	hsa-miR-133b	RAB5C	RAB5C, member RAS oncogene family
Details	173	86	hsa-miR-133b	RB1CC1	RB1 inducible coiled-coil 1
Details	174	86	hsa-miR-133b	NUP160	nucleoporin 160
Details	175	86	hsa-miR-133b	FAM49A	family with sequence similarity 49 member A
Details	176	86	hsa-miR-133b	KCNA6	potassium voltage-gated channel subfamily A member 6
Details	177	86	hsa-miR-133b	SUMO1	small ubiquitin-like modifier 1
Details	178	86	hsa-miR-133b	BNIP3L	BCL2 interacting protein 3 like
Details	179	85	hsa-miR-133b	RAP2C	RAP2C, member of RAS oncogene family
Details	180	85	hsa-miR-133b	MMP15	matrix metallopeptidase 15
Details	181	85	hsa-miR-133b	TOR1AIP2	torsin 1A interacting protein 2
Details	182	85	hsa-miR-133b	SGK1	serum/glucocorticoid regulated kinase 1
Details	183	85	hsa-miR-133b	EGFR	epidermal growth factor receptor
Details	184	85	hsa-miR-133b	TWIST2	twist family bHLH transcription factor 2
Details	185	84	hsa-miR-133b	HIC2	HIC ZBTB transcriptional repressor 2
Details	186	84	hsa-miR-133b	DMXL1	Dmx like 1
Details	187	84	hsa-miR-133b	ELFN1	extracellular leucine rich repeat and fibronectin type III domain containing 1
Details	188	84	hsa-miR-133b	PDIK1L	PDLIM1 interacting kinase 1 like
Details	189	84	hsa-miR-133b	SHISA5	shisa family member 5
Details	190	84	hsa-miR-133b	PTPRD	protein tyrosine phosphatase, receptor type D
Details	191	84	hsa-miR-133b	XPO1	exportin 1
Details	192	84	hsa-miR-133b	CNOT1	CCR4-NOT transcription complex subunit 1
Details	193	84	hsa-miR-133b	SYT1	synaptotagmin 1
Details	194	84	hsa-miR-133b	KCTD20	potassium channel tetramerization domain containing 20
Details	195	84	hsa-miR-133b	PAPLN	papilin, proteoglycan like sulfated glycoprotein
Details	196	84	hsa-miR-133b	HMGCLL1	3-hydroxymethyl-3-methylglutaryl-CoA lyase like 1
Details	197	83	hsa-miR-133b	GRM7	glutamate metabotropic receptor 7
Details	198	83	hsa-miR-133b	IFIT1	interferon induced protein with tetratricopeptide repeats 1
Details	199	83	hsa-miR-133b	ARPC5	actin related protein 2/3 complex subunit 5
Details	200	83	hsa-miR-133b	B3GNT2	UDP-GlcNAc:betaGal beta-1,3-N-acetylglucosaminyltransferase 2
Details	201	83	hsa-miR-133b	CREB5	cAMP responsive element binding protein 5
Details	202	83	hsa-miR-133b	DUSP1	dual specificity phosphatase 1
Details	203	83	hsa-miR-133b	SLC39A1	solute carrier family 39 member 1
Details	204	83	hsa-miR-133b	ARL14	ADP ribosylation factor like GTPase 14
Details	205	83	hsa-miR-133b	TET3	tet methylcytosine dioxygenase 3
Details	206	83	hsa-miR-133b	EXD2	exonuclease 3'-5' domain containing 2
Details	207	83	hsa-miR-133b	MPIG6B	megakaryocyte and platelet inhibitory receptor G6b
Details	208	83	hsa-miR-133b	POLR2J	RNA polymerase II subunit J
Details	209	83	hsa-miR-133b	ZNF362	zinc finger protein 362
Details	210	83	hsa-miR-133b	YPEL2	yippee like 2
Details	211	83	hsa-miR-133b	FOXP4	forkhead box P4
Details	212	83	hsa-miR-133b	TRIM55	tripartite motif containing 55
Details	213	82	hsa-miR-133b	CTXN2	cortexin 2
Details	214	82	hsa-miR-133b	CELF5	CUGBP Elav-like family member 5
Details	215	82	hsa-miR-133b	TMEM128	transmembrane protein 128
Details	216	82	hsa-miR-133b	C18orf54	chromosome 18 open reading frame 54
Details	217	82	hsa-miR-133b	PSMD5	proteasome 26S subunit, non-ATPase 5
Details	218	82	hsa-miR-133b	RARB	retinoic acid receptor beta
Details	219	82	hsa-miR-133b	PTH1R	parathyroid hormone 1 receptor
Details	220	82	hsa-miR-133b	PTBP2	polypyrimidine tract binding protein 2
Details	221	82	hsa-miR-133b	THNSL1	threonine synthase like 1
Details	222	82	hsa-miR-133b	FGF1	fibroblast growth factor 1
Details	223	82	hsa-miR-133b	DYNLT3	dynein light chain Tctex-type 3
Details	224	82	hsa-miR-133b	FBXW11	F-box and WD repeat domain containing 11
Details	225	81	hsa-miR-133b	POU2F2	POU class 2 homeobox 2
Details	226	81	hsa-miR-133b	TGFBR1	transforming growth factor beta receptor 1
Details	227	81	hsa-miR-133b	NCAN	neurocan
Details	228	81	hsa-miR-133b	RUNX1T1	RUNX1 translocation partner 1
Details	229	81	hsa-miR-133b	GMCL1	germ cell-less, spermatogenesis associated 1
Details	230	81	hsa-miR-133b	GDNF	glial cell derived neurotrophic factor
Details	231	81	hsa-miR-133b	PRAF2	PRA1 domain family member 2
Details	232	81	hsa-miR-133b	EYA4	EYA transcriptional coactivator and phosphatase 4
Details	233	81	hsa-miR-133b	KIF21A	kinesin family member 21A
Details	234	81	hsa-miR-133b	TMEM170B	transmembrane protein 170B
Details	235	81	hsa-miR-133b	ADAMTS19	ADAM metallopeptidase with thrombospondin type 1 motif 19
Details	236	81	hsa-miR-133b	FAM117A	family with sequence similarity 117 member A
Details	237	81	hsa-miR-133b	TRIQK	triple QxxK/R motif containing
Details	238	81	hsa-miR-133b	ARRB1	arrestin beta 1
Details	239	81	hsa-miR-133b	ADAMTS5	ADAM metallopeptidase with thrombospondin type 1 motif 5
Details	240	80	hsa-miR-133b	EPHA5	EPH receptor A5
Details	241	80	hsa-miR-133b	SP1	Sp1 transcription factor
Details	242	80	hsa-miR-133b	PML	promyelocytic leukemia
Details	243	80	hsa-miR-133b	SKA3	spindle and kinetochore associated complex subunit 3
Details	244	80	hsa-miR-133b	FGFR1	fibroblast growth factor receptor 1
Details	245	80	hsa-miR-133b	GLOD4	glyoxalase domain containing 4
Details	246	80	hsa-miR-133b	RBPJ	recombination signal binding protein for immunoglobulin kappa J region
Details	247	80	hsa-miR-133b	FOXC1	forkhead box C1
Details	1	100	hsa-miR-1-3p	HACD3	3-hydroxyacyl-CoA dehydratase 3
Details	2	100	hsa-miR-1-3p	SLC44A1	solute carrier family 44 member 1
Details	3	100	hsa-miR-1-3p	MMD	monocyte to macrophage differentiation associated
Details	4	99	hsa-miR-1-3p	PAX7	paired box 7
Details	5	99	hsa-miR-1-3p	GJA1	gap junction protein alpha 1
Details	6	99	hsa-miR-1-3p	TAGLN2	transgelin 2
Details	7	99	hsa-miR-1-3p	TNKS2	tankyrase 2
Details	8	99	hsa-miR-1-3p	CPED1	cadherin like and PC-esterase domain containing 1
Details	9	99	hsa-miR-1-3p	CDK14	cyclin dependent kinase 14
Details	10	99	hsa-miR-1-3p	SMIM14	small integral membrane protein 14
Details	11	99	hsa-miR-1-3p	XPO6	exportin 6
Details	12	99	hsa-miR-1-3p	GLCCI1	glucocorticoid induced 1
Details	13	98	hsa-miR-1-3p	SS18	SS18, nBAF chromatin remodeling complex subunit
Details	14	98	hsa-miR-1-3p	TWF1	twinfilin actin binding protein 1
Details	15	98	hsa-miR-1-3p	SNX2	sorting nexin 2
Details	16	98	hsa-miR-1-3p	SLC39A10	solute carrier family 39 member 10
Details	17	98	hsa-miR-1-3p	PDIK1L	PDLIM1 interacting kinase 1 like
Details	18	98	hsa-miR-1-3p	ZNF281	zinc finger protein 281
Details	19	98	hsa-miR-1-3p	PHAX	phosphorylated adaptor for RNA export
Details	20	98	hsa-miR-1-3p	KCNIP3	potassium voltage-gated channel interacting protein 3
Details	21	98	hsa-miR-1-3p	SULF1	sulfatase 1
Details	22	97	hsa-miR-1-3p	TPPP	tubulin polymerization promoting protein
Details	23	97	hsa-miR-1-3p	GPR137C	G protein-coupled receptor 137C
Details	24	97	hsa-miR-1-3p	TMCC1	transmembrane and coiled-coil domain family 1
Details	25	97	hsa-miR-1-3p	BDNF	brain derived neurotrophic factor
Details	26	97	hsa-miR-1-3p	UNC119B	unc-119 lipid binding chaperone B
Details	27	97	hsa-miR-1-3p	UTRN	utrophin
Details	28	97	hsa-miR-1-3p	NFATC3	nuclear factor of activated T cells 3
Details	29	97	hsa-miR-1-3p	CEBPZ	CCAAT enhancer binding protein zeta
Details	30	97	hsa-miR-1-3p	G6PD	glucose-6-phosphate dehydrogenase
Details	31	97	hsa-miR-1-3p	SLC10A7	solute carrier family 10 member 7
Details	32	97	hsa-miR-1-3p	MMD2	monocyte to macrophage differentiation associated 2
Details	33	97	hsa-miR-1-3p	CORO1C	coronin 1C
Details	34	96	hsa-miR-1-3p	CAAP1	caspase activity and apoptosis inhibitor 1
Details	35	96	hsa-miR-1-3p	KAT6A	lysine acetyltransferase 6A
Details	36	96	hsa-miR-1-3p	LRRC8A	leucine rich repeat containing 8 VRAC subunit A
Details	37	96	hsa-miR-1-3p	FAM102A	family with sequence similarity 102 member A
Details	38	96	hsa-miR-1-3p	C5orf51	chromosome 5 open reading frame 51
Details	39	96	hsa-miR-1-3p	ADAR	adenosine deaminase, RNA specific
Details	40	96	hsa-miR-1-3p	FAM168A	family with sequence similarity 168 member A
Details	41	96	hsa-miR-1-3p	AP1G1	adaptor related protein complex 1 subunit gamma 1
Details	42	96	hsa-miR-1-3p	NXT2	nuclear transport factor 2 like export factor 2
Details	43	96	hsa-miR-1-3p	TRAPPC3	trafficking protein particle complex 3
Details	44	96	hsa-miR-1-3p	KIF2A	kinesin family member 2A
Details	45	96	hsa-miR-1-3p	PDCD4	programmed cell death 4
Details	46	96	hsa-miR-1-3p	PAX3	paired box 3
Details	47	96	hsa-miR-1-3p	PDCD10	programmed cell death 10
Details	48	96	hsa-miR-1-3p	FOXP1	forkhead box P1
Details	49	95	hsa-miR-1-3p	GPD2	glycerol-3-phosphate dehydrogenase 2
Details	50	95	hsa-miR-1-3p	SPRED1	sprouty related EVH1 domain containing 1
Details	51	95	hsa-miR-1-3p	MCHR1	melanin concentrating hormone receptor 1
Details	52	95	hsa-miR-1-3p	CD2AP	CD2 associated protein
Details	53	95	hsa-miR-1-3p	CBL	Cbl proto-oncogene
Details	54	95	hsa-miR-1-3p	TMEM243	transmembrane protein 243
Details	55	95	hsa-miR-1-3p	EIF4E	eukaryotic translation initiation factor 4E
Details	56	95	hsa-miR-1-3p	ANKRD29	ankyrin repeat domain 29
Details	57	95	hsa-miR-1-3p	MAP4K3	mitogen-activated protein kinase kinase kinase kinase 3
Details	58	95	hsa-miR-1-3p	HIGD1A	HIG1 hypoxia inducible domain family member 1A
Details	59	95	hsa-miR-1-3p	EIF1AX	eukaryotic translation initiation factor 1A X-linked
Details	60	95	hsa-miR-1-3p	FNDC3A	fibronectin type III domain containing 3A
Details	61	95	hsa-miR-1-3p	FBXO33	F-box protein 33
Details	62	95	hsa-miR-1-3p	IMPACT	impact RWD domain protein
Details	63	95	hsa-miR-1-3p	SLC25A22	solute carrier family 25 member 22
Details	64	95	hsa-miR-1-3p	UST	uronyl 2-sulfotransferase
Details	65	95	hsa-miR-1-3p	HSP90B1	heat shock protein 90 beta family member 1
Details	66	95	hsa-miR-1-3p	GNPDA2	glucosamine-6-phosphate deaminase 2
Details	67	94	hsa-miR-1-3p	MON2	MON2 homolog, regulator of endosome-to-Golgi trafficking
Details	68	94	hsa-miR-1-3p	WDR48	WD repeat domain 48
Details	69	94	hsa-miR-1-3p	TMEM178A	transmembrane protein 178A
Details	70	94	hsa-miR-1-3p	EDN1	endothelin 1
Details	71	94	hsa-miR-1-3p	MFSD14A	major facilitator superfamily domain containing 14A
Details	72	94	hsa-miR-1-3p	API5	apoptosis inhibitor 5
Details	73	94	hsa-miR-1-3p	ZFP36L2	ZFP36 ring finger protein like 2
Details	74	94	hsa-miR-1-3p	MATR3	matrin 3
Details	75	94	hsa-miR-1-3p	HELZ2	helicase with zinc finger 2
Details	76	94	hsa-miR-1-3p	TMSB4X	thymosin beta 4 X-linked
Details	77	94	hsa-miR-1-3p	C2orf69	chromosome 2 open reading frame 69
Details	78	94	hsa-miR-1-3p	ATP6V1A	ATPase H+ transporting V1 subunit A
Details	79	93	hsa-miR-1-3p	CTTNBP2NL	CTTNBP2 N-terminal like
Details	80	93	hsa-miR-1-3p	RARB	retinoic acid receptor beta
Details	81	93	hsa-miR-1-3p	HSPD1	heat shock protein family D (Hsp60) member 1
Details	82	93	hsa-miR-1-3p	POGK	pogo transposable element derived with KRAB domain
Details	83	93	hsa-miR-1-3p	SRSF9	serine and arginine rich splicing factor 9
Details	84	93	hsa-miR-1-3p	FAM155A	family with sequence similarity 155 member A
Details	85	93	hsa-miR-1-3p	MYOCD	myocardin
Details	86	93	hsa-miR-1-3p	SRI	sorcin
Details	87	93	hsa-miR-1-3p	MXD1	MAX dimerization protein 1
Details	88	93	hsa-miR-1-3p	IFT52	intraflagellar transport 52
Details	89	93	hsa-miR-1-3p	TRA2B	transformer 2 beta homolog
Details	90	93	hsa-miR-1-3p	CAVIN2	caveolae associated protein 2
Details	91	93	hsa-miR-1-3p	HS3ST3B1	heparan sulfate-glucosamine 3-sulfotransferase 3B1
Details	92	93	hsa-miR-1-3p	DDX5	DEAD-box helicase 5
Details	93	93	hsa-miR-1-3p	FRS2	fibroblast growth factor receptor substrate 2
Details	94	92	hsa-miR-1-3p	STAG2	stromal antigen 2
Details	95	92	hsa-miR-1-3p	CLOCK	clock circadian regulator
Details	96	92	hsa-miR-1-3p	STC2	stanniocalcin 2
Details	97	92	hsa-miR-1-3p	PLXNA4	plexin A4
Details	98	92	hsa-miR-1-3p	CLTC	clathrin heavy chain
Details	99	92	hsa-miR-1-3p	CNN3	calponin 3
Details	100	92	hsa-miR-1-3p	KTN1	kinectin 1
Details	101	92	hsa-miR-1-3p	SRGAP2	SLIT-ROBO Rho GTPase activating protein 2
Details	102	92	hsa-miR-1-3p	SEC22B	SEC22 homolog B, vesicle trafficking protein (gene/pseudogene)
Details	103	92	hsa-miR-1-3p	ATF2	activating transcription factor 2
Details	104	92	hsa-miR-1-3p	SLC25A30	solute carrier family 25 member 30
Details	105	92	hsa-miR-1-3p	HMBOX1	homeobox containing 1
Details	106	92	hsa-miR-1-3p	SLC39A9	solute carrier family 39 member 9
Details	107	92	hsa-miR-1-3p	PCDHB13	protocadherin beta 13
Details	108	92	hsa-miR-1-3p	KCTD10	potassium channel tetramerization domain containing 10
Details	109	92	hsa-miR-1-3p	MPP5	membrane palmitoylated protein 5
Details	110	92	hsa-miR-1-3p	HP1BP3	heterochromatin protein 1 binding protein 3
Details	111	92	hsa-miR-1-3p	NRP1	neuropilin 1
Details	112	92	hsa-miR-1-3p	GLCE	glucuronic acid epimerase
Details	113	92	hsa-miR-1-3p	HIVEP3	human immunodeficiency virus type I enhancer binding protein 3
Details	114	92	hsa-miR-1-3p	PIK3C2A	phosphatidylinositol-4-phosphate 3-kinase catalytic subunit type 2 alpha
Details	115	92	hsa-miR-1-3p	PLPPR4	phospholipid phosphatase related 4
Details	116	91	hsa-miR-1-3p	WWC1	WW and C2 domain containing 1
Details	117	91	hsa-miR-1-3p	MEX3C	mex-3 RNA binding family member C
Details	118	91	hsa-miR-1-3p	NFATC2	nuclear factor of activated T cells 2
Details	119	91	hsa-miR-1-3p	PTPRG	protein tyrosine phosphatase, receptor type G
Details	120	91	hsa-miR-1-3p	SMARCC1	SWI/SNF related, matrix associated, actin dependent regulator of chromatin subfamily c member 1
Details	121	91	hsa-miR-1-3p	EBPL	EBP like
Details	122	91	hsa-miR-1-3p	MECOM	MDS1 and EVI1 complex locus
Details	123	91	hsa-miR-1-3p	LASP1	LIM and SH3 protein 1
Details	124	91	hsa-miR-1-3p	PABPC1L2B	poly(A) binding protein cytoplasmic 1 like 2B
Details	125	91	hsa-miR-1-3p	PPIB	peptidylprolyl isomerase B
Details	126	91	hsa-miR-1-3p	RNF145	ring finger protein 145
Details	127	91	hsa-miR-1-3p	RABGAP1L	RAB GTPase activating protein 1 like
Details	128	91	hsa-miR-1-3p	THAP12	THAP domain containing 12
Details	129	91	hsa-miR-1-3p	HNRNPU	heterogeneous nuclear ribonucleoprotein U
Details	130	91	hsa-miR-1-3p	PBX1	PBX homeobox 1
Details	131	91	hsa-miR-1-3p	SEC61A1	Sec61 translocon alpha 1 subunit
Details	132	91	hsa-miR-1-3p	TIMP3	TIMP metallopeptidase inhibitor 3
Details	133	91	hsa-miR-1-3p	RTN4IP1	reticulon 4 interacting protein 1
Details	134	91	hsa-miR-1-3p	METTL21A	methyltransferase like 21A
Details	135	91	hsa-miR-1-3p	SERP1	stress associated endoplasmic reticulum protein 1
Details	136	91	hsa-miR-1-3p	LRCH1	leucine rich repeats and calponin homology domain containing 1
Details	137	91	hsa-miR-1-3p	SAMSN1	SAM domain, SH3 domain and nuclear localization signals 1
Details	138	91	hsa-miR-1-3p	ARF3	ADP ribosylation factor 3
Details	139	91	hsa-miR-1-3p	NFAT5	nuclear factor of activated T cells 5
Details	140	91	hsa-miR-1-3p	RIT2	Ras like without CAAX 2
Details	141	91	hsa-miR-1-3p	CREB5	cAMP responsive element binding protein 5
Details	142	91	hsa-miR-1-3p	ASXL3	ASXL transcriptional regulator 3
Details	143	91	hsa-miR-1-3p	GCH1	GTP cyclohydrolase 1
Details	144	90	hsa-miR-1-3p	GCLC	glutamate-cysteine ligase catalytic subunit
Details	145	90	hsa-miR-1-3p	CLCN3	chloride voltage-gated channel 3
Details	146	90	hsa-miR-1-3p	S100A7A	S100 calcium binding protein A7A
Details	147	90	hsa-miR-1-3p	MAB21L1	mab-21 like 1
Details	148	90	hsa-miR-1-3p	BTAF1	B-TFIID TATA-box binding protein associated factor 1
Details	149	90	hsa-miR-1-3p	CREBL2	cAMP responsive element binding protein like 2
Details	150	90	hsa-miR-1-3p	MGAT4A	alpha-1,3-mannosyl-glycoprotein 4-beta-N-acetylglucosaminyltransferase A
Details	151	90	hsa-miR-1-3p	RGS7	regulator of G protein signaling 7
Details	152	90	hsa-miR-1-3p	CCSAP	centriole, cilia and spindle associated protein
Details	153	90	hsa-miR-1-3p	IP6K2	inositol hexakisphosphate kinase 2
Details	154	90	hsa-miR-1-3p	WBP1L	WW domain binding protein 1 like
Details	155	90	hsa-miR-1-3p	ETS1	ETS proto-oncogene 1, transcription factor
Details	156	90	hsa-miR-1-3p	ADPGK	ADP dependent glucokinase
Details	157	90	hsa-miR-1-3p	TFE3	transcription factor binding to IGHM enhancer 3
Details	158	90	hsa-miR-1-3p	ZBTB41	zinc finger and BTB domain containing 41
Details	159	90	hsa-miR-1-3p	TSPAN4	tetraspanin 4
Details	160	90	hsa-miR-1-3p	CCDC32	coiled-coil domain containing 32
Details	161	90	hsa-miR-1-3p	TNPO2	transportin 2
Details	162	90	hsa-miR-1-3p	SYT1	synaptotagmin 1
Details	163	90	hsa-miR-1-3p	ZFP36L1	ZFP36 ring finger protein like 1
Details	164	90	hsa-miR-1-3p	NCL	nucleolin
Details	165	90	hsa-miR-1-3p	SLC25A53	solute carrier family 25 member 53
Details	166	89	hsa-miR-1-3p	INSM1	INSM transcriptional repressor 1
Details	167	89	hsa-miR-1-3p	HACE1	HECT domain and ankyrin repeat containing E3 ubiquitin protein ligase 1
Details	168	89	hsa-miR-1-3p	MTX1	metaxin 1
Details	169	89	hsa-miR-1-3p	PHIP	pleckstrin homology domain interacting protein
Details	170	89	hsa-miR-1-3p	VAMP4	vesicle associated membrane protein 4
Details	171	89	hsa-miR-1-3p	THRB	thyroid hormone receptor beta
Details	172	89	hsa-miR-1-3p	YWHAZ	tyrosine 3-monooxygenase/tryptophan 5-monooxygenase activation protein zeta
Details	173	89	hsa-miR-1-3p	MEOX2	mesenchyme homeobox 2
Details	174	89	hsa-miR-1-3p	ZNF547	zinc finger protein 547
Details	175	89	hsa-miR-1-3p	ADGRA3	adhesion G protein-coupled receptor A3
Details	176	89	hsa-miR-1-3p	MAX	MYC associated factor X
Details	177	89	hsa-miR-1-3p	UBE4A	ubiquitination factor E4A
Details	178	89	hsa-miR-1-3p	ANXA2	annexin A2
Details	179	89	hsa-miR-1-3p	SLC29A3	solute carrier family 29 member 3
Details	180	89	hsa-miR-1-3p	ARCN1	archain 1
Details	181	89	hsa-miR-1-3p	STMN2	stathmin 2
Details	182	89	hsa-miR-1-3p	FAM126A	family with sequence similarity 126 member A
Details	183	89	hsa-miR-1-3p	BSCL2	BSCL2, seipin lipid droplet biogenesis associated
Details	184	89	hsa-miR-1-3p	KANK4	KN motif and ankyrin repeat domains 4
Details	185	89	hsa-miR-1-3p	TRIM2	tripartite motif containing 2
Details	186	89	hsa-miR-1-3p	JOSD1	Josephin domain containing 1
Details	187	89	hsa-miR-1-3p	PTPN1	protein tyrosine phosphatase, non-receptor type 1
Details	188	89	hsa-miR-1-3p	PEAK1	pseudopodium enriched atypical kinase 1
Details	189	89	hsa-miR-1-3p	PDE7A	phosphodiesterase 7A
Details	190	89	hsa-miR-1-3p	DRD1	dopamine receptor D1
Details	191	88	hsa-miR-1-3p	MIPOL1	mirror-image polydactyly 1
Details	192	88	hsa-miR-1-3p	FOSB	FosB proto-oncogene, AP-1 transcription factor subunit
Details	193	88	hsa-miR-1-3p	KMT2E	lysine methyltransferase 2E
Details	194	88	hsa-miR-1-3p	NEXMIF	neurite extension and migration factor
Details	195	88	hsa-miR-1-3p	ZNF24	zinc finger protein 24
Details	196	88	hsa-miR-1-3p	IGF1	insulin like growth factor 1
Details	197	88	hsa-miR-1-3p	FAM72B	family with sequence similarity 72 member B
Details	198	88	hsa-miR-1-3p	MPP7	membrane palmitoylated protein 7
Details	199	88	hsa-miR-1-3p	PHF6	PHD finger protein 6
Details	200	88	hsa-miR-1-3p	OSBPL7	oxysterol binding protein like 7
Details	201	88	hsa-miR-1-3p	NDRG3	NDRG family member 3
Details	202	88	hsa-miR-1-3p	FAM72D	family with sequence similarity 72 member D
Details	203	88	hsa-miR-1-3p	SEMA6D	semaphorin 6D
Details	204	88	hsa-miR-1-3p	DLG1	discs large MAGUK scaffold protein 1
Details	205	88	hsa-miR-1-3p	GPR158	G protein-coupled receptor 158
Details	206	88	hsa-miR-1-3p	NOL4L	nucleolar protein 4 like
Details	207	88	hsa-miR-1-3p	RAB5A	RAB5A, member RAS oncogene family
Details	208	88	hsa-miR-1-3p	SAMD8	sterile alpha motif domain containing 8
Details	209	88	hsa-miR-1-3p	AZIN1	antizyme inhibitor 1
Details	210	88	hsa-miR-1-3p	HMGN1	high mobility group nucleosome binding domain 1
Details	211	88	hsa-miR-1-3p	FAM72C	family with sequence similarity 72 member C
Details	212	88	hsa-miR-1-3p	FAM72A	family with sequence similarity 72 member A
Details	213	88	hsa-miR-1-3p	ADAM12	ADAM metallopeptidase domain 12
Details	214	88	hsa-miR-1-3p	CDKL5	cyclin dependent kinase like 5
Details	215	87	hsa-miR-1-3p	NINJ1	ninjurin 1
Details	216	87	hsa-miR-1-3p	MINDY2	MINDY lysine 48 deubiquitinase 2
Details	217	87	hsa-miR-1-3p	FBXL14	F-box and leucine rich repeat protein 14
Details	218	87	hsa-miR-1-3p	CITED2	Cbp/p300 interacting transactivator with Glu/Asp rich carboxy-terminal domain 2
Details	219	87	hsa-miR-1-3p	NETO2	neuropilin and tolloid like 2
Details	220	87	hsa-miR-1-3p	WNK3	WNK lysine deficient protein kinase 3
Details	221	87	hsa-miR-1-3p	SLC7A2	solute carrier family 7 member 2
Details	222	87	hsa-miR-1-3p	YWHAQ	tyrosine 3-monooxygenase/tryptophan 5-monooxygenase activation protein theta
Details	223	87	hsa-miR-1-3p	ZMAT3	zinc finger matrin-type 3
Details	224	87	hsa-miR-1-3p	ASH2L	ASH2 like, histone lysine methyltransferase complex subunit
Details	225	87	hsa-miR-1-3p	THBS1	thrombospondin 1
Details	226	87	hsa-miR-1-3p	PRKCE	protein kinase C epsilon
Details	227	87	hsa-miR-1-3p	CHSY1	chondroitin sulfate synthase 1
Details	228	87	hsa-miR-1-3p	ZNF800	zinc finger protein 800
Details	229	87	hsa-miR-1-3p	MEA1	male-enhanced antigen 1
Details	230	87	hsa-miR-1-3p	TBC1D15	TBC1 domain family member 15
Details	231	87	hsa-miR-1-3p	ARHGAP20	Rho GTPase activating protein 20
Details	232	87	hsa-miR-1-3p	ZBTB6	zinc finger and BTB domain containing 6
Details	233	87	hsa-miR-1-3p	SMARCB1	SWI/SNF related, matrix associated, actin dependent regulator of chromatin, subfamily b, member 1
Details	234	87	hsa-miR-1-3p	TOX3	TOX high mobility group box family member 3
Details	235	87	hsa-miR-1-3p	USP33	ubiquitin specific peptidase 33
Details	236	87	hsa-miR-1-3p	MBLAC2	metallo-beta-lactamase domain containing 2
Details	237	87	hsa-miR-1-3p	KMT5B	lysine methyltransferase 5B
Details	238	87	hsa-miR-1-3p	CCL2	C-C motif chemokine ligand 2
Details	239	87	hsa-miR-1-3p	SATB1	SATB homeobox 1
Details	240	87	hsa-miR-1-3p	SLC38A3	solute carrier family 38 member 3
Details	241	87	hsa-miR-1-3p	WDR1	WD repeat domain 1
Details	242	86	hsa-miR-1-3p	HIPK3	homeodomain interacting protein kinase 3
Details	243	86	hsa-miR-1-3p	E2F5	E2F transcription factor 5
Details	244	86	hsa-miR-1-3p	ZEB2	zinc finger E-box binding homeobox 2
Details	245	86	hsa-miR-1-3p	MAP4K2	mitogen-activated protein kinase kinase kinase kinase 2
Details	246	86	hsa-miR-1-3p	PREX1	phosphatidylinositol-3,4,5-trisphosphate dependent Rac exchange factor 1
Details	247	86	hsa-miR-1-3p	AKAP11	A-kinase anchoring protein 11
Details	248	86	hsa-miR-1-3p	TBCK	TBC1 domain containing kinase
Details	249	86	hsa-miR-1-3p	BACH2	BTB domain and CNC homolog 2
Details	250	86	hsa-miR-1-3p	NCOA1	nuclear receptor coactivator 1
Details	251	86	hsa-miR-1-3p	SLC35G1	solute carrier family 35 member G1
Details	252	86	hsa-miR-1-3p	SOWAHC	sosondowah ankyrin repeat domain family member C
Details	253	86	hsa-miR-1-3p	CAP1	cyclase associated actin cytoskeleton regulatory protein 1
Details	254	86	hsa-miR-1-3p	CPEB1	cytoplasmic polyadenylation element binding protein 1
Details	255	86	hsa-miR-1-3p	INMT	indolethylamine N-methyltransferase
Details	256	86	hsa-miR-1-3p	SNAI2	snail family transcriptional repressor 2
Details	257	86	hsa-miR-1-3p	ZNF280D	zinc finger protein 280D
Details	258	86	hsa-miR-1-3p	FAIM	Fas apoptotic inhibitory molecule
Details	259	86	hsa-miR-1-3p	ACTB	actin beta
Details	260	86	hsa-miR-1-3p	BPNT1	3'(2'), 5'-bisphosphate nucleotidase 1
Details	261	86	hsa-miR-1-3p	CERS2	ceramide synthase 2
Details	262	86	hsa-miR-1-3p	NBEA	neurobeachin
Details	263	86	hsa-miR-1-3p	MAL2	mal, T cell differentiation protein 2 (gene/pseudogene)
Details	264	86	hsa-miR-1-3p	CAPRIN1	cell cycle associated protein 1
Details	265	86	hsa-miR-1-3p	AP1S1	adaptor related protein complex 1 subunit sigma 1
Details	266	86	hsa-miR-1-3p	BHLHE22	basic helix-loop-helix family member e22
Details	267	86	hsa-miR-1-3p	NET1	neuroepithelial cell transforming 1
Details	268	86	hsa-miR-1-3p	RNF138	ring finger protein 138
Details	269	86	hsa-miR-1-3p	GRK6	G protein-coupled receptor kinase 6
Details	270	85	hsa-miR-1-3p	AJUBA	ajuba LIM protein
Details	271	85	hsa-miR-1-3p	SLC25A36	solute carrier family 25 member 36
Details	272	85	hsa-miR-1-3p	SLC25A25	solute carrier family 25 member 25
Details	273	85	hsa-miR-1-3p	SOX9	SRY-box 9
Details	274	85	hsa-miR-1-3p	MYLK	myosin light chain kinase
Details	275	85	hsa-miR-1-3p	RFWD3	ring finger and WD repeat domain 3
Details	276	85	hsa-miR-1-3p	GIT1	GIT ArfGAP 1
Details	277	85	hsa-miR-1-3p	TBX3	T-box 3
Details	278	85	hsa-miR-1-3p	ELF1	E74 like ETS transcription factor 1
Details	279	85	hsa-miR-1-3p	TTC7B	tetratricopeptide repeat domain 7B
Details	280	85	hsa-miR-1-3p	ARF4	ADP ribosylation factor 4
Details	281	85	hsa-miR-1-3p	FUBP1	far upstream element binding protein 1
Details	282	85	hsa-miR-1-3p	ACER2	alkaline ceramidase 2
Details	283	85	hsa-miR-1-3p	PFDN1	prefoldin subunit 1
Details	284	85	hsa-miR-1-3p	FNDC3B	fibronectin type III domain containing 3B
Details	285	85	hsa-miR-1-3p	PDK3	pyruvate dehydrogenase kinase 3
Details	286	85	hsa-miR-1-3p	WDR61	WD repeat domain 61
Details	287	85	hsa-miR-1-3p	RICTOR	RPTOR independent companion of MTOR complex 2
Details	288	85	hsa-miR-1-3p	TBX18	T-box 18
Details	289	85	hsa-miR-1-3p	FAM91A1	family with sequence similarity 91 member A1
Details	290	85	hsa-miR-1-3p	BCL11A	BCL11A, BAF complex component
Details	291	85	hsa-miR-1-3p	UBE2H	ubiquitin conjugating enzyme E2 H
Details	292	84	hsa-miR-1-3p	DDX55	DEAD-box helicase 55
Details	293	84	hsa-miR-1-3p	PIRT	phosphoinositide interacting regulator of transient receptor potential channels
Details	294	84	hsa-miR-1-3p	KAT6B	lysine acetyltransferase 6B
Details	295	84	hsa-miR-1-3p	PICALM	phosphatidylinositol binding clathrin assembly protein
Details	296	84	hsa-miR-1-3p	STARD7	StAR related lipid transfer domain containing 7
Details	297	84	hsa-miR-1-3p	SEC63	SEC63 homolog, protein translocation regulator
Details	298	84	hsa-miR-1-3p	SLC37A3	solute carrier family 37 member 3
Details	299	84	hsa-miR-1-3p	SCAF11	SR-related CTD associated factor 11
Details	300	84	hsa-miR-1-3p	LAMP2	lysosomal associated membrane protein 2
Details	301	84	hsa-miR-1-3p	WIPF2	WAS/WASL interacting protein family member 2
Details	302	84	hsa-miR-1-3p	MET	MET proto-oncogene, receptor tyrosine kinase
Details	303	84	hsa-miR-1-3p	ARPC3	actin related protein 2/3 complex subunit 3
Details	304	84	hsa-miR-1-3p	SPRN	shadow of prion protein
Details	305	84	hsa-miR-1-3p	DGKH	diacylglycerol kinase eta
Details	306	84	hsa-miR-1-3p	ZBTB4	zinc finger and BTB domain containing 4
Details	307	84	hsa-miR-1-3p	GPR6	G protein-coupled receptor 6
Details	308	84	hsa-miR-1-3p	SP2	Sp2 transcription factor
Details	309	84	hsa-miR-1-3p	PPP4R2	protein phosphatase 4 regulatory subunit 2
Details	310	84	hsa-miR-1-3p	ZNF326	zinc finger protein 326
Details	311	84	hsa-miR-1-3p	RNF165	ring finger protein 165
Details	312	84	hsa-miR-1-3p	MCTP1	multiple C2 and transmembrane domain containing 1
Details	313	83	hsa-miR-1-3p	SEC23B	Sec23 homolog B, coat complex II component
Details	314	83	hsa-miR-1-3p	INTS6	integrator complex subunit 6
Details	315	83	hsa-miR-1-3p	CCDC146	coiled-coil domain containing 146
Details	316	83	hsa-miR-1-3p	SLC8A2	solute carrier family 8 member A2
Details	317	83	hsa-miR-1-3p	TMEM135	transmembrane protein 135
Details	318	83	hsa-miR-1-3p	FLI1	Fli-1 proto-oncogene, ETS transcription factor
Details	319	83	hsa-miR-1-3p	MMRN1	multimerin 1
Details	320	83	hsa-miR-1-3p	NAB1	NGFI-A binding protein 1
Details	321	83	hsa-miR-1-3p	SLC35B3	solute carrier family 35 member B3
Details	322	83	hsa-miR-1-3p	KLF4	Kruppel like factor 4
Details	323	83	hsa-miR-1-3p	NUP50	nucleoporin 50
Details	324	83	hsa-miR-1-3p	MRO	maestro
Details	325	83	hsa-miR-1-3p	RAD54B	RAD54 homolog B
Details	326	82	hsa-miR-1-3p	GOLPH3	golgi phosphoprotein 3
Details	327	82	hsa-miR-1-3p	GIPC2	GIPC PDZ domain containing family member 2
Details	328	82	hsa-miR-1-3p	FUT3	fucosyltransferase 3 (Lewis blood group)
Details	329	82	hsa-miR-1-3p	ZNF250	zinc finger protein 250
Details	330	82	hsa-miR-1-3p	SFRP1	secreted frizzled related protein 1
Details	331	82	hsa-miR-1-3p	SLC8A1	solute carrier family 8 member A1
Details	332	82	hsa-miR-1-3p	SH3TC2	SH3 domain and tetratricopeptide repeats 2
Details	333	82	hsa-miR-1-3p	MSANTD2	Myb/SANT DNA binding domain containing 2
Details	334	82	hsa-miR-1-3p	RNF38	ring finger protein 38
Details	335	82	hsa-miR-1-3p	COL19A1	collagen type XIX alpha 1 chain
Details	336	82	hsa-miR-1-3p	AP1B1	adaptor related protein complex 1 subunit beta 1
Details	337	82	hsa-miR-1-3p	SUSD1	sushi domain containing 1
Details	338	82	hsa-miR-1-3p	RIMS4	regulating synaptic membrane exocytosis 4
Details	339	82	hsa-miR-1-3p	CWC15	CWC15 spliceosome associated protein homolog
Details	340	82	hsa-miR-1-3p	GPR85	G protein-coupled receptor 85
Details	341	82	hsa-miR-1-3p	EML3	EMAP like 3
Details	342	82	hsa-miR-1-3p	RBM27	RNA binding motif protein 27
Details	343	82	hsa-miR-1-3p	SLC6A11	solute carrier family 6 member 11
Details	344	82	hsa-miR-1-3p	DCP2	decapping mRNA 2
Details	345	82	hsa-miR-1-3p	NEDD9	neural precursor cell expressed, developmentally down-regulated 9
Details	346	82	hsa-miR-1-3p	ANP32E	acidic nuclear phosphoprotein 32 family member E
Details	347	81	hsa-miR-1-3p	KCNMB2	potassium calcium-activated channel subfamily M regulatory beta subunit 2
Details	348	81	hsa-miR-1-3p	PCARE	photoreceptor cilium actin regulator
Details	349	81	hsa-miR-1-3p	PRKACB	protein kinase cAMP-activated catalytic subunit beta
Details	350	81	hsa-miR-1-3p	FAM84A	family with sequence similarity 84 member A
Details	351	81	hsa-miR-1-3p	CCDC170	coiled-coil domain containing 170
Details	352	81	hsa-miR-1-3p	DACH1	dachshund family transcription factor 1
Details	353	81	hsa-miR-1-3p	BCL7A	BCL7A, BAF complex component
Details	354	81	hsa-miR-1-3p	TPM4	tropomyosin 4
Details	355	81	hsa-miR-1-3p	LIPI	lipase I
Details	356	81	hsa-miR-1-3p	RFLNB	refilin B
Details	357	81	hsa-miR-1-3p	ASRGL1	asparaginase like 1
Details	358	81	hsa-miR-1-3p	CREM	cAMP responsive element modulator
Details	359	81	hsa-miR-1-3p	KCNJ2	potassium voltage-gated channel subfamily J member 2
Details	360	81	hsa-miR-1-3p	JARID2	jumonji and AT-rich interaction domain containing 2
Details	361	81	hsa-miR-1-3p	EPHB1	EPH receptor B1
Details	362	81	hsa-miR-1-3p	NT5C1B-RDH14	NT5C1B-RDH14 readthrough
Details	363	81	hsa-miR-1-3p	TNS3	tensin 3
Details	364	81	hsa-miR-1-3p	PPP4R3B	protein phosphatase 4 regulatory subunit 3B
Details	365	81	hsa-miR-1-3p	SRSF1	serine and arginine rich splicing factor 1
Details	366	81	hsa-miR-1-3p	ATG13	autophagy related 13
Details	367	81	hsa-miR-1-3p	TAF1B	TATA-box binding protein associated factor, RNA polymerase I subunit B
Details	368	81	hsa-miR-1-3p	FBXW7	F-box and WD repeat domain containing 7
Details	369	80	hsa-miR-1-3p	FN1	fibronectin 1
Details	370	80	hsa-miR-1-3p	LCOR	ligand dependent nuclear receptor corepressor
Details	371	80	hsa-miR-1-3p	STK39	serine/threonine kinase 39
Details	372	80	hsa-miR-1-3p	ADCY1	adenylate cyclase 1
Details	373	80	hsa-miR-1-3p	PTPN14	protein tyrosine phosphatase, non-receptor type 14
Details	374	80	hsa-miR-1-3p	PARP11	poly(ADP-ribose) polymerase family member 11
Details	375	80	hsa-miR-1-3p	IPO8	importin 8
Details	376	80	hsa-miR-1-3p	GMFB	glia maturation factor beta
Details	377	80	hsa-miR-1-3p	UHMK1	U2AF homology motif kinase 1
Details	378	80	hsa-miR-1-3p	ANXA4	annexin A4
Details	379	80	hsa-miR-1-3p	PRDM10	PR/SET domain 10
Details	1	99	hsa-miR-1-5p	MYBL1	MYB proto-oncogene like 1
Details	2	97	hsa-miR-1-5p	CYP7A1	cytochrome P450 family 7 subfamily A member 1
Details	3	96	hsa-miR-1-5p	SLC25A40	solute carrier family 25 member 40
Details	4	95	hsa-miR-1-5p	DAB2IP	DAB2 interacting protein
Details	5	94	hsa-miR-1-5p	PWP1	PWP1 homolog, endonuclein
Details	6	94	hsa-miR-1-5p	TRPC3	transient receptor potential cation channel subfamily C member 3
Details	7	94	hsa-miR-1-5p	KDM6A	lysine demethylase 6A
Details	8	94	hsa-miR-1-5p	SNX6	sorting nexin 6
Details	9	93	hsa-miR-1-5p	FOXO3	forkhead box O3
Details	10	93	hsa-miR-1-5p	ZNF567	zinc finger protein 567
Details	11	93	hsa-miR-1-5p	PRPF39	pre-mRNA processing factor 39
Details	12	92	hsa-miR-1-5p	RPS6KA5	ribosomal protein S6 kinase A5
Details	13	92	hsa-miR-1-5p	CDH19	cadherin 19
Details	14	91	hsa-miR-1-5p	UCHL5	ubiquitin C-terminal hydrolase L5
Details	15	91	hsa-miR-1-5p	VCL	vinculin
Details	16	91	hsa-miR-1-5p	VPS54	VPS54, GARP complex subunit
Details	17	91	hsa-miR-1-5p	YTHDC1	YTH domain containing 1
Details	18	91	hsa-miR-1-5p	DENND1B	DENN domain containing 1B
Details	19	91	hsa-miR-1-5p	AURKA	aurora kinase A
Details	20	91	hsa-miR-1-5p	SSR3	signal sequence receptor subunit 3
Details	21	90	hsa-miR-1-5p	FUCA1	alpha-L-fucosidase 1
Details	22	90	hsa-miR-1-5p	CSMD3	CUB and Sushi multiple domains 3
Details	23	90	hsa-miR-1-5p	BICD1	BICD cargo adaptor 1
Details	24	90	hsa-miR-1-5p	SNTB1	syntrophin beta 1
Details	25	90	hsa-miR-1-5p	XKR4	XK related 4
Details	26	89	hsa-miR-1-5p	RP1	RP1, axonemal microtubule associated
Details	27	89	hsa-miR-1-5p	CTNNA2	catenin alpha 2
Details	28	89	hsa-miR-1-5p	CNOT6L	CCR4-NOT transcription complex subunit 6 like
Details	29	89	hsa-miR-1-5p	FUT9	fucosyltransferase 9
Details	30	89	hsa-miR-1-5p	ANKRD27	ankyrin repeat domain 27
Details	31	88	hsa-miR-1-5p	FNIP1	folliculin interacting protein 1
Details	32	88	hsa-miR-1-5p	FBXO45	F-box protein 45
Details	33	88	hsa-miR-1-5p	TMEM242	transmembrane protein 242
Details	34	88	hsa-miR-1-5p	TSHZ1	teashirt zinc finger homeobox 1
Details	35	88	hsa-miR-1-5p	ZC3H4	zinc finger CCCH-type containing 4
Details	36	88	hsa-miR-1-5p	TGIF1	TGFB induced factor homeobox 1
Details	37	88	hsa-miR-1-5p	ARID1A	AT-rich interaction domain 1A
Details	38	87	hsa-miR-1-5p	MSI2	musashi RNA binding protein 2
Details	39	87	hsa-miR-1-5p	KIAA1324L	KIAA1324 like
Details	40	87	hsa-miR-1-5p	TACC1	transforming acidic coiled-coil containing protein 1
Details	41	87	hsa-miR-1-5p	SREK1	splicing regulatory glutamic acid and lysine rich protein 1
Details	42	87	hsa-miR-1-5p	TRIM6	tripartite motif containing 6
Details	43	86	hsa-miR-1-5p	GNPAT	glyceronephosphate O-acyltransferase
Details	44	86	hsa-miR-1-5p	THOC7	THO complex 7
Details	45	86	hsa-miR-1-5p	PAIP2B	poly(A) binding protein interacting protein 2B
Details	46	85	hsa-miR-1-5p	ASPN	asporin
Details	47	85	hsa-miR-1-5p	C3orf67	chromosome 3 open reading frame 67
Details	48	85	hsa-miR-1-5p	KIAA0825	KIAA0825
Details	49	85	hsa-miR-1-5p	TMEM192	transmembrane protein 192
Details	50	85	hsa-miR-1-5p	FAM81A	family with sequence similarity 81 member A
Details	51	85	hsa-miR-1-5p	MAP3K8	mitogen-activated protein kinase kinase kinase 8
Details	52	85	hsa-miR-1-5p	ATF2	activating transcription factor 2
Details	53	84	hsa-miR-1-5p	ERRFI1	ERBB receptor feedback inhibitor 1
Details	54	84	hsa-miR-1-5p	C1orf94	chromosome 1 open reading frame 94
Details	55	84	hsa-miR-1-5p	FEZ2	fasciculation and elongation protein zeta 2
Details	56	84	hsa-miR-1-5p	DTL	denticleless E3 ubiquitin protein ligase homolog
Details	57	84	hsa-miR-1-5p	PDHX	pyruvate dehydrogenase complex component X
Details	58	84	hsa-miR-1-5p	GRHL1	grainyhead like transcription factor 1
Details	59	84	hsa-miR-1-5p	CISD3	CDGSH iron sulfur domain 3
Details	60	84	hsa-miR-1-5p	UGCG	UDP-glucose ceramide glucosyltransferase
Details	61	83	hsa-miR-1-5p	ZMYM5	zinc finger MYM-type containing 5
Details	62	83	hsa-miR-1-5p	ERAP1	endoplasmic reticulum aminopeptidase 1
Details	63	83	hsa-miR-1-5p	NUDCD2	NudC domain containing 2
Details	64	83	hsa-miR-1-5p	DMXL1	Dmx like 1
Details	65	83	hsa-miR-1-5p	SRSF6	serine and arginine rich splicing factor 6
Details	66	82	hsa-miR-1-5p	DGKH	diacylglycerol kinase eta
Details	67	82	hsa-miR-1-5p	SLC40A1	solute carrier family 40 member 1
Details	68	82	hsa-miR-1-5p	MAPK8	mitogen-activated protein kinase 8
Details	69	82	hsa-miR-1-5p	N4BP2	NEDD4 binding protein 2
Details	70	82	hsa-miR-1-5p	CAND1	cullin associated and neddylation dissociated 1
Details	71	82	hsa-miR-1-5p	UHMK1	U2AF homology motif kinase 1
Details	72	82	hsa-miR-1-5p	AHR	aryl hydrocarbon receptor
Details	73	82	hsa-miR-1-5p	BORA	bora, aurora kinase A activator
Details	74	82	hsa-miR-1-5p	CLDND1	claudin domain containing 1
Details	75	82	hsa-miR-1-5p	MTRNR2L7	MT-RNR2 like 7
Details	76	81	hsa-miR-1-5p	HIKESHI	Hikeshi, heat shock protein nuclear import factor
Details	77	81	hsa-miR-1-5p	FAM162A	family with sequence similarity 162 member A
Details	78	81	hsa-miR-1-5p	STK17B	serine/threonine kinase 17b
Details	79	81	hsa-miR-1-5p	PROX2	prospero homeobox 2
Details	80	81	hsa-miR-1-5p	PAG1	phosphoprotein membrane anchor with glycosphingolipid microdomains 1
Details	81	81	hsa-miR-1-5p	ZNF677	zinc finger protein 677
Details	82	81	hsa-miR-1-5p	PHLDB2	pleckstrin homology like domain family B member 2
Details	83	81	hsa-miR-1-5p	TSC22D2	TSC22 domain family member 2
Details	84	81	hsa-miR-1-5p	PSMA2	proteasome subunit alpha 2
Details	85	80	hsa-miR-1-5p	PTH	parathyroid hormone
Details	86	80	hsa-miR-1-5p	INTS6L	integrator complex subunit 6 like
Details	87	80	hsa-miR-1-5p	PYGO1	pygopus family PHD finger 1
Details	88	80	hsa-miR-1-5p	CASC1	cancer susceptibility 1
Details	89	80	hsa-miR-1-5p	VPS13D	vacuolar protein sorting 13 homolog D
Details	90	80	hsa-miR-1-5p	RUNDC3B	RUN domain containing 3B
Details	91	80	hsa-miR-1-5p	TEAD1	TEA domain transcription factor 1
Details	92	80	hsa-miR-1-5p	KIF3A	kinesin family member 3A
Details	93	80	hsa-miR-1-5p	TMCC1	transmembrane and coiled-coil domain family 1
Details	94	80	hsa-miR-1-5p	LSM8	LSM8 homolog, U6 small nuclear RNA associated
Details	1	100	hsa-miR-141-3p	QSER1	glutamine and serine rich 1
Details	2	100	hsa-miR-141-3p	TMEM170B	transmembrane protein 170B
Details	3	100	hsa-miR-141-3p	ZBTB34	zinc finger and BTB domain containing 34
Details	4	100	hsa-miR-141-3p	ZEB2	zinc finger E-box binding homeobox 2
Details	5	100	hsa-miR-141-3p	ZFR	zinc finger RNA binding protein
Details	6	100	hsa-miR-141-3p	TNRC6B	trinucleotide repeat containing 6B
Details	7	99	hsa-miR-141-3p	MYH10	myosin heavy chain 10
Details	8	99	hsa-miR-141-3p	EPHA7	EPH receptor A7
Details	9	99	hsa-miR-141-3p	TCF12	transcription factor 12
Details	10	99	hsa-miR-141-3p	ATXN1	ataxin 1
Details	11	99	hsa-miR-141-3p	PRKACB	protein kinase cAMP-activated catalytic subunit beta
Details	12	99	hsa-miR-141-3p	MBNL3	muscleblind like splicing regulator 3
Details	13	99	hsa-miR-141-3p	PPM1E	protein phosphatase, Mg2+/Mn2+ dependent 1E
Details	14	99	hsa-miR-141-3p	LHFPL6	LHFPL tetraspan subfamily member 6
Details	15	99	hsa-miR-141-3p	DUSP3	dual specificity phosphatase 3
Details	16	99	hsa-miR-141-3p	ASTN1	astrotactin 1
Details	17	99	hsa-miR-141-3p	WDFY3	WD repeat and FYVE domain containing 3
Details	18	99	hsa-miR-141-3p	KLF12	Kruppel like factor 12
Details	19	99	hsa-miR-141-3p	RANBP6	RAN binding protein 6
Details	20	98	hsa-miR-141-3p	HNRNPF	heterogeneous nuclear ribonucleoprotein F
Details	21	98	hsa-miR-141-3p	STXBP5	syntaxin binding protein 5
Details	22	98	hsa-miR-141-3p	RSAD2	radical S-adenosyl methionine domain containing 2
Details	23	98	hsa-miR-141-3p	MAP2K4	mitogen-activated protein kinase kinase 4
Details	24	98	hsa-miR-141-3p	ITGA6	integrin subunit alpha 6
Details	25	98	hsa-miR-141-3p	ABHD18	abhydrolase domain containing 18
Details	26	98	hsa-miR-141-3p	DEK	DEK proto-oncogene
Details	27	98	hsa-miR-141-3p	CDK8	cyclin dependent kinase 8
Details	28	98	hsa-miR-141-3p	DCP2	decapping mRNA 2
Details	29	98	hsa-miR-141-3p	EDEM1	ER degradation enhancing alpha-mannosidase like protein 1
Details	30	98	hsa-miR-141-3p	ST3GAL3	ST3 beta-galactoside alpha-2,3-sialyltransferase 3
Details	31	98	hsa-miR-141-3p	ARPC5	actin related protein 2/3 complex subunit 5
Details	32	98	hsa-miR-141-3p	MINDY3	MINDY lysine 48 deubiquitinase 3
Details	33	97	hsa-miR-141-3p	CREBRF	CREB3 regulatory factor
Details	34	97	hsa-miR-141-3p	PRKCE	protein kinase C epsilon
Details	35	97	hsa-miR-141-3p	TSC1	TSC complex subunit 1
Details	36	97	hsa-miR-141-3p	EVI5L	ecotropic viral integration site 5 like
Details	37	97	hsa-miR-141-3p	E2F3	E2F transcription factor 3
Details	38	97	hsa-miR-141-3p	DMWD	DM1 locus, WD repeat containing
Details	39	97	hsa-miR-141-3p	ELAVL2	ELAV like RNA binding protein 2
Details	40	97	hsa-miR-141-3p	SOCS5	suppressor of cytokine signaling 5
Details	41	97	hsa-miR-141-3p	FAM168B	family with sequence similarity 168 member B
Details	42	97	hsa-miR-141-3p	ZEB1	zinc finger E-box binding homeobox 1
Details	43	97	hsa-miR-141-3p	SUPT6H	SPT6 homolog, histone chaperone
Details	44	97	hsa-miR-141-3p	FNIP2	folliculin interacting protein 2
Details	45	97	hsa-miR-141-3p	DOCK4	dedicator of cytokinesis 4
Details	46	97	hsa-miR-141-3p	CCDC6	coiled-coil domain containing 6
Details	47	97	hsa-miR-141-3p	ANKRD44	ankyrin repeat domain 44
Details	48	97	hsa-miR-141-3p	ATP8A1	ATPase phospholipid transporting 8A1
Details	49	97	hsa-miR-141-3p	RARB	retinoic acid receptor beta
Details	50	97	hsa-miR-141-3p	MYBL1	MYB proto-oncogene like 1
Details	51	97	hsa-miR-141-3p	ATP8A2	ATPase phospholipid transporting 8A2
Details	52	97	hsa-miR-141-3p	PCDH9	protocadherin 9
Details	53	96	hsa-miR-141-3p	GJC1	gap junction protein gamma 1
Details	54	96	hsa-miR-141-3p	HIPK3	homeodomain interacting protein kinase 3
Details	55	96	hsa-miR-141-3p	H2AFZ	H2A histone family member Z
Details	56	96	hsa-miR-141-3p	ELMOD1	ELMO domain containing 1
Details	57	96	hsa-miR-141-3p	WWTR1	WW domain containing transcription regulator 1
Details	58	96	hsa-miR-141-3p	IPO5	importin 5
Details	59	96	hsa-miR-141-3p	TSHZ3	teashirt zinc finger homeobox 3
Details	60	96	hsa-miR-141-3p	ABL2	ABL proto-oncogene 2, non-receptor tyrosine kinase
Details	61	96	hsa-miR-141-3p	ZCCHC24	zinc finger CCHC-type containing 24
Details	62	96	hsa-miR-141-3p	CDK13	cyclin dependent kinase 13
Details	63	96	hsa-miR-141-3p	DSTYK	dual serine/threonine and tyrosine protein kinase
Details	64	96	hsa-miR-141-3p	PGRMC2	progesterone receptor membrane component 2
Details	65	96	hsa-miR-141-3p	ARHGEF18	Rho/Rac guanine nucleotide exchange factor 18
Details	66	96	hsa-miR-141-3p	FAM160B1	family with sequence similarity 160 member B1
Details	67	96	hsa-miR-141-3p	TRAM1	translocation associated membrane protein 1
Details	68	96	hsa-miR-141-3p	PAFAH1B2	platelet activating factor acetylhydrolase 1b catalytic subunit 2
Details	69	96	hsa-miR-141-3p	DLC1	DLC1 Rho GTPase activating protein
Details	70	96	hsa-miR-141-3p	BRD3	bromodomain containing 3
Details	71	96	hsa-miR-141-3p	NUFIP2	nuclear FMR1 interacting protein 2
Details	72	95	hsa-miR-141-3p	TFAP2C	transcription factor AP-2 gamma
Details	73	95	hsa-miR-141-3p	ACOT7	acyl-CoA thioesterase 7
Details	74	95	hsa-miR-141-3p	HMG20A	high mobility group 20A
Details	75	95	hsa-miR-141-3p	WNK1	WNK lysine deficient protein kinase 1
Details	76	95	hsa-miR-141-3p	TGFB2	transforming growth factor beta 2
Details	77	95	hsa-miR-141-3p	GLS	glutaminase
Details	78	95	hsa-miR-141-3p	ZNF284	zinc finger protein 284
Details	79	95	hsa-miR-141-3p	CXCL12	C-X-C motif chemokine ligand 12
Details	80	95	hsa-miR-141-3p	CHD2	chromodomain helicase DNA binding protein 2
Details	81	95	hsa-miR-141-3p	ATXN7	ataxin 7
Details	82	95	hsa-miR-141-3p	EXOC5	exocyst complex component 5
Details	83	95	hsa-miR-141-3p	SLC35D1	solute carrier family 35 member D1
Details	84	95	hsa-miR-141-3p	PHC3	polyhomeotic homolog 3
Details	85	95	hsa-miR-141-3p	VRK2	VRK serine/threonine kinase 2
Details	86	95	hsa-miR-141-3p	HS2ST1	heparan sulfate 2-O-sulfotransferase 1
Details	87	95	hsa-miR-141-3p	GAB1	GRB2 associated binding protein 1
Details	88	95	hsa-miR-141-3p	LSAMP	limbic system associated membrane protein
Details	89	94	hsa-miR-141-3p	EPHA2	EPH receptor A2
Details	90	94	hsa-miR-141-3p	RCOR3	REST corepressor 3
Details	91	94	hsa-miR-141-3p	RAB38	RAB38, member RAS oncogene family
Details	92	94	hsa-miR-141-3p	RHEB	Ras homolog, mTORC1 binding
Details	93	94	hsa-miR-141-3p	IGDCC4	immunoglobulin superfamily DCC subclass member 4
Details	94	94	hsa-miR-141-3p	TNS1	tensin 1
Details	95	94	hsa-miR-141-3p	IKZF2	IKAROS family zinc finger 2
Details	96	94	hsa-miR-141-3p	ZYG11B	zyg-11 family member B, cell cycle regulator
Details	97	94	hsa-miR-141-3p	EPN1	epsin 1
Details	98	94	hsa-miR-141-3p	MBNL1	muscleblind like splicing regulator 1
Details	99	94	hsa-miR-141-3p	PRRG1	proline rich and Gla domain 1
Details	100	94	hsa-miR-141-3p	MAP3K20	mitogen-activated protein kinase kinase kinase 20
Details	101	94	hsa-miR-141-3p	SOBP	sine oculis binding protein homolog
Details	102	94	hsa-miR-141-3p	NBPF8	NBPF member 8
Details	103	94	hsa-miR-141-3p	RASSF8	Ras association domain family member 8
Details	104	94	hsa-miR-141-3p	JAZF1	JAZF zinc finger 1
Details	105	94	hsa-miR-141-3p	WDR33	WD repeat domain 33
Details	106	94	hsa-miR-141-3p	PTCH1	patched 1
Details	107	94	hsa-miR-141-3p	TCERG1	transcription elongation regulator 1
Details	108	94	hsa-miR-141-3p	FAM210A	family with sequence similarity 210 member A
Details	109	94	hsa-miR-141-3p	STX2	syntaxin 2
Details	110	94	hsa-miR-141-3p	JAG1	jagged 1
Details	111	94	hsa-miR-141-3p	ELK3	ELK3, ETS transcription factor
Details	112	94	hsa-miR-141-3p	ATL1	atlastin GTPase 1
Details	113	94	hsa-miR-141-3p	MIER3	MIER family member 3
Details	114	94	hsa-miR-141-3p	GRB2	growth factor receptor bound protein 2
Details	115	93	hsa-miR-141-3p	DR1	down-regulator of transcription 1
Details	116	93	hsa-miR-141-3p	ZCCHC3	zinc finger CCHC-type containing 3
Details	117	93	hsa-miR-141-3p	PRR11	proline rich 11
Details	118	93	hsa-miR-141-3p	NCKAP5	NCK associated protein 5
Details	119	93	hsa-miR-141-3p	RAB10	RAB10, member RAS oncogene family
Details	120	93	hsa-miR-141-3p	IQCJ-SCHIP1	IQCJ-SCHIP1 readthrough
Details	121	93	hsa-miR-141-3p	PAPPA	pappalysin 1
Details	122	93	hsa-miR-141-3p	GNA13	G protein subunit alpha 13
Details	123	93	hsa-miR-141-3p	MAP7D1	MAP7 domain containing 1
Details	124	93	hsa-miR-141-3p	PHLPP2	PH domain and leucine rich repeat protein phosphatase 2
Details	125	93	hsa-miR-141-3p	VCAN	versican
Details	126	93	hsa-miR-141-3p	MSANTD4	Myb/SANT DNA binding domain containing 4 with coiled-coils
Details	127	93	hsa-miR-141-3p	CBL	Cbl proto-oncogene
Details	128	93	hsa-miR-141-3p	SCUBE2	signal peptide, CUB domain and EGF like domain containing 2
Details	129	93	hsa-miR-141-3p	TRHDE	thyrotropin releasing hormone degrading enzyme
Details	130	93	hsa-miR-141-3p	PTPRG	protein tyrosine phosphatase, receptor type G
Details	131	93	hsa-miR-141-3p	YWHAG	tyrosine 3-monooxygenase/tryptophan 5-monooxygenase activation protein gamma
Details	132	93	hsa-miR-141-3p	PPM1L	protein phosphatase, Mg2+/Mn2+ dependent 1L
Details	133	93	hsa-miR-141-3p	GLCCI1	glucocorticoid induced 1
Details	134	93	hsa-miR-141-3p	KCTD20	potassium channel tetramerization domain containing 20
Details	135	93	hsa-miR-141-3p	SLC16A7	solute carrier family 16 member 7
Details	136	92	hsa-miR-141-3p	ARFGEF3	ARFGEF family member 3
Details	137	92	hsa-miR-141-3p	PPT2	palmitoyl-protein thioesterase 2
Details	138	92	hsa-miR-141-3p	RNF145	ring finger protein 145
Details	139	92	hsa-miR-141-3p	PITX2	paired like homeodomain 2
Details	140	92	hsa-miR-141-3p	DNAJC13	DnaJ heat shock protein family (Hsp40) member C13
Details	141	92	hsa-miR-141-3p	TMEM135	transmembrane protein 135
Details	142	92	hsa-miR-141-3p	NAP1L2	nucleosome assembly protein 1 like 2
Details	143	92	hsa-miR-141-3p	SCD5	stearoyl-CoA desaturase 5
Details	144	92	hsa-miR-141-3p	RIMS1	regulating synaptic membrane exocytosis 1
Details	145	92	hsa-miR-141-3p	C11orf54	chromosome 11 open reading frame 54
Details	146	92	hsa-miR-141-3p	CSTA	cystatin A
Details	147	92	hsa-miR-141-3p	ERC2	ELKS/RAB6-interacting/CAST family member 2
Details	148	92	hsa-miR-141-3p	XPR1	xenotropic and polytropic retrovirus receptor 1
Details	149	92	hsa-miR-141-3p	PLCL1	phospholipase C like 1 (inactive)
Details	150	92	hsa-miR-141-3p	P2RY1	purinergic receptor P2Y1
Details	151	92	hsa-miR-141-3p	PAQR9	progestin and adipoQ receptor family member 9
Details	152	92	hsa-miR-141-3p	CCDC85C	coiled-coil domain containing 85C
Details	153	92	hsa-miR-141-3p	NRIP3	nuclear receptor interacting protein 3
Details	154	92	hsa-miR-141-3p	C5orf24	chromosome 5 open reading frame 24
Details	155	92	hsa-miR-141-3p	OSBPL11	oxysterol binding protein like 11
Details	156	92	hsa-miR-141-3p	MACC1	MET transcriptional regulator MACC1
Details	157	92	hsa-miR-141-3p	GPC2	glypican 2
Details	158	91	hsa-miR-141-3p	NBPF9	NBPF member 9
Details	159	91	hsa-miR-141-3p	KHDRBS3	KH RNA binding domain containing, signal transduction associated 3
Details	160	91	hsa-miR-141-3p	PIAS2	protein inhibitor of activated STAT 2
Details	161	91	hsa-miR-141-3p	JAGN1	jagunal homolog 1
Details	162	91	hsa-miR-141-3p	URGCP	upregulator of cell proliferation
Details	163	91	hsa-miR-141-3p	GPR6	G protein-coupled receptor 6
Details	164	91	hsa-miR-141-3p	LPAR3	lysophosphatidic acid receptor 3
Details	165	91	hsa-miR-141-3p	NBPF11	NBPF member 11
Details	166	91	hsa-miR-141-3p	NBPF20	NBPF member 20
Details	167	91	hsa-miR-141-3p	CERS6	ceramide synthase 6
Details	168	91	hsa-miR-141-3p	SCHIP1	schwannomin interacting protein 1
Details	169	91	hsa-miR-141-3p	NBPF14	NBPF member 14
Details	170	91	hsa-miR-141-3p	NFASC	neurofascin
Details	171	91	hsa-miR-141-3p	LOXL3	lysyl oxidase like 3
Details	172	91	hsa-miR-141-3p	CDC14A	cell division cycle 14A
Details	173	91	hsa-miR-141-3p	FAM91A1	family with sequence similarity 91 member A1
Details	174	91	hsa-miR-141-3p	ERG	ETS transcription factor ERG
Details	175	91	hsa-miR-141-3p	RBM33	RNA binding motif protein 33
Details	176	91	hsa-miR-141-3p	FBXL2	F-box and leucine rich repeat protein 2
Details	177	91	hsa-miR-141-3p	TOMM7	translocase of outer mitochondrial membrane 7
Details	178	91	hsa-miR-141-3p	NBPF15	NBPF member 15
Details	179	91	hsa-miR-141-3p	IFNAR1	interferon alpha and beta receptor subunit 1
Details	180	90	hsa-miR-141-3p	C3orf67	chromosome 3 open reading frame 67
Details	181	90	hsa-miR-141-3p	TRUB1	TruB pseudouridine synthase family member 1
Details	182	90	hsa-miR-141-3p	GABPB1	GA binding protein transcription factor subunit beta 1
Details	183	90	hsa-miR-141-3p	RB1CC1	RB1 inducible coiled-coil 1
Details	184	90	hsa-miR-141-3p	UNC5C	unc-5 netrin receptor C
Details	185	90	hsa-miR-141-3p	SPAG9	sperm associated antigen 9
Details	186	90	hsa-miR-141-3p	FKBP1A	FKBP prolyl isomerase 1A
Details	187	90	hsa-miR-141-3p	MYT1L	myelin transcription factor 1 like
Details	188	90	hsa-miR-141-3p	PFKM	phosphofructokinase, muscle
Details	189	90	hsa-miR-141-3p	TTBK2	tau tubulin kinase 2
Details	190	90	hsa-miR-141-3p	SMC5	structural maintenance of chromosomes 5
Details	191	90	hsa-miR-141-3p	USP49	ubiquitin specific peptidase 49
Details	192	90	hsa-miR-141-3p	IBA57	IBA57, iron-sulfur cluster assembly
Details	193	90	hsa-miR-141-3p	CCDC80	coiled-coil domain containing 80
Details	194	90	hsa-miR-141-3p	SPOPL	speckle type BTB/POZ protein like
Details	195	90	hsa-miR-141-3p	AQP11	aquaporin 11
Details	196	90	hsa-miR-141-3p	CDC25B	cell division cycle 25B
Details	197	90	hsa-miR-141-3p	DCUN1D3	defective in cullin neddylation 1 domain containing 3
Details	198	90	hsa-miR-141-3p	APBB2	amyloid beta precursor protein binding family B member 2
Details	199	90	hsa-miR-141-3p	KIAA0408	KIAA0408
Details	200	90	hsa-miR-141-3p	NDFIP2	Nedd4 family interacting protein 2
Details	201	90	hsa-miR-141-3p	NTNG1	netrin G1
Details	202	90	hsa-miR-141-3p	LYSMD3	LysM domain containing 3
Details	203	90	hsa-miR-141-3p	FOXJ3	forkhead box J3
Details	204	90	hsa-miR-141-3p	TIAM1	T cell lymphoma invasion and metastasis 1
Details	205	90	hsa-miR-141-3p	SEMA6A	semaphorin 6A
Details	206	90	hsa-miR-141-3p	TNFAIP3	TNF alpha induced protein 3
Details	207	90	hsa-miR-141-3p	HS6ST2	heparan sulfate 6-O-sulfotransferase 2
Details	208	90	hsa-miR-141-3p	KMT2A	lysine methyltransferase 2A
Details	209	90	hsa-miR-141-3p	NCOA2	nuclear receptor coactivator 2
Details	210	89	hsa-miR-141-3p	RBM20	RNA binding motif protein 20
Details	211	89	hsa-miR-141-3p	ZNF644	zinc finger protein 644
Details	212	89	hsa-miR-141-3p	BBS10	Bardet-Biedl syndrome 10
Details	213	89	hsa-miR-141-3p	TTLL7	tubulin tyrosine ligase like 7
Details	214	89	hsa-miR-141-3p	OLFM1	olfactomedin 1
Details	215	89	hsa-miR-141-3p	SUGT1	SGT1 homolog, MIS12 kinetochore complex assembly cochaperone
Details	216	89	hsa-miR-141-3p	IFFO2	intermediate filament family orphan 2
Details	217	89	hsa-miR-141-3p	TADA1	transcriptional adaptor 1
Details	218	89	hsa-miR-141-3p	KLF6	Kruppel like factor 6
Details	219	89	hsa-miR-141-3p	NIPAL3	NIPA like domain containing 3
Details	220	89	hsa-miR-141-3p	NR3C1	nuclear receptor subfamily 3 group C member 1
Details	221	89	hsa-miR-141-3p	TMEM41B	transmembrane protein 41B
Details	222	89	hsa-miR-141-3p	KIF17	kinesin family member 17
Details	223	89	hsa-miR-141-3p	NPAS3	neuronal PAS domain protein 3
Details	224	89	hsa-miR-141-3p	CYP26B1	cytochrome P450 family 26 subfamily B member 1
Details	225	89	hsa-miR-141-3p	LYPLA1	lysophospholipase 1
Details	226	88	hsa-miR-141-3p	ARRB1	arrestin beta 1
Details	227	88	hsa-miR-141-3p	ZNF705E	zinc finger protein 705E
Details	228	88	hsa-miR-141-3p	RNFT1	ring finger protein, transmembrane 1
Details	229	88	hsa-miR-141-3p	SDC2	syndecan 2
Details	230	88	hsa-miR-141-3p	C6orf141	chromosome 6 open reading frame 141
Details	231	88	hsa-miR-141-3p	UGT1A6	UDP glucuronosyltransferase family 1 member A6
Details	232	88	hsa-miR-141-3p	UGT1A4	UDP glucuronosyltransferase family 1 member A4
Details	233	88	hsa-miR-141-3p	TCF24	transcription factor 24
Details	234	88	hsa-miR-141-3p	PLXNA4	plexin A4
Details	235	88	hsa-miR-141-3p	MNX1	motor neuron and pancreas homeobox 1
Details	236	88	hsa-miR-141-3p	RAP2C	RAP2C, member of RAS oncogene family
Details	237	88	hsa-miR-141-3p	INO80D	INO80 complex subunit D
Details	238	88	hsa-miR-141-3p	UGT1A1	UDP glucuronosyltransferase family 1 member A1
Details	239	88	hsa-miR-141-3p	MDM1	Mdm1 nuclear protein
Details	240	88	hsa-miR-141-3p	UGT1A3	UDP glucuronosyltransferase family 1 member A3
Details	241	88	hsa-miR-141-3p	MAP3K19	mitogen-activated protein kinase kinase kinase 19
Details	242	88	hsa-miR-141-3p	YAP1	Yes associated protein 1
Details	243	88	hsa-miR-141-3p	UGT1A9	UDP glucuronosyltransferase family 1 member A9
Details	244	88	hsa-miR-141-3p	KIF3A	kinesin family member 3A
Details	245	88	hsa-miR-141-3p	C14orf28	chromosome 14 open reading frame 28
Details	246	88	hsa-miR-141-3p	GPAT4	glycerol-3-phosphate acyltransferase 4
Details	247	88	hsa-miR-141-3p	KIDINS220	kinase D interacting substrate 220
Details	248	88	hsa-miR-141-3p	MAP3K2	mitogen-activated protein kinase kinase kinase 2
Details	249	87	hsa-miR-141-3p	ACO1	aconitase 1
Details	250	87	hsa-miR-141-3p	FAM126B	family with sequence similarity 126 member B
Details	251	87	hsa-miR-141-3p	CRMP1	collapsin response mediator protein 1
Details	252	87	hsa-miR-141-3p	CNTN1	contactin 1
Details	253	87	hsa-miR-141-3p	NME1	NME/NM23 nucleoside diphosphate kinase 1
Details	254	87	hsa-miR-141-3p	LMBR1	limb development membrane protein 1
Details	255	87	hsa-miR-141-3p	STON2	stonin 2
Details	256	87	hsa-miR-141-3p	STXBP1	syntaxin binding protein 1
Details	257	87	hsa-miR-141-3p	TCF4	transcription factor 4
Details	258	87	hsa-miR-141-3p	MED6	mediator complex subunit 6
Details	259	87	hsa-miR-141-3p	PLEK	pleckstrin
Details	260	87	hsa-miR-141-3p	CREB1	cAMP responsive element binding protein 1
Details	261	87	hsa-miR-141-3p	IKZF5	IKAROS family zinc finger 5
Details	262	87	hsa-miR-141-3p	CDKN3	cyclin dependent kinase inhibitor 3
Details	263	87	hsa-miR-141-3p	MYRIP	myosin VIIA and Rab interacting protein
Details	264	87	hsa-miR-141-3p	LPP	LIM domain containing preferred translocation partner in lipoma
Details	265	87	hsa-miR-141-3p	RSL24D1	ribosomal L24 domain containing 1
Details	266	87	hsa-miR-141-3p	MFF	mitochondrial fission factor
Details	267	87	hsa-miR-141-3p	NRXN1	neurexin 1
Details	268	87	hsa-miR-141-3p	C5orf63	chromosome 5 open reading frame 63
Details	269	87	hsa-miR-141-3p	KLHDC10	kelch domain containing 10
Details	270	87	hsa-miR-141-3p	EGFR	epidermal growth factor receptor
Details	271	87	hsa-miR-141-3p	CLASP2	cytoplasmic linker associated protein 2
Details	272	87	hsa-miR-141-3p	CCND2	cyclin D2
Details	273	87	hsa-miR-141-3p	HSDL1	hydroxysteroid dehydrogenase like 1
Details	274	87	hsa-miR-141-3p	CDC25A	cell division cycle 25A
Details	275	87	hsa-miR-141-3p	PHYHIPL	phytanoyl-CoA 2-hydroxylase interacting protein like
Details	276	87	hsa-miR-141-3p	PLAGL2	PLAG1 like zinc finger 2
Details	277	86	hsa-miR-141-3p	RBM24	RNA binding motif protein 24
Details	278	86	hsa-miR-141-3p	SLC1A7	solute carrier family 1 member 7
Details	279	86	hsa-miR-141-3p	CRLF3	cytokine receptor like factor 3
Details	280	86	hsa-miR-141-3p	BRMS1L	BRMS1 like transcriptional repressor
Details	281	86	hsa-miR-141-3p	SIK1	salt inducible kinase 1
Details	282	86	hsa-miR-141-3p	HS6ST3	heparan sulfate 6-O-sulfotransferase 3
Details	283	86	hsa-miR-141-3p	CTNND2	catenin delta 2
Details	284	86	hsa-miR-141-3p	KAZN	kazrin, periplakin interacting protein
Details	285	86	hsa-miR-141-3p	NEK6	NIMA related kinase 6
Details	286	86	hsa-miR-141-3p	PPARA	peroxisome proliferator activated receptor alpha
Details	287	86	hsa-miR-141-3p	PDGFRA	platelet derived growth factor receptor alpha
Details	288	86	hsa-miR-141-3p	SIK1B	salt inducible kinase 1B (putative)
Details	289	86	hsa-miR-141-3p	RAB8B	RAB8B, member RAS oncogene family
Details	290	86	hsa-miR-141-3p	ANGPTL1	angiopoietin like 1
Details	291	86	hsa-miR-141-3p	ZNF416	zinc finger protein 416
Details	292	86	hsa-miR-141-3p	SESTD1	SEC14 and spectrin domain containing 1
Details	293	86	hsa-miR-141-3p	MAPK10	mitogen-activated protein kinase 10
Details	294	85	hsa-miR-141-3p	FOXA2	forkhead box A2
Details	295	85	hsa-miR-141-3p	TAF12	TATA-box binding protein associated factor 12
Details	296	85	hsa-miR-141-3p	CORIN	corin, serine peptidase
Details	297	85	hsa-miR-141-3p	BNC2	basonuclin 2
Details	298	85	hsa-miR-141-3p	C21orf91	chromosome 21 open reading frame 91
Details	299	85	hsa-miR-141-3p	TNS3	tensin 3
Details	300	85	hsa-miR-141-3p	C2orf69	chromosome 2 open reading frame 69
Details	301	85	hsa-miR-141-3p	PURA	purine rich element binding protein A
Details	302	85	hsa-miR-141-3p	FMR1	fragile X mental retardation 1
Details	303	85	hsa-miR-141-3p	PIKFYVE	phosphoinositide kinase, FYVE-type zinc finger containing
Details	304	85	hsa-miR-141-3p	REEP3	receptor accessory protein 3
Details	305	85	hsa-miR-141-3p	MN1	MN1 proto-oncogene, transcriptional regulator
Details	306	85	hsa-miR-141-3p	KCTD3	potassium channel tetramerization domain containing 3
Details	307	85	hsa-miR-141-3p	NR2C2	nuclear receptor subfamily 2 group C member 2
Details	308	85	hsa-miR-141-3p	CALCR	calcitonin receptor
Details	309	85	hsa-miR-141-3p	KAT6B	lysine acetyltransferase 6B
Details	310	85	hsa-miR-141-3p	SMIM15	small integral membrane protein 15
Details	311	84	hsa-miR-141-3p	HCN1	hyperpolarization activated cyclic nucleotide gated potassium channel 1
Details	312	84	hsa-miR-141-3p	HIC2	HIC ZBTB transcriptional repressor 2
Details	313	84	hsa-miR-141-3p	BEAN1	brain expressed associated with NEDD4 1
Details	314	84	hsa-miR-141-3p	MCIDAS	multiciliate differentiation and DNA synthesis associated cell cycle protein
Details	315	84	hsa-miR-141-3p	AK2	adenylate kinase 2
Details	316	84	hsa-miR-141-3p	GIGYF1	GRB10 interacting GYF protein 1
Details	317	84	hsa-miR-141-3p	RAPGEF5	Rap guanine nucleotide exchange factor 5
Details	318	84	hsa-miR-141-3p	DAPK1	death associated protein kinase 1
Details	319	84	hsa-miR-141-3p	FNBP1L	formin binding protein 1 like
Details	320	84	hsa-miR-141-3p	PIN4	peptidylprolyl cis/trans isomerase, NIMA-interacting 4
Details	321	84	hsa-miR-141-3p	GSG1	germ cell associated 1
Details	322	84	hsa-miR-141-3p	TP53INP1	tumor protein p53 inducible nuclear protein 1
Details	323	84	hsa-miR-141-3p	TSEN2	tRNA splicing endonuclease subunit 2
Details	324	84	hsa-miR-141-3p	TMEM130	transmembrane protein 130
Details	325	84	hsa-miR-141-3p	NUCKS1	nuclear casein kinase and cyclin dependent kinase substrate 1
Details	326	84	hsa-miR-141-3p	YTHDF2	YTH N6-methyladenosine RNA binding protein 2
Details	327	84	hsa-miR-141-3p	SLC30A4	solute carrier family 30 member 4
Details	328	84	hsa-miR-141-3p	BICD2	BICD cargo adaptor 2
Details	329	84	hsa-miR-141-3p	ANP32E	acidic nuclear phosphoprotein 32 family member E
Details	330	84	hsa-miR-141-3p	FGFR1OP	FGFR1 oncogene partner
Details	331	84	hsa-miR-141-3p	ALKAL2	ALK and LTK ligand 2
Details	332	84	hsa-miR-141-3p	PCDH10	protocadherin 10
Details	333	84	hsa-miR-141-3p	CEP120	centrosomal protein 120
Details	334	84	hsa-miR-141-3p	SMIM7	small integral membrane protein 7
Details	335	83	hsa-miR-141-3p	HMGCS1	3-hydroxy-3-methylglutaryl-CoA synthase 1
Details	336	83	hsa-miR-141-3p	RBM12	RNA binding motif protein 12
Details	337	83	hsa-miR-141-3p	MPHOSPH9	M-phase phosphoprotein 9
Details	338	83	hsa-miR-141-3p	C1orf21	chromosome 1 open reading frame 21
Details	339	83	hsa-miR-141-3p	HOXC13	homeobox C13
Details	340	83	hsa-miR-141-3p	IRS2	insulin receptor substrate 2
Details	341	83	hsa-miR-141-3p	AP3S1	adaptor related protein complex 3 subunit sigma 1
Details	342	83	hsa-miR-141-3p	PEG3	paternally expressed 3
Details	343	83	hsa-miR-141-3p	HGF	hepatocyte growth factor
Details	344	83	hsa-miR-141-3p	CDC42EP3	CDC42 effector protein 3
Details	345	83	hsa-miR-141-3p	ITPRIPL2	ITPRIP like 2
Details	346	83	hsa-miR-141-3p	ALS2	ALS2, alsin Rho guanine nucleotide exchange factor
Details	347	83	hsa-miR-141-3p	SLC19A2	solute carrier family 19 member 2
Details	348	83	hsa-miR-141-3p	SRC	SRC proto-oncogene, non-receptor tyrosine kinase
Details	349	83	hsa-miR-141-3p	TPK1	thiamin pyrophosphokinase 1
Details	350	82	hsa-miR-141-3p	UBE3A	ubiquitin protein ligase E3A
Details	351	82	hsa-miR-141-3p	TMTC1	transmembrane and tetratricopeptide repeat containing 1
Details	352	82	hsa-miR-141-3p	EGR2	early growth response 2
Details	353	82	hsa-miR-141-3p	43530	membrane associated ring-CH-type finger 6
Details	354	82	hsa-miR-141-3p	GSN	gelsolin
Details	355	82	hsa-miR-141-3p	SLC14A1	solute carrier family 14 member 1 (Kidd blood group)
Details	356	82	hsa-miR-141-3p	RBM46	RNA binding motif protein 46
Details	357	82	hsa-miR-141-3p	CD2AP	CD2 associated protein
Details	358	82	hsa-miR-141-3p	RSPO2	R-spondin 2
Details	359	82	hsa-miR-141-3p	FAT3	FAT atypical cadherin 3
Details	360	82	hsa-miR-141-3p	FAM24A	family with sequence similarity 24 member A
Details	361	82	hsa-miR-141-3p	RALGPS2	Ral GEF with PH domain and SH3 binding motif 2
Details	362	82	hsa-miR-141-3p	HEATR5A	HEAT repeat containing 5A
Details	363	82	hsa-miR-141-3p	MIER1	MIER1 transcriptional regulator
Details	364	82	hsa-miR-141-3p	C6orf120	chromosome 6 open reading frame 120
Details	365	81	hsa-miR-141-3p	SCN2B	sodium voltage-gated channel beta subunit 2
Details	366	81	hsa-miR-141-3p	CHP1	calcineurin like EF-hand protein 1
Details	367	81	hsa-miR-141-3p	PRELID2	PRELI domain containing 2
Details	368	81	hsa-miR-141-3p	B3GNT5	UDP-GlcNAc:betaGal beta-1,3-N-acetylglucosaminyltransferase 5
Details	369	81	hsa-miR-141-3p	LHX6	LIM homeobox 6
Details	370	81	hsa-miR-141-3p	HCAR3	hydroxycarboxylic acid receptor 3
Details	371	81	hsa-miR-141-3p	LGR4	leucine rich repeat containing G protein-coupled receptor 4
Details	372	81	hsa-miR-141-3p	HDAC4	histone deacetylase 4
Details	373	81	hsa-miR-141-3p	IL6R	interleukin 6 receptor
Details	374	81	hsa-miR-141-3p	MAPK6	mitogen-activated protein kinase 6
Details	375	81	hsa-miR-141-3p	GCNT2	glucosaminyl (N-acetyl) transferase 2 (I blood group)
Details	376	81	hsa-miR-141-3p	BMT2	base methyltransferase of 25S rRNA 2 homolog
Details	377	81	hsa-miR-141-3p	ARL4A	ADP ribosylation factor like GTPase 4A
Details	378	81	hsa-miR-141-3p	TTR	transthyretin
Details	379	81	hsa-miR-141-3p	CCNE2	cyclin E2
Details	380	81	hsa-miR-141-3p	MLANA	melan-A
Details	381	80	hsa-miR-141-3p	SFPQ	splicing factor proline and glutamine rich
Details	382	80	hsa-miR-141-3p	PLAG1	PLAG1 zinc finger
Details	383	80	hsa-miR-141-3p	KLF11	Kruppel like factor 11
Details	384	80	hsa-miR-141-3p	TRDN	triadin
Details	385	80	hsa-miR-141-3p	ACADSB	acyl-CoA dehydrogenase short/branched chain
Details	386	80	hsa-miR-141-3p	FKBP5	FKBP prolyl isomerase 5
Details	387	80	hsa-miR-141-3p	HCAR2	hydroxycarboxylic acid receptor 2
Details	388	80	hsa-miR-141-3p	TFAP2B	transcription factor AP-2 beta
Details	389	80	hsa-miR-141-3p	NDUFA5	NADH:ubiquinone oxidoreductase subunit A5
Details	390	80	hsa-miR-141-3p	PDK2	pyruvate dehydrogenase kinase 2
Details	391	80	hsa-miR-141-3p	TMED9	transmembrane p24 trafficking protein 9
Details	392	80	hsa-miR-141-3p	PDCD4	programmed cell death 4
Details	393	80	hsa-miR-141-3p	CNR1	cannabinoid receptor 1
Details	394	80	hsa-miR-141-3p	SLC23A2	solute carrier family 23 member 2
Details	395	80	hsa-miR-141-3p	LTBP1	latent transforming growth factor beta binding protein 1
Details	396	80	hsa-miR-141-3p	PPM1A	protein phosphatase, Mg2+/Mn2+ dependent 1A
Details	397	80	hsa-miR-141-3p	MPZL2	myelin protein zero like 2
Details	398	80	hsa-miR-141-3p	ZNF230	zinc finger protein 230
Details	399	80	hsa-miR-141-3p	OPA3	OPA3, outer mitochondrial membrane lipid metabolism regulator
Details	400	80	hsa-miR-141-3p	SLC20A1	solute carrier family 20 member 1
Details	401	80	hsa-miR-141-3p	SPRYD3	SPRY domain containing 3
Details	402	80	hsa-miR-141-3p	XKR9	XK related 9
Details	403	80	hsa-miR-141-3p	TMPRSS11F	transmembrane serine protease 11F
Details	404	80	hsa-miR-141-3p	SLAIN2	SLAIN motif family member 2
Details	405	80	hsa-miR-141-3p	BAHD1	bromo adjacent homology domain containing 1
Details	406	80	hsa-miR-141-3p	PIGA	phosphatidylinositol glycan anchor biosynthesis class A
Details	1	100	hsa-miR-141-5p	MCTP1	multiple C2 and transmembrane domain containing 1
Details	2	99	hsa-miR-141-5p	EGFR	epidermal growth factor receptor
Details	3	98	hsa-miR-141-5p	DLC1	DLC1 Rho GTPase activating protein
Details	4	98	hsa-miR-141-5p	ILDR2	immunoglobulin like domain containing receptor 2
Details	5	98	hsa-miR-141-5p	FAM135A	family with sequence similarity 135 member A
Details	6	98	hsa-miR-141-5p	NUP50	nucleoporin 50
Details	7	97	hsa-miR-141-5p	RAB32	RAB32, member RAS oncogene family
Details	8	96	hsa-miR-141-5p	NPY5R	neuropeptide Y receptor Y5
Details	9	95	hsa-miR-141-5p	MAP3K1	mitogen-activated protein kinase kinase kinase 1
Details	10	94	hsa-miR-141-5p	SOAT1	sterol O-acyltransferase 1
Details	11	94	hsa-miR-141-5p	GTF2B	general transcription factor IIB
Details	12	94	hsa-miR-141-5p	MAP3K7CL	MAP3K7 C-terminal like
Details	13	94	hsa-miR-141-5p	ANKRD7	ankyrin repeat domain 7
Details	14	94	hsa-miR-141-5p	SGK1	serum/glucocorticoid regulated kinase 1
Details	15	94	hsa-miR-141-5p	SNTG1	syntrophin gamma 1
Details	16	94	hsa-miR-141-5p	TRIB2	tribbles pseudokinase 2
Details	17	94	hsa-miR-141-5p	ST7L	suppression of tumorigenicity 7 like
Details	18	93	hsa-miR-141-5p	GLYATL1	glycine-N-acyltransferase like 1
Details	19	93	hsa-miR-141-5p	TENT4B	terminal nucleotidyltransferase 4B
Details	20	93	hsa-miR-141-5p	FASN	fatty acid synthase
Details	21	93	hsa-miR-141-5p	CAMK1	calcium/calmodulin dependent protein kinase I
Details	22	93	hsa-miR-141-5p	CRYZL1	crystallin zeta like 1
Details	23	92	hsa-miR-141-5p	ANKRD44	ankyrin repeat domain 44
Details	24	92	hsa-miR-141-5p	ZNF334	zinc finger protein 334
Details	25	92	hsa-miR-141-5p	WNT5A	Wnt family member 5A
Details	26	92	hsa-miR-141-5p	PLA2R1	phospholipase A2 receptor 1
Details	27	92	hsa-miR-141-5p	FBXO33	F-box protein 33
Details	28	91	hsa-miR-141-5p	TLNRD1	talin rod domain containing 1
Details	29	91	hsa-miR-141-5p	DNAJC21	DnaJ heat shock protein family (Hsp40) member C21
Details	30	91	hsa-miR-141-5p	DARS2	aspartyl-tRNA synthetase 2, mitochondrial
Details	31	91	hsa-miR-141-5p	CDR1	cerebellar degeneration related protein 1
Details	32	91	hsa-miR-141-5p	CA8	carbonic anhydrase 8
Details	33	91	hsa-miR-141-5p	CDKN1B	cyclin dependent kinase inhibitor 1B
Details	34	90	hsa-miR-141-5p	ROPN1	rhophilin associated tail protein 1
Details	35	90	hsa-miR-141-5p	EFHD2	EF-hand domain family member D2
Details	36	90	hsa-miR-141-5p	INO80D	INO80 complex subunit D
Details	37	90	hsa-miR-141-5p	DDX19B	DEAD-box helicase 19B
Details	38	90	hsa-miR-141-5p	ZFYVE9	zinc finger FYVE-type containing 9
Details	39	90	hsa-miR-141-5p	NAPG	NSF attachment protein gamma
Details	40	90	hsa-miR-141-5p	CDO1	cysteine dioxygenase type 1
Details	41	90	hsa-miR-141-5p	CDH19	cadherin 19
Details	42	89	hsa-miR-141-5p	ATP6V1G3	ATPase H+ transporting V1 subunit G3
Details	43	89	hsa-miR-141-5p	TBC1D12	TBC1 domain family member 12
Details	44	89	hsa-miR-141-5p	SCLY	selenocysteine lyase
Details	45	89	hsa-miR-141-5p	NETO1	neuropilin and tolloid like 1
Details	46	89	hsa-miR-141-5p	C16orf72	chromosome 16 open reading frame 72
Details	47	89	hsa-miR-141-5p	COL21A1	collagen type XXI alpha 1 chain
Details	48	89	hsa-miR-141-5p	COG2	component of oligomeric golgi complex 2
Details	49	88	hsa-miR-141-5p	MCEMP1	mast cell expressed membrane protein 1
Details	50	88	hsa-miR-141-5p	NTNG1	netrin G1
Details	51	88	hsa-miR-141-5p	RREB1	ras responsive element binding protein 1
Details	52	88	hsa-miR-141-5p	MAP3K20	mitogen-activated protein kinase kinase kinase 20
Details	53	88	hsa-miR-141-5p	GRPEL1	GrpE like 1, mitochondrial
Details	54	87	hsa-miR-141-5p	SPINK14	serine peptidase inhibitor, Kazal type 14 (putative)
Details	55	87	hsa-miR-141-5p	TCAF1	TRPM8 channel associated factor 1
Details	56	87	hsa-miR-141-5p	KCTD6	potassium channel tetramerization domain containing 6
Details	57	87	hsa-miR-141-5p	RSPH4A	radial spoke head component 4A
Details	58	87	hsa-miR-141-5p	KDM7A	lysine demethylase 7A
Details	59	87	hsa-miR-141-5p	SLC33A1	solute carrier family 33 member 1
Details	60	87	hsa-miR-141-5p	KIAA1671	KIAA1671
Details	61	86	hsa-miR-141-5p	FXN	frataxin
Details	62	86	hsa-miR-141-5p	CEP44	centrosomal protein 44
Details	63	86	hsa-miR-141-5p	CD46	CD46 molecule
Details	64	86	hsa-miR-141-5p	FBXL16	F-box and leucine rich repeat protein 16
Details	65	86	hsa-miR-141-5p	CBLL1	Cbl proto-oncogene like 1
Details	66	85	hsa-miR-141-5p	LMLN	leishmanolysin like peptidase
Details	67	85	hsa-miR-141-5p	TPH2	tryptophan hydroxylase 2
Details	68	85	hsa-miR-141-5p	PHRF1	PHD and ring finger domains 1
Details	69	85	hsa-miR-141-5p	SUPT16H	SPT16 homolog, facilitates chromatin remodeling subunit
Details	70	85	hsa-miR-141-5p	MAN2A1	mannosidase alpha class 2A member 1
Details	71	84	hsa-miR-141-5p	GRIA4	glutamate ionotropic receptor AMPA type subunit 4
Details	72	84	hsa-miR-141-5p	TXNDC5	thioredoxin domain containing 5
Details	73	83	hsa-miR-141-5p	UVRAG	UV radiation resistance associated
Details	74	83	hsa-miR-141-5p	RRP15	ribosomal RNA processing 15 homolog
Details	75	83	hsa-miR-141-5p	SLC30A9	solute carrier family 30 member 9
Details	76	83	hsa-miR-141-5p	HSP90AA1	heat shock protein 90 alpha family class A member 1
Details	77	83	hsa-miR-141-5p	QKI	QKI, KH domain containing RNA binding
Details	78	83	hsa-miR-141-5p	SEL1L	SEL1L, ERAD E3 ligase adaptor subunit
Details	79	83	hsa-miR-141-5p	ONECUT2	one cut homeobox 2
Details	80	82	hsa-miR-141-5p	NEK11	NIMA related kinase 11
Details	81	82	hsa-miR-141-5p	SPTSSA	serine palmitoyltransferase small subunit A
Details	82	82	hsa-miR-141-5p	FRAS1	Fraser extracellular matrix complex subunit 1
Details	83	82	hsa-miR-141-5p	SMIM17	small integral membrane protein 17
Details	84	82	hsa-miR-141-5p	CCDC85A	coiled-coil domain containing 85A
Details	85	82	hsa-miR-141-5p	BEND2	BEN domain containing 2
Details	86	82	hsa-miR-141-5p	ERBIN	erbb2 interacting protein
Details	87	82	hsa-miR-141-5p	GCFC2	GC-rich sequence DNA-binding factor 2
Details	88	82	hsa-miR-141-5p	TM9SF3	transmembrane 9 superfamily member 3
Details	89	82	hsa-miR-141-5p	RANBP6	RAN binding protein 6
Details	90	81	hsa-miR-141-5p	MORC1	MORC family CW-type zinc finger 1
Details	91	81	hsa-miR-141-5p	ITGA9	integrin subunit alpha 9
Details	92	81	hsa-miR-141-5p	PRKACB	protein kinase cAMP-activated catalytic subunit beta
Details	93	81	hsa-miR-141-5p	TBX18	T-box 18
Details	94	81	hsa-miR-141-5p	METTL9	methyltransferase like 9
Details	95	80	hsa-miR-141-5p	ZNF407	zinc finger protein 407
Details	96	80	hsa-miR-141-5p	PTCHD4	patched domain containing 4
Details	97	80	hsa-miR-141-5p	ZNF695	zinc finger protein 695
Details	98	80	hsa-miR-141-5p	IPMK	inositol polyphosphate multikinase
Details	99	80	hsa-miR-141-5p	SLC4A8	solute carrier family 4 member 8
Details	100	80	hsa-miR-141-5p	CLCN5	chloride voltage-gated channel 5
Details	101	80	hsa-miR-141-5p	UBE2W	ubiquitin conjugating enzyme E2 W
Details	1	99	hsa-miR-183-3p	CCDC91	coiled-coil domain containing 91
Details	2	99	hsa-miR-183-3p	GLIPR1	GLI pathogenesis related 1
Details	3	98	hsa-miR-183-3p	LRRTM3	leucine rich repeat transmembrane neuronal 3
Details	4	98	hsa-miR-183-3p	NFYB	nuclear transcription factor Y subunit beta
Details	5	98	hsa-miR-183-3p	HS3ST3B1	heparan sulfate-glucosamine 3-sulfotransferase 3B1
Details	6	98	hsa-miR-183-3p	CTNNB1	catenin beta 1
Details	7	97	hsa-miR-183-3p	AKIRIN1	akirin 1
Details	8	97	hsa-miR-183-3p	ZNF492	zinc finger protein 492
Details	9	97	hsa-miR-183-3p	ZNF99	zinc finger protein 99
Details	10	97	hsa-miR-183-3p	FUT9	fucosyltransferase 9
Details	11	97	hsa-miR-183-3p	MBLAC2	metallo-beta-lactamase domain containing 2
Details	12	97	hsa-miR-183-3p	BEND4	BEN domain containing 4
Details	13	96	hsa-miR-183-3p	ZNF737	zinc finger protein 737
Details	14	96	hsa-miR-183-3p	SRSF1	serine and arginine rich splicing factor 1
Details	15	96	hsa-miR-183-3p	ZNF519	zinc finger protein 519
Details	16	96	hsa-miR-183-3p	CEP350	centrosomal protein 350
Details	17	96	hsa-miR-183-3p	COBL	cordon-bleu WH2 repeat protein
Details	18	96	hsa-miR-183-3p	ANKRD29	ankyrin repeat domain 29
Details	19	96	hsa-miR-183-3p	LAPTM5	lysosomal protein transmembrane 5
Details	20	95	hsa-miR-183-3p	CSGALNACT2	chondroitin sulfate N-acetylgalactosaminyltransferase 2
Details	21	95	hsa-miR-183-3p	PPP3CB	protein phosphatase 3 catalytic subunit beta
Details	22	95	hsa-miR-183-3p	USP3	ubiquitin specific peptidase 3
Details	23	95	hsa-miR-183-3p	ITM2B	integral membrane protein 2B
Details	24	95	hsa-miR-183-3p	USP32	ubiquitin specific peptidase 32
Details	25	95	hsa-miR-183-3p	PIK3C2G	phosphatidylinositol-4-phosphate 3-kinase catalytic subunit type 2 gamma
Details	26	95	hsa-miR-183-3p	SLC22A4	solute carrier family 22 member 4
Details	27	95	hsa-miR-183-3p	MBNL3	muscleblind like splicing regulator 3
Details	28	95	hsa-miR-183-3p	CHIC1	cysteine rich hydrophobic domain 1
Details	29	95	hsa-miR-183-3p	GOLGA6L4	golgin A6 family-like 4
Details	30	94	hsa-miR-183-3p	EIF4G1	eukaryotic translation initiation factor 4 gamma 1
Details	31	94	hsa-miR-183-3p	IFIT1	interferon induced protein with tetratricopeptide repeats 1
Details	32	94	hsa-miR-183-3p	SMG1	SMG1, nonsense mediated mRNA decay associated PI3K related kinase
Details	33	94	hsa-miR-183-3p	NOL4	nucleolar protein 4
Details	34	94	hsa-miR-183-3p	AZIN1	antizyme inhibitor 1
Details	35	94	hsa-miR-183-3p	MANEA	mannosidase endo-alpha
Details	36	93	hsa-miR-183-3p	FNDC3A	fibronectin type III domain containing 3A
Details	37	93	hsa-miR-183-3p	SCN3A	sodium voltage-gated channel alpha subunit 3
Details	38	93	hsa-miR-183-3p	SHC3	SHC adaptor protein 3
Details	39	93	hsa-miR-183-3p	B4GALT6	beta-1,4-galactosyltransferase 6
Details	40	93	hsa-miR-183-3p	PRB4	proline rich protein BstNI subfamily 4
Details	41	93	hsa-miR-183-3p	OSBPL8	oxysterol binding protein like 8
Details	42	92	hsa-miR-183-3p	ZNF90	zinc finger protein 90
Details	43	92	hsa-miR-183-3p	GTF2A1	general transcription factor IIA subunit 1
Details	44	92	hsa-miR-183-3p	VIP	vasoactive intestinal peptide
Details	45	92	hsa-miR-183-3p	EIF5A	eukaryotic translation initiation factor 5A
Details	46	92	hsa-miR-183-3p	ZNF257	zinc finger protein 257
Details	47	92	hsa-miR-183-3p	HYDIN	HYDIN, axonemal central pair apparatus protein
Details	48	92	hsa-miR-183-3p	KIF20B	kinesin family member 20B
Details	49	92	hsa-miR-183-3p	C2orf73	chromosome 2 open reading frame 73
Details	50	92	hsa-miR-183-3p	ZNF189	zinc finger protein 189
Details	51	92	hsa-miR-183-3p	HTR5A	5-hydroxytryptamine receptor 5A
Details	52	92	hsa-miR-183-3p	CCDC50	coiled-coil domain containing 50
Details	53	92	hsa-miR-183-3p	SLC35A3	solute carrier family 35 member A3
Details	54	91	hsa-miR-183-3p	ACOT13	acyl-CoA thioesterase 13
Details	55	91	hsa-miR-183-3p	TLL1	tolloid like 1
Details	56	91	hsa-miR-183-3p	PRSS23	serine protease 23
Details	57	91	hsa-miR-183-3p	RPGRIP1L	RPGRIP1 like
Details	58	91	hsa-miR-183-3p	PLGLB1	plasminogen-like B1
Details	59	91	hsa-miR-183-3p	LHFPL2	LHFPL tetraspan subfamily member 2
Details	60	91	hsa-miR-183-3p	FZD4	frizzled class receptor 4
Details	61	91	hsa-miR-183-3p	UBE3A	ubiquitin protein ligase E3A
Details	62	91	hsa-miR-183-3p	SCN2A	sodium voltage-gated channel alpha subunit 2
Details	63	91	hsa-miR-183-3p	PLGLB2	plasminogen-like B2
Details	64	91	hsa-miR-183-3p	SLC10A7	solute carrier family 10 member 7
Details	65	91	hsa-miR-183-3p	ASB7	ankyrin repeat and SOCS box containing 7
Details	66	90	hsa-miR-183-3p	PDE8A	phosphodiesterase 8A
Details	67	90	hsa-miR-183-3p	SOCS4	suppressor of cytokine signaling 4
Details	68	90	hsa-miR-183-3p	CGGBP1	CGG triplet repeat binding protein 1
Details	69	90	hsa-miR-183-3p	NOVA1	NOVA alternative splicing regulator 1
Details	70	90	hsa-miR-183-3p	HSPA4L	heat shock protein family A (Hsp70) member 4 like
Details	71	90	hsa-miR-183-3p	ZNF626	zinc finger protein 626
Details	72	90	hsa-miR-183-3p	ZNF716	zinc finger protein 716
Details	73	90	hsa-miR-183-3p	EDEM3	ER degradation enhancing alpha-mannosidase like protein 3
Details	74	90	hsa-miR-183-3p	COMMD2	COMM domain containing 2
Details	75	90	hsa-miR-183-3p	KCTD8	potassium channel tetramerization domain containing 8
Details	76	90	hsa-miR-183-3p	KIF3C	kinesin family member 3C
Details	77	90	hsa-miR-183-3p	ZNF91	zinc finger protein 91
Details	78	89	hsa-miR-183-3p	GAB1	GRB2 associated binding protein 1
Details	79	89	hsa-miR-183-3p	PLG	plasminogen
Details	80	89	hsa-miR-183-3p	AEBP2	AE binding protein 2
Details	81	89	hsa-miR-183-3p	CDK13	cyclin dependent kinase 13
Details	82	89	hsa-miR-183-3p	MSH4	mutS homolog 4
Details	83	89	hsa-miR-183-3p	WASHC4	WASH complex subunit 4
Details	84	89	hsa-miR-183-3p	CAMK2N1	calcium/calmodulin dependent protein kinase II inhibitor 1
Details	85	89	hsa-miR-183-3p	B3GALT2	beta-1,3-galactosyltransferase 2
Details	86	88	hsa-miR-183-3p	WDR11	WD repeat domain 11
Details	87	88	hsa-miR-183-3p	PECR	peroxisomal trans-2-enoyl-CoA reductase
Details	88	88	hsa-miR-183-3p	FSTL5	follistatin like 5
Details	89	88	hsa-miR-183-3p	INO80D	INO80 complex subunit D
Details	90	88	hsa-miR-183-3p	NUDT4	nudix hydrolase 4
Details	91	88	hsa-miR-183-3p	GLUD1	glutamate dehydrogenase 1
Details	92	88	hsa-miR-183-3p	SYCP2	synaptonemal complex protein 2
Details	93	88	hsa-miR-183-3p	FABP4	fatty acid binding protein 4
Details	94	88	hsa-miR-183-3p	ZNF652	zinc finger protein 652
Details	95	88	hsa-miR-183-3p	BMP3	bone morphogenetic protein 3
Details	96	88	hsa-miR-183-3p	SPO11	SPO11, initiator of meiotic double stranded breaks
Details	97	88	hsa-miR-183-3p	ENTPD7	ectonucleoside triphosphate diphosphohydrolase 7
Details	98	87	hsa-miR-183-3p	LSM12	LSM12 homolog
Details	99	87	hsa-miR-183-3p	TMPO	thymopoietin
Details	100	87	hsa-miR-183-3p	WNK3	WNK lysine deficient protein kinase 3
Details	101	87	hsa-miR-183-3p	CADM2	cell adhesion molecule 2
Details	102	87	hsa-miR-183-3p	CYP26B1	cytochrome P450 family 26 subfamily B member 1
Details	103	87	hsa-miR-183-3p	TNFSF9	TNF superfamily member 9
Details	104	87	hsa-miR-183-3p	ZEB2	zinc finger E-box binding homeobox 2
Details	105	87	hsa-miR-183-3p	TNFRSF11B	TNF receptor superfamily member 11b
Details	106	87	hsa-miR-183-3p	OPN3	opsin 3
Details	107	87	hsa-miR-183-3p	PARP8	poly(ADP-ribose) polymerase family member 8
Details	108	87	hsa-miR-183-3p	KANSL1L	KAT8 regulatory NSL complex subunit 1 like
Details	109	87	hsa-miR-183-3p	USP38	ubiquitin specific peptidase 38
Details	110	87	hsa-miR-183-3p	LAMA2	laminin subunit alpha 2
Details	111	86	hsa-miR-183-3p	STK38L	serine/threonine kinase 38 like
Details	112	86	hsa-miR-183-3p	FAM227B	family with sequence similarity 227 member B
Details	113	86	hsa-miR-183-3p	ABI1	abl interactor 1
Details	114	86	hsa-miR-183-3p	CFAP300	cilia and flagella associated protein 300
Details	115	86	hsa-miR-183-3p	ZNF138	zinc finger protein 138
Details	116	86	hsa-miR-183-3p	KCNC2	potassium voltage-gated channel subfamily C member 2
Details	117	86	hsa-miR-183-3p	ZFPM2	zinc finger protein, FOG family member 2
Details	118	86	hsa-miR-183-3p	SGCZ	sarcoglycan zeta
Details	119	86	hsa-miR-183-3p	FAM168A	family with sequence similarity 168 member A
Details	120	86	hsa-miR-183-3p	VCPIP1	valosin containing protein interacting protein 1
Details	121	86	hsa-miR-183-3p	IGSF1	immunoglobulin superfamily member 1
Details	122	85	hsa-miR-183-3p	PYGO1	pygopus family PHD finger 1
Details	123	85	hsa-miR-183-3p	RALGPS2	Ral GEF with PH domain and SH3 binding motif 2
Details	124	85	hsa-miR-183-3p	TMEM126B	transmembrane protein 126B
Details	125	85	hsa-miR-183-3p	MBTD1	mbt domain containing 1
Details	126	85	hsa-miR-183-3p	GDAP2	ganglioside induced differentiation associated protein 2
Details	127	85	hsa-miR-183-3p	SLC2A13	solute carrier family 2 member 13
Details	128	85	hsa-miR-183-3p	PRLR	prolactin receptor
Details	129	85	hsa-miR-183-3p	AP1S3	adaptor related protein complex 1 subunit sigma 3
Details	130	85	hsa-miR-183-3p	PHF3	PHD finger protein 3
Details	131	85	hsa-miR-183-3p	HNRNPC	heterogeneous nuclear ribonucleoprotein C (C1/C2)
Details	132	85	hsa-miR-183-3p	GRIP1	glutamate receptor interacting protein 1
Details	133	85	hsa-miR-183-3p	RAB5C	RAB5C, member RAS oncogene family
Details	134	85	hsa-miR-183-3p	THAP2	THAP domain containing 2
Details	135	85	hsa-miR-183-3p	NFXL1	nuclear transcription factor, X-box binding like 1
Details	136	84	hsa-miR-183-3p	CLCN3	chloride voltage-gated channel 3
Details	137	84	hsa-miR-183-3p	CLASP2	cytoplasmic linker associated protein 2
Details	138	84	hsa-miR-183-3p	FMO2	flavin containing monooxygenase 2
Details	139	84	hsa-miR-183-3p	RAB3GAP2	RAB3 GTPase activating non-catalytic protein subunit 2
Details	140	84	hsa-miR-183-3p	ZNF506	zinc finger protein 506
Details	141	84	hsa-miR-183-3p	TMEM41A	transmembrane protein 41A
Details	142	84	hsa-miR-183-3p	OR2W5	olfactory receptor family 2 subfamily W member 5 (gene/pseudogene)
Details	143	84	hsa-miR-183-3p	CNTN3	contactin 3
Details	144	84	hsa-miR-183-3p	GLYATL2	glycine-N-acyltransferase like 2
Details	145	84	hsa-miR-183-3p	TERB2	telomere repeat binding bouquet formation protein 2
Details	146	84	hsa-miR-183-3p	STEAP2	STEAP2 metalloreductase
Details	147	84	hsa-miR-183-3p	CYP4V2	cytochrome P450 family 4 subfamily V member 2
Details	148	84	hsa-miR-183-3p	ZNF493	zinc finger protein 493
Details	149	84	hsa-miR-183-3p	CASTOR2	cytosolic arginine sensor for mTORC1 subunit 2
Details	150	84	hsa-miR-183-3p	ZNF28	zinc finger protein 28
Details	151	84	hsa-miR-183-3p	CPNE8	copine 8
Details	152	83	hsa-miR-183-3p	POLR1B	RNA polymerase I subunit B
Details	153	83	hsa-miR-183-3p	NCR3LG1	natural killer cell cytotoxicity receptor 3 ligand 1
Details	154	83	hsa-miR-183-3p	OR2L13	olfactory receptor family 2 subfamily L member 13
Details	155	83	hsa-miR-183-3p	NDUFA12	NADH:ubiquinone oxidoreductase subunit A12
Details	156	83	hsa-miR-183-3p	MEX3A	mex-3 RNA binding family member A
Details	157	83	hsa-miR-183-3p	CLU	clusterin
Details	158	83	hsa-miR-183-3p	ANKDD1A	ankyrin repeat and death domain containing 1A
Details	159	83	hsa-miR-183-3p	ZNF516	zinc finger protein 516
Details	160	83	hsa-miR-183-3p	CDC27	cell division cycle 27
Details	161	83	hsa-miR-183-3p	PI15	peptidase inhibitor 15
Details	162	83	hsa-miR-183-3p	PHLPP2	PH domain and leucine rich repeat protein phosphatase 2
Details	163	83	hsa-miR-183-3p	LACTB	lactamase beta
Details	164	83	hsa-miR-183-3p	TPST1	tyrosylprotein sulfotransferase 1
Details	165	83	hsa-miR-183-3p	UGT2B28	UDP glucuronosyltransferase family 2 member B28
Details	166	83	hsa-miR-183-3p	UFL1	UFM1 specific ligase 1
Details	167	83	hsa-miR-183-3p	WNT5A	Wnt family member 5A
Details	168	83	hsa-miR-183-3p	LPL	lipoprotein lipase
Details	169	83	hsa-miR-183-3p	RAB5B	RAB5B, member RAS oncogene family
Details	170	82	hsa-miR-183-3p	SLCO1A2	solute carrier organic anion transporter family member 1A2
Details	171	82	hsa-miR-183-3p	PKIB	cAMP-dependent protein kinase inhibitor beta
Details	172	82	hsa-miR-183-3p	ABHD10	abhydrolase domain containing 10
Details	173	82	hsa-miR-183-3p	JRKL	JRK like
Details	174	82	hsa-miR-183-3p	KLHL7	kelch like family member 7
Details	175	82	hsa-miR-183-3p	AMTN	amelotin
Details	176	82	hsa-miR-183-3p	SPOCK1	SPARC (osteonectin), cwcv and kazal like domains proteoglycan 1
Details	177	82	hsa-miR-183-3p	PTBP3	polypyrimidine tract binding protein 3
Details	178	82	hsa-miR-183-3p	ZBTB20	zinc finger and BTB domain containing 20
Details	179	82	hsa-miR-183-3p	P2RY10	P2Y receptor family member 10
Details	180	82	hsa-miR-183-3p	CDK18	cyclin dependent kinase 18
Details	181	81	hsa-miR-183-3p	SLC25A40	solute carrier family 25 member 40
Details	182	81	hsa-miR-183-3p	CERS6	ceramide synthase 6
Details	183	81	hsa-miR-183-3p	CAPZA2	capping actin protein of muscle Z-line subunit alpha 2
Details	184	81	hsa-miR-183-3p	ZNF486	zinc finger protein 486
Details	185	81	hsa-miR-183-3p	IL6ST	interleukin 6 signal transducer
Details	186	81	hsa-miR-183-3p	NEUROD1	neuronal differentiation 1
Details	187	81	hsa-miR-183-3p	DNAJA3	DnaJ heat shock protein family (Hsp40) member A3
Details	188	81	hsa-miR-183-3p	ERCC8	ERCC excision repair 8, CSA ubiquitin ligase complex subunit
Details	189	81	hsa-miR-183-3p	MBIP	MAP3K12 binding inhibitory protein 1
Details	190	81	hsa-miR-183-3p	TRPS1	transcriptional repressor GATA binding 1
Details	191	81	hsa-miR-183-3p	CEACAM6	carcinoembryonic antigen related cell adhesion molecule 6
Details	192	81	hsa-miR-183-3p	VTA1	vesicle trafficking 1
Details	193	81	hsa-miR-183-3p	ZNF117	zinc finger protein 117
Details	194	81	hsa-miR-183-3p	GUCY1A1	guanylate cyclase 1 soluble subunit alpha 1
Details	195	81	hsa-miR-183-3p	TET2	tet methylcytosine dioxygenase 2
Details	196	81	hsa-miR-183-3p	STAM2	signal transducing adaptor molecule 2
Details	197	80	hsa-miR-183-3p	KCTD9	potassium channel tetramerization domain containing 9
Details	198	80	hsa-miR-183-3p	LSMEM1	leucine rich single-pass membrane protein 1
Details	199	80	hsa-miR-183-3p	HENMT1	HEN methyltransferase 1
Details	200	80	hsa-miR-183-3p	STAM	signal transducing adaptor molecule
Details	201	80	hsa-miR-183-3p	NQO1	NAD(P)H quinone dehydrogenase 1
Details	202	80	hsa-miR-183-3p	FBXL2	F-box and leucine rich repeat protein 2
Details	203	80	hsa-miR-183-3p	SPTBN1	spectrin beta, non-erythrocytic 1
Details	204	80	hsa-miR-183-3p	CYP2C9	cytochrome P450 family 2 subfamily C member 9
Details	205	80	hsa-miR-183-3p	OSGIN2	oxidative stress induced growth inhibitor family member 2
Details	206	80	hsa-miR-183-3p	ESRP1	epithelial splicing regulatory protein 1
Details	207	80	hsa-miR-183-3p	CDK6	cyclin dependent kinase 6
Details	208	80	hsa-miR-183-3p	HOXA1	homeobox A1
Details	209	80	hsa-miR-183-3p	DIP2B	disco interacting protein 2 homolog B
Details	210	80	hsa-miR-183-3p	PROX1	prospero homeobox 1
Details	211	80	hsa-miR-183-3p	ZNF816-ZNF321P	ZNF816-ZNF321P readthrough
Details	1	99	hsa-miR-183-5p	PFN2	profilin 2
Details	2	99	hsa-miR-183-5p	KCNK10	potassium two pore domain channel subfamily K member 10
Details	3	99	hsa-miR-183-5p	MEF2C	myocyte enhancer factor 2C
Details	4	98	hsa-miR-183-5p	FOXN2	forkhead box N2
Details	5	98	hsa-miR-183-5p	GNG5	G protein subunit gamma 5
Details	6	98	hsa-miR-183-5p	UNC13B	unc-13 homolog B
Details	7	98	hsa-miR-183-5p	SLAIN1	SLAIN motif family member 1
Details	8	97	hsa-miR-183-5p	STC1	stanniocalcin 1
Details	9	97	hsa-miR-183-5p	SREK1IP1	SREK1 interacting protein 1
Details	10	97	hsa-miR-183-5p	ATP2B4	ATPase plasma membrane Ca2+ transporting 4
Details	11	97	hsa-miR-183-5p	L3MBTL3	L3MBTL3, histone methyl-lysine binding protein
Details	12	97	hsa-miR-183-5p	POLR1C	RNA polymerase I and III subunit C
Details	13	97	hsa-miR-183-5p	TMPO	thymopoietin
Details	14	97	hsa-miR-183-5p	MAL2	mal, T cell differentiation protein 2 (gene/pseudogene)
Details	15	97	hsa-miR-183-5p	FRMD6	FERM domain containing 6
Details	16	97	hsa-miR-183-5p	PSEN2	presenilin 2
Details	17	97	hsa-miR-183-5p	ITGB1	integrin subunit beta 1
Details	18	97	hsa-miR-183-5p	CSMD1	CUB and Sushi multiple domains 1
Details	19	97	hsa-miR-183-5p	PCK2	phosphoenolpyruvate carboxykinase 2, mitochondrial
Details	20	96	hsa-miR-183-5p	VDAC1	voltage dependent anion channel 1
Details	21	96	hsa-miR-183-5p	ATF2	activating transcription factor 2
Details	22	96	hsa-miR-183-5p	CEP170B	centrosomal protein 170B
Details	23	96	hsa-miR-183-5p	ICA1	islet cell autoantigen 1
Details	24	96	hsa-miR-183-5p	TMEM184C	transmembrane protein 184C
Details	25	96	hsa-miR-183-5p	SOCS6	suppressor of cytokine signaling 6
Details	26	96	hsa-miR-183-5p	MTERF2	mitochondrial transcription termination factor 2
Details	27	95	hsa-miR-183-5p	NCK2	NCK adaptor protein 2
Details	28	95	hsa-miR-183-5p	BIRC6	baculoviral IAP repeat containing 6
Details	29	95	hsa-miR-183-5p	DEPDC5	DEP domain containing 5
Details	30	95	hsa-miR-183-5p	AMIGO2	adhesion molecule with Ig like domain 2
Details	31	95	hsa-miR-183-5p	ZNF197	zinc finger protein 197
Details	32	95	hsa-miR-183-5p	PTPN4	protein tyrosine phosphatase, non-receptor type 4
Details	33	95	hsa-miR-183-5p	SRSF2	serine and arginine rich splicing factor 2
Details	34	95	hsa-miR-183-5p	TTC7B	tetratricopeptide repeat domain 7B
Details	35	95	hsa-miR-183-5p	KCNK2	potassium two pore domain channel subfamily K member 2
Details	36	95	hsa-miR-183-5p	CTDSPL	CTD small phosphatase like
Details	37	95	hsa-miR-183-5p	IDH2	isocitrate dehydrogenase (NADP(+)) 2, mitochondrial
Details	38	94	hsa-miR-183-5p	RABGAP1L	RAB GTPase activating protein 1 like
Details	39	94	hsa-miR-183-5p	EZR	ezrin
Details	40	94	hsa-miR-183-5p	XPNPEP3	X-prolyl aminopeptidase 3
Details	41	94	hsa-miR-183-5p	AP3M1	adaptor related protein complex 3 subunit mu 1
Details	42	94	hsa-miR-183-5p	GJA3	gap junction protein alpha 3
Details	43	94	hsa-miR-183-5p	DAAM1	dishevelled associated activator of morphogenesis 1
Details	44	94	hsa-miR-183-5p	RBMS1	RNA binding motif single stranded interacting protein 1
Details	45	94	hsa-miR-183-5p	TAOK1	TAO kinase 1
Details	46	94	hsa-miR-183-5p	RCN2	reticulocalbin 2
Details	47	94	hsa-miR-183-5p	ACVR2B	activin A receptor type 2B
Details	48	94	hsa-miR-183-5p	CELF2	CUGBP Elav-like family member 2
Details	49	94	hsa-miR-183-5p	SPC25	SPC25, NDC80 kinetochore complex component
Details	50	94	hsa-miR-183-5p	DGKH	diacylglycerol kinase eta
Details	51	94	hsa-miR-183-5p	IPPK	inositol-pentakisphosphate 2-kinase
Details	52	94	hsa-miR-183-5p	RPS6KA3	ribosomal protein S6 kinase A3
Details	53	93	hsa-miR-183-5p	PKD2	polycystin 2, transient receptor potential cation channel
Details	54	93	hsa-miR-183-5p	MAP3K4	mitogen-activated protein kinase kinase kinase 4
Details	55	93	hsa-miR-183-5p	DGCR2	DiGeorge syndrome critical region gene 2
Details	56	93	hsa-miR-183-5p	KLHL24	kelch like family member 24
Details	57	93	hsa-miR-183-5p	FAM217B	family with sequence similarity 217 member B
Details	58	93	hsa-miR-183-5p	TET1	tet methylcytosine dioxygenase 1
Details	59	93	hsa-miR-183-5p	PPP2CB	protein phosphatase 2 catalytic subunit beta
Details	60	93	hsa-miR-183-5p	BACH2	BTB domain and CNC homolog 2
Details	61	93	hsa-miR-183-5p	DMXL1	Dmx like 1
Details	62	93	hsa-miR-183-5p	PPP2CA	protein phosphatase 2 catalytic subunit alpha
Details	63	93	hsa-miR-183-5p	KDM2B	lysine demethylase 2B
Details	64	93	hsa-miR-183-5p	MACROD2	MACRO domain containing 2
Details	65	93	hsa-miR-183-5p	NUFIP2	nuclear FMR1 interacting protein 2
Details	66	93	hsa-miR-183-5p	MFSD6	major facilitator superfamily domain containing 6
Details	67	92	hsa-miR-183-5p	ABAT	4-aminobutyrate aminotransferase
Details	68	92	hsa-miR-183-5p	KIAA0355	KIAA0355
Details	69	92	hsa-miR-183-5p	ABRAXAS2	abraxas 2, BRISC complex subunit
Details	70	92	hsa-miR-183-5p	PDCD4	programmed cell death 4
Details	71	92	hsa-miR-183-5p	CEP97	centrosomal protein 97
Details	72	92	hsa-miR-183-5p	ABCB10	ATP binding cassette subfamily B member 10
Details	73	92	hsa-miR-183-5p	MAP7D2	MAP7 domain containing 2
Details	74	92	hsa-miR-183-5p	FLRT3	fibronectin leucine rich transmembrane protein 3
Details	75	92	hsa-miR-183-5p	MAPK4	mitogen-activated protein kinase 4
Details	76	92	hsa-miR-183-5p	SLITRK1	SLIT and NTRK like family member 1
Details	77	92	hsa-miR-183-5p	SACS	sacsin molecular chaperone
Details	78	92	hsa-miR-183-5p	TRAM1	translocation associated membrane protein 1
Details	79	92	hsa-miR-183-5p	KIF13A	kinesin family member 13A
Details	80	92	hsa-miR-183-5p	MAPK8IP1	mitogen-activated protein kinase 8 interacting protein 1
Details	81	92	hsa-miR-183-5p	CACNB4	calcium voltage-gated channel auxiliary subunit beta 4
Details	82	92	hsa-miR-183-5p	CTNNA2	catenin alpha 2
Details	83	92	hsa-miR-183-5p	GOLPH3	golgi phosphoprotein 3
Details	84	92	hsa-miR-183-5p	RAB8B	RAB8B, member RAS oncogene family
Details	85	92	hsa-miR-183-5p	SESN1	sestrin 1
Details	86	91	hsa-miR-183-5p	NUDT4	nudix hydrolase 4
Details	87	91	hsa-miR-183-5p	REV1	REV1, DNA directed polymerase
Details	88	91	hsa-miR-183-5p	ARHGAP21	Rho GTPase activating protein 21
Details	89	91	hsa-miR-183-5p	RFX3	regulatory factor X3
Details	90	91	hsa-miR-183-5p	PDCD6	programmed cell death 6
Details	91	91	hsa-miR-183-5p	GPAM	glycerol-3-phosphate acyltransferase, mitochondrial
Details	92	91	hsa-miR-183-5p	PLEKHA5	pleckstrin homology domain containing A5
Details	93	91	hsa-miR-183-5p	ZFPM2	zinc finger protein, FOG family member 2
Details	94	91	hsa-miR-183-5p	FCHO2	FCH domain only 2
Details	95	91	hsa-miR-183-5p	OTUD4	OTU deubiquitinase 4
Details	96	91	hsa-miR-183-5p	OSBPL8	oxysterol binding protein like 8
Details	97	91	hsa-miR-183-5p	RHPN2	rhophilin Rho GTPase binding protein 2
Details	98	90	hsa-miR-183-5p	SLC35A1	solute carrier family 35 member A1
Details	99	90	hsa-miR-183-5p	MAP3K13	mitogen-activated protein kinase kinase kinase 13
Details	100	90	hsa-miR-183-5p	ARFGAP2	ADP ribosylation factor GTPase activating protein 2
Details	101	90	hsa-miR-183-5p	AJAP1	adherens junctions associated protein 1
Details	102	90	hsa-miR-183-5p	NPAS3	neuronal PAS domain protein 3
Details	103	90	hsa-miR-183-5p	TRIM27	tripartite motif containing 27
Details	104	90	hsa-miR-183-5p	EPHA7	EPH receptor A7
Details	105	90	hsa-miR-183-5p	GCLM	glutamate-cysteine ligase modifier subunit
Details	106	90	hsa-miR-183-5p	TAB3	TGF-beta activated kinase 1 (MAP3K7) binding protein 3
Details	107	90	hsa-miR-183-5p	RALA	RAS like proto-oncogene A
Details	108	90	hsa-miR-183-5p	PHLDB2	pleckstrin homology like domain family B member 2
Details	109	90	hsa-miR-183-5p	ARPP19	cAMP regulated phosphoprotein 19
Details	110	90	hsa-miR-183-5p	NR3C1	nuclear receptor subfamily 3 group C member 1
Details	111	90	hsa-miR-183-5p	SH3D19	SH3 domain containing 19
Details	112	89	hsa-miR-183-5p	KLRD1	killer cell lectin like receptor D1
Details	113	89	hsa-miR-183-5p	SPRY3	sprouty RTK signaling antagonist 3
Details	114	89	hsa-miR-183-5p	RAB21	RAB21, member RAS oncogene family
Details	115	89	hsa-miR-183-5p	KCNJ14	potassium voltage-gated channel subfamily J member 14
Details	116	89	hsa-miR-183-5p	AKAP12	A-kinase anchoring protein 12
Details	117	89	hsa-miR-183-5p	TCF12	transcription factor 12
Details	118	89	hsa-miR-183-5p	BNC2	basonuclin 2
Details	119	89	hsa-miR-183-5p	HTR2A	5-hydroxytryptamine receptor 2A
Details	120	89	hsa-miR-183-5p	KCNMB1	potassium calcium-activated channel subfamily M regulatory beta subunit 1
Details	121	89	hsa-miR-183-5p	ATP10B	ATPase phospholipid transporting 10B (putative)
Details	122	89	hsa-miR-183-5p	DUSP10	dual specificity phosphatase 10
Details	123	89	hsa-miR-183-5p	TMED7	transmembrane p24 trafficking protein 7
Details	124	89	hsa-miR-183-5p	KIF2A	kinesin family member 2A
Details	125	89	hsa-miR-183-5p	B3GNT2	UDP-GlcNAc:betaGal beta-1,3-N-acetylglucosaminyltransferase 2
Details	126	88	hsa-miR-183-5p	PPP2R2A	protein phosphatase 2 regulatory subunit Balpha
Details	127	88	hsa-miR-183-5p	PTDSS1	phosphatidylserine synthase 1
Details	128	88	hsa-miR-183-5p	CHD2	chromodomain helicase DNA binding protein 2
Details	129	88	hsa-miR-183-5p	RHOBTB1	Rho related BTB domain containing 1
Details	130	88	hsa-miR-183-5p	CCDC121	coiled-coil domain containing 121
Details	131	88	hsa-miR-183-5p	ATRN	attractin
Details	132	88	hsa-miR-183-5p	LCK	LCK proto-oncogene, Src family tyrosine kinase
Details	133	88	hsa-miR-183-5p	PHF6	PHD finger protein 6
Details	134	88	hsa-miR-183-5p	CACNA1E	calcium voltage-gated channel subunit alpha1 E
Details	135	88	hsa-miR-183-5p	DDHD1	DDHD domain containing 1
Details	136	88	hsa-miR-183-5p	CLCN3	chloride voltage-gated channel 3
Details	137	87	hsa-miR-183-5p	EMSY	EMSY, BRCA2 interacting transcriptional repressor
Details	138	87	hsa-miR-183-5p	NARS2	asparaginyl-tRNA synthetase 2, mitochondrial
Details	139	87	hsa-miR-183-5p	RNF138	ring finger protein 138
Details	140	87	hsa-miR-183-5p	AGPAT5	1-acylglycerol-3-phosphate O-acyltransferase 5
Details	141	87	hsa-miR-183-5p	TMEM70	transmembrane protein 70
Details	142	87	hsa-miR-183-5p	TCF7L2	transcription factor 7 like 2
Details	143	87	hsa-miR-183-5p	FUT2	fucosyltransferase 2
Details	144	87	hsa-miR-183-5p	NCAM2	neural cell adhesion molecule 2
Details	145	87	hsa-miR-183-5p	MRC2	mannose receptor C type 2
Details	146	87	hsa-miR-183-5p	CFL2	cofilin 2
Details	147	87	hsa-miR-183-5p	NTRK2	neurotrophic receptor tyrosine kinase 2
Details	148	87	hsa-miR-183-5p	BNIP3L	BCL2 interacting protein 3 like
Details	149	86	hsa-miR-183-5p	XPOT	exportin for tRNA
Details	150	86	hsa-miR-183-5p	TMEM59	transmembrane protein 59
Details	151	86	hsa-miR-183-5p	PEX19	peroxisomal biogenesis factor 19
Details	152	86	hsa-miR-183-5p	EPHA4	EPH receptor A4
Details	153	86	hsa-miR-183-5p	SCYL3	SCY1 like pseudokinase 3
Details	154	86	hsa-miR-183-5p	PRKACB	protein kinase cAMP-activated catalytic subunit beta
Details	155	86	hsa-miR-183-5p	ARHGEF18	Rho/Rac guanine nucleotide exchange factor 18
Details	156	86	hsa-miR-183-5p	MTMR6	myotubularin related protein 6
Details	157	86	hsa-miR-183-5p	PLPPR2	phospholipid phosphatase related 2
Details	158	86	hsa-miR-183-5p	SMCO4	single-pass membrane protein with coiled-coil domains 4
Details	159	86	hsa-miR-183-5p	CCL18	C-C motif chemokine ligand 18
Details	160	86	hsa-miR-183-5p	NRG1	neuregulin 1
Details	161	86	hsa-miR-183-5p	ENAH	ENAH, actin regulator
Details	162	86	hsa-miR-183-5p	SEL1L	SEL1L, ERAD E3 ligase adaptor subunit
Details	163	85	hsa-miR-183-5p	ZNF750	zinc finger protein 750
Details	164	85	hsa-miR-183-5p	IRS1	insulin receptor substrate 1
Details	165	85	hsa-miR-183-5p	ARHGEF37	Rho guanine nucleotide exchange factor 37
Details	166	85	hsa-miR-183-5p	LRP6	LDL receptor related protein 6
Details	167	85	hsa-miR-183-5p	BAZ1B	bromodomain adjacent to zinc finger domain 1B
Details	168	85	hsa-miR-183-5p	GPCPD1	glycerophosphocholine phosphodiesterase 1
Details	169	85	hsa-miR-183-5p	NFYC	nuclear transcription factor Y subunit gamma
Details	170	85	hsa-miR-183-5p	DAGLA	diacylglycerol lipase alpha
Details	171	85	hsa-miR-183-5p	USF3	upstream transcription factor family member 3
Details	172	85	hsa-miR-183-5p	NEFL	neurofilament light
Details	173	85	hsa-miR-183-5p	CALCB	calcitonin related polypeptide beta
Details	174	85	hsa-miR-183-5p	DCX	doublecortin
Details	175	85	hsa-miR-183-5p	ZNF770	zinc finger protein 770
Details	176	85	hsa-miR-183-5p	MINAR1	membrane integral NOTCH2 associated receptor 1
Details	177	85	hsa-miR-183-5p	SPATS2	spermatogenesis associated serine rich 2
Details	178	85	hsa-miR-183-5p	GYPA	glycophorin A (MNS blood group)
Details	179	85	hsa-miR-183-5p	IMPAD1	inositol monophosphatase domain containing 1
Details	180	85	hsa-miR-183-5p	ACER2	alkaline ceramidase 2
Details	181	85	hsa-miR-183-5p	DYNC1I1	dynein cytoplasmic 1 intermediate chain 1
Details	182	84	hsa-miR-183-5p	GTF2H1	general transcription factor IIH subunit 1
Details	183	84	hsa-miR-183-5p	CDK5R1	cyclin dependent kinase 5 regulatory subunit 1
Details	184	84	hsa-miR-183-5p	NRIP2	nuclear receptor interacting protein 2
Details	185	84	hsa-miR-183-5p	ANKMY2	ankyrin repeat and MYND domain containing 2
Details	186	84	hsa-miR-183-5p	ROBO2	roundabout guidance receptor 2
Details	187	84	hsa-miR-183-5p	ING3	inhibitor of growth family member 3
Details	188	84	hsa-miR-183-5p	BBOF1	basal body orientation factor 1
Details	189	84	hsa-miR-183-5p	RORA	RAR related orphan receptor A
Details	190	84	hsa-miR-183-5p	RIMBP2	RIMS binding protein 2
Details	191	84	hsa-miR-183-5p	DIP2A	disco interacting protein 2 homolog A
Details	192	84	hsa-miR-183-5p	SCN3A	sodium voltage-gated channel alpha subunit 3
Details	193	84	hsa-miR-183-5p	HCN1	hyperpolarization activated cyclic nucleotide gated potassium channel 1
Details	194	83	hsa-miR-183-5p	PAM	peptidylglycine alpha-amidating monooxygenase
Details	195	83	hsa-miR-183-5p	TOMM70	translocase of outer mitochondrial membrane 70
Details	196	83	hsa-miR-183-5p	C16orf72	chromosome 16 open reading frame 72
Details	197	83	hsa-miR-183-5p	PSMA5	proteasome subunit alpha 5
Details	198	83	hsa-miR-183-5p	SMPD3	sphingomyelin phosphodiesterase 3
Details	199	83	hsa-miR-183-5p	SERP1	stress associated endoplasmic reticulum protein 1
Details	200	83	hsa-miR-183-5p	ITGB8	integrin subunit beta 8
Details	201	83	hsa-miR-183-5p	SLC1A2	solute carrier family 1 member 2
Details	202	83	hsa-miR-183-5p	ZBTB34	zinc finger and BTB domain containing 34
Details	203	83	hsa-miR-183-5p	SAMD4A	sterile alpha motif domain containing 4A
Details	204	83	hsa-miR-183-5p	STK38L	serine/threonine kinase 38 like
Details	205	83	hsa-miR-183-5p	ERBIN	erbb2 interacting protein
Details	206	82	hsa-miR-183-5p	ABI2	abl interactor 2
Details	207	82	hsa-miR-183-5p	LHFPL2	LHFPL tetraspan subfamily member 2
Details	208	82	hsa-miR-183-5p	KBTBD6	kelch repeat and BTB domain containing 6
Details	209	82	hsa-miR-183-5p	PLCB4	phospholipase C beta 4
Details	210	82	hsa-miR-183-5p	FKBP1A	FKBP prolyl isomerase 1A
Details	211	82	hsa-miR-183-5p	REPS2	RALBP1 associated Eps domain containing 2
Details	212	82	hsa-miR-183-5p	PPP2R5C	protein phosphatase 2 regulatory subunit B'gamma
Details	213	82	hsa-miR-183-5p	ZMYM2	zinc finger MYM-type containing 2
Details	214	82	hsa-miR-183-5p	GPR34	G protein-coupled receptor 34
Details	215	82	hsa-miR-183-5p	ZFYVE26	zinc finger FYVE-type containing 26
Details	216	82	hsa-miR-183-5p	ZDHHC6	zinc finger DHHC-type containing 6
Details	217	82	hsa-miR-183-5p	MBNL1	muscleblind like splicing regulator 1
Details	218	82	hsa-miR-183-5p	PLEKHA3	pleckstrin homology domain containing A3
Details	219	82	hsa-miR-183-5p	SOBP	sine oculis binding protein homolog
Details	220	82	hsa-miR-183-5p	TMSB4X	thymosin beta 4 X-linked
Details	221	81	hsa-miR-183-5p	ATP13A3	ATPase 13A3
[truncated: 3,403 more rows]

## Sheet: targetscan
Potential target genes predicted by Targetscan
Target gene	Representative transcript	Gene name	3P-seq tags + 5	Conserved sites total	Conserved 8mer sites	Conserved 7mer-m8 sites	Conserved 7mer-A1 sites	6mer sites	Representative miRNA	Cumulative weighted context++ score	Total context++ score	Aggregate PCT	Previous TargetScan publication(s)
ALDOA	ENST00000569798.1	aldolase A, fructose-bisphosphate	21644	1	1	0	0	1	hsa-miR-122-5p	-0.79	-0.84	0.55	2005, 2007, 2009, 2011
CTDNEP1	ENST00000574322.1	CTD nuclear envelope phosphatase 1	2165	1	1	0	0	1	hsa-miR-122-5p	-0.81	-0.82	< 0.1	2009, 2011
ZNF827	ENST00000379448.4	zinc finger protein 827	17	2	1	1	0	1	hsa-miR-122-5p	-0.45	-0.77	0.26	2005, 2007
PLEKHB2	ENST00000438882.2	pleckstrin homology domain containing, family B (evectins) member 2	1358	1	1	0	0	0	hsa-miR-122-5p	-0.72	-0.75	< 0.1	2011
RFXAP	ENST00000255476.2	regulatory factor X-associated protein	682	1	1	0	0	0	hsa-miR-122-5p	-0.72	-0.72	< 0.1	2011
MASP1	ENST00000296280.6	mannan-binding lectin serine peptidase 1 (C4/C2 activating component of Ra-reactive factor)	838	2	1	1	0	3	hsa-miR-122-5p	-0.7	-0.7	0.59	2011
CLIC4	ENST00000374379.4	chloride intracellular channel 4	226	2	1	1	0	0	hsa-miR-122-5p	-0.68	-0.68	0.36	2005, 2007, 2009, 2011
C18orf32	ENST00000579820.1	chromosome 18 open reading frame 32	733	1	1	0	0	0	hsa-miR-122-5p	0	-0.68	0.11	2011
SLC52A2	ENST00000526752.1	solute carrier family 52 (riboflavin transporter), member 2	483	1	1	0	0	0	hsa-miR-122-5p	-0.66	-0.66	0.3	2005, 2007, 2009, 2011
SLC1A5	ENST00000542575.2	solute carrier family 1 (neutral amino acid transporter), member 5	681	1	0	1	0	1	hsa-miR-122-5p	-0.42	-0.6	0.25	2005, 2007, 2011
CCAR1	ENST00000265872.6	cell division cycle and apoptosis regulator 1	1502	1	0	1	0	0	hsa-miR-122-5p	-0.4	-0.6	0.32
PRKRA	ENST00000325748.4	protein kinase, interferon-inducible double stranded RNA dependent activator	632	1	1	0	0	0	hsa-miR-122-5p	-0.59	-0.59	< 0.1	2009, 2011
NICN1	ENST00000273598.3	nicolin 1	244	1	1	0	0	0	hsa-miR-122-5p	-0.55	-0.55	< 0.1	2009, 2011
AC002451.1	ENST00000601424.1	Protein LOC100996577	5	1	1	0	0	1	hsa-miR-122-5p	-0.55	-0.55	< 0.1
FUNDC2	ENST00000369498.3	FUN14 domain containing 2	130	1	1	0	0	2	hsa-miR-122-5p	-0.53	-0.55	0.36	2005, 2007, 2009, 2011
ST6GALNAC4	ENST00000335791.5	ST6 (alpha-N-acetyl-neuraminyl-2,3-beta-galactosyl-1,3)-N-acetylgalactosaminide alpha-2,6-sialyltransferase 4	178	1	1	0	0	1	hsa-miR-122-5p	-0.54	-0.54	< 0.1	2009, 2011
LMNB2	ENST00000325327.3	lamin B2	89	1	1	0	0	2	hsa-miR-122-5p	-0.03	-0.54	0.52	2009, 2011
P4HA1	ENST00000307116.2	prolyl 4-hydroxylase, alpha polypeptide I	38	1	1	0	0	0	hsa-miR-122-5p	-0.53	-0.53	0.54	2005, 2007, 2009, 2011
CLIC1	ENST00000375784.3	chloride intracellular channel 1	129	1	1	0	0	0	hsa-miR-122-5p	-0.52	-0.52	< 0.1
RBP5	ENST00000266560.3	retinol binding protein 5, cellular	256	1	1	0	0	0	hsa-miR-122-5p	-0.52	-0.52	< 0.1
KLHL18	ENST00000232766.5	kelch-like family member 18	74	1	0	1	0	2	hsa-miR-122-5p	-0.23	-0.52	0.33	2011
CCNG1	ENST00000340828.2	cyclin G1	1547	1	1	0	0	0	hsa-miR-122-5p	-0.49	-0.5	0.5	2005, 2007, 2009, 2011
SPOCK2	ENST00000373109.2	sparc/osteonectin, cwcv and kazal-like domains proteoglycan (testican) 2	31	1	1	0	0	1	hsa-miR-122-5p	-0.13	-0.49	< 0.1	2011
EPO	ENST00000252723.2	erythropoietin	181	1	1	0	0	2	hsa-miR-122-5p	-0.48	-0.48	0.49	2007, 2009, 2011
BAI2	ENST00000398556.3	brain-specific angiogenesis inhibitor 2	30	1	1	0	0	0	hsa-miR-122-5p	-0.48	-0.48	0.39	2005, 2007, 2009, 2011
CLIC5	ENST00000339561.6	chloride intracellular channel 5	21	1	1	0	0	1	hsa-miR-122-5p	-0.36	-0.48	0.25	2007, 2009, 2011
TBR1	ENST00000389554.3	T-box, brain, 1	5	1	1	0	0	0	hsa-miR-122-5p	-0.47	-0.47	< 0.1
PIGS	ENST00000395346.2	phosphatidylinositol glycan anchor biosynthesis, class S	1015	1	1	0	0	1	hsa-miR-122-5p	-0.47	-0.47	< 0.1
MIPOL1	ENST00000327441.7	mirror-image polydactyly 1	45	1	1	0	0	0	hsa-miR-122-5p	-0.34	-0.47	0.55	2005, 2007, 2009, 2011
G6PC3	ENST00000269097.4	glucose 6 phosphatase, catalytic, 3	429	1	1	0	0	0	hsa-miR-122-5p	-0.46	-0.46	< 0.1	2011
DUSP4	ENST00000240100.2	dual specificity phosphatase 4	245	1	1	0	0	0	hsa-miR-122-5p	-0.45	-0.45	0.48	2009, 2011
CD320	ENST00000537716.2	CD320 molecule	36	1	0	1	0	0	hsa-miR-122-5p	-0.44	-0.44	0.33	2003, 2005, 2007, 2009, 2011
SLC7A1	ENST00000380752.5	solute carrier family 7 (cationic amino acid transporter, y+ system), member 1	338	2	1	1	0	1	hsa-miR-122-5p	-0.41	-0.44	< 0.1	2005, 2007, 2011
SLC25A34	ENST00000294454.5	solute carrier family 25, member 34	5	1	1	0	0	0	hsa-miR-122-5p	-0.43	-0.43	0.53	2007, 2009, 2011
FOXK2	ENST00000335255.5	forkhead box K2	450	1	0	0	1	0	hsa-miR-122-5p	-0.43	-0.43	< 0.1	2009, 2011
HNRNPU	ENST00000444376.2	heterogeneous nuclear ribonucleoprotein U (scaffold attachment factor A)	5343	1	1	0	0	0	hsa-miR-122-5p	-0.26	-0.43	0.55	2005, 2007, 2009, 2011
ACP1	ENST00000272067.6	acid phosphatase 1, soluble	499	1	1	0	0	1	hsa-miR-122-5p	0	-0.43	< 0.1
RIMS1	ENST00000348717.5	regulating synaptic membrane exocytosis 1	45	1	0	1	0	0	hsa-miR-122-5p	-0.42	-0.42	0.29	2009, 2011
NPEPPS	ENST00000322157.4	aminopeptidase puromycin sensitive	2194	1	1	0	0	0	hsa-miR-122-5p	-0.41	-0.42	0.55	2005, 2007, 2009, 2011
PIP4K2A	ENST00000376573.4	phosphatidylinositol-5-phosphate 4-kinase, type II, alpha	632	1	1	0	0	0	hsa-miR-122-5p	-0.39	-0.42	0.35	2009, 2011
PDK4	ENST00000005178.5	pyruvate dehydrogenase kinase, isozyme 4	5549	1	1	0	0	0	hsa-miR-122-5p	-0.41	-0.41	0.42	2009, 2011
MICU3	ENST00000318063.5	mitochondrial calcium uptake family, member 3	9	1	1	0	0	0	hsa-miR-122-5p	-0.41	-0.41	0.47	2005, 2007, 2009, 2011
DUSP2	ENST00000288943.4	dual specificity phosphatase 2	41	1	0	1	0	1	hsa-miR-122-5p	-0.34	-0.41	0.34	2009, 2011
RPL17-C18orf32	ENST00000584895.1	RPL17-C18orf32 readthrough	733	1	1	0	0	0	hsa-miR-122-5p	0	-0.41	< 0.1	2011
IGSF5	ENST00000380588.4	immunoglobulin superfamily, member 5	7	1	0	1	0	0	hsa-miR-122-5p	-0.4	-0.4	0.33	2007, 2009, 2011
C20orf112	ENST00000359676.5	chromosome 20 open reading frame 112	148	2	2	0	0	1	hsa-miR-122-5p	-0.34	-0.4	0.76	2009, 2011
PKM	ENST00000319622.6	pyruvate kinase, muscle	65	1	1	0	0	0	hsa-miR-122-5p	-0.07	-0.4	0.25	2009, 2011
LHFP	ENST00000379589.3	lipoma HMGIC fusion partner	5	2	1	1	0	0	hsa-miR-133a-3p.2	-1.04	-1.04	0.81	2009, 2011
SEC61B	ENST00000498603.1	Sec61 beta subunit	32	1	1	0	0	0	hsa-miR-133a-3p.2	-0.98	-0.98	0.9	2009, 2011
CETN3	ENST00000283122.3	centrin, EF-hand protein, 3	498	1	1	0	0	0	hsa-miR-133a-3p.2	-0.87	-0.87	0.9	2011
FTL	ENST00000331825.6	ferritin, light polypeptide	9158	1	1	0	0	1	hsa-miR-133a-3p.2	-0.86	-0.87	0.89	2009, 2011
PTBP1	ENST00000350092.4	polypyrimidine tract binding protein 1	7007	2	1	0	1	0	hsa-miR-133a-3p.2	-0.83	-0.85	0.99	2009, 2011
LDLRAP1	ENST00000374338.4	low density lipoprotein receptor adaptor protein 1	111	4	1	0	3	0	hsa-miR-133a-3p.2	-0.83	-0.83	> 0.99	2011
CLTA	ENST00000433436.2	clathrin, light chain A	167	1	1	0	0	0	hsa-miR-133a-3p.2	-0.78	-0.78	0.87	2009, 2011
ACAT2	ENST00000541436.1	acetyl-CoA acetyltransferase 2	5947	1	1	0	0	0	hsa-miR-133a-3p.2	-0.02	-0.78	0.31	2009, 2011
SUMO1	ENST00000392246.2	small ubiquitin-like modifier 1	180	1	1	0	0	1	hsa-miR-133a-3p.2	-0.61	-0.77	0.25	2011
TFAP2D	ENST00000008391.3	transcription factor AP-2 delta (activating enhancer binding protein 2 delta)	5	1	1	0	0	0	hsa-miR-133a-3p.2	-0.76	-0.76	0.66	2009, 2011
SLC50A1	ENST00000368404.4	solute carrier family 50 (sugar efflux transporter), member 1	3317	1	1	0	0	1	hsa-miR-133a-3p.2	-0.75	-0.75	0.74	2009, 2011
SYT2	ENST00000367267.1	synaptotagmin II	5	2	1	1	0	1	hsa-miR-133a-3p.2	-0.75	-0.75	0.96	2009, 2011
TMEM200B	ENST00000521452.1	transmembrane protein 200B	152	1	0	0	1	0	hsa-miR-133a-3p.2	-0.75	-0.75	0.66	2009, 2011
TIMM17A	ENST00000367287.4	translocase of inner mitochondrial membrane 17 homolog A (yeast)	5594	1	1	0	0	0	hsa-miR-133a-3p.2	-0.74	-0.74	0.89	2009, 2011
PPP2R2D	ENST00000422256.2	protein phosphatase 2, regulatory subunit B, delta	169	2	0	0	2	0	hsa-miR-133a-3p.2	-0.59	-0.74	0.98	2009, 2011
BICC1	ENST00000373886.3	bicaudal C homolog 1 (Drosophila)	165	1	1	0	0	0	hsa-miR-133a-3p.2	-0.72	-0.72	0.93	2009, 2011
XXYLT1	ENST00000310380.6	xyloside xylosyltransferase 1	1052	1	0	1	0	0	hsa-miR-133a-3p.2	-0.58	-0.71	0.56	2009
VKORC1	ENST00000300851.6	vitamin K epoxide reductase complex, subunit 1	614	1	1	0	0	0	hsa-miR-133a-3p.2	-0.7	-0.7	0.39	2009, 2011
ZNF354A	ENST00000335815.2	zinc finger protein 354A	5	1	1	0	0	0	hsa-miR-133a-3p.2	-0.7	-0.7	0.25	2009, 2011
SAMD5	ENST00000367474.1	sterile alpha motif domain containing 5	28	1	1	0	0	1	hsa-miR-133a-3p.2	-0.7	-0.7	0.12
LASP1	ENST00000318008.6	LIM and SH3 protein 1	552	2	1	1	0	0	hsa-miR-133a-3p.2	-0.65	-0.68	0.96	2009, 2011
PRRT2	ENST00000300797.6	proline-rich transmembrane protein 2	33	2	1	1	0	0	hsa-miR-133a-3p.2	-0.67	-0.67	0.92	2009, 2011
FOSL2	ENST00000379619.1	FOS-like antigen 2	2255	2	0	2	0	0	hsa-miR-133a-3p.2	-0.6	-0.67	0.97
EIF4A1	ENST00000582746.1	eukaryotic translation initiation factor 4A1	44	1	1	0	0	0	hsa-miR-133a-3p.2	-0.54	-0.66	0.59	2009, 2011
AL117190.3	ENST00000599197.1	Esophagus cancer-related gene-2 interaction susceptibility protein; Uncharacterized protein	30	1	0	1	0	0	hsa-miR-133a-3p.2	-0.53	-0.66	0.68
TTPAL	ENST00000372906.2	tocopherol (alpha) transfer protein-like	265	2	1	0	1	1	hsa-miR-133a-3p.2	-0.49	-0.66	0.85	2009, 2011
STXBP6	ENST00000396700.1	syntaxin binding protein 6 (amisyn)	40	1	1	0	0	0	hsa-miR-133a-3p.2	-0.28	-0.66	0.77	2009, 2011
ZIC3	ENST00000287538.5	Zic family member 3	9	1	1	0	0	1	hsa-miR-133a-3p.2	-0.65	-0.65	0.68	2009, 2011
PPP2CA	ENST00000481195.1	protein phosphatase 2, catalytic subunit, alpha isozyme	11344	1	1	0	0	1	hsa-miR-133a-3p.2	-0.65	-0.65	0.9	2009, 2011
ENPP5	ENST00000371383.2	ectonucleotide pyrophosphatase/phosphodiesterase 5 (putative)	15	1	1	0	0	1	hsa-miR-133a-3p.2	-0.42	-0.65	0.2
CUL4B	ENST00000371322.5	cullin 4B	150	1	0	1	0	0	hsa-miR-133a-3p.2	-0.12	-0.65	0.85	2011
TMEM170B	ENST00000379426.1	transmembrane protein 170B	489	1	1	0	0	0	hsa-miR-133a-3p.2	-0.48	-0.64	0.71	2009, 2011
UBXN7	ENST00000296328.4	UBX domain protein 7	95	2	1	0	1	1	hsa-miR-133a-3p.2	-0.32	-0.64	0.99	2009, 2011
ZC3H14	ENST00000251038.5	zinc finger CCCH-type containing 14	395	1	1	0	0	0	hsa-miR-133a-3p.2	-0.04	-0.64	0.76	2009, 2011
PAX7	ENST00000420770.2	paired box 7	7	3	1	1	1	0	hsa-miR-133a-3p.2	-0.63	-0.63	0.93	2011
C12orf43	ENST00000536407.2	chromosome 12 open reading frame 43	172	1	1	0	0	1	hsa-miR-133a-3p.2	-0.63	-0.63	< 0.1
SMARCD1	ENST00000394963.4	SWI/SNF related, matrix associated, actin dependent regulator of chromatin, subfamily d, member 1	952	1	1	0	0	0	hsa-miR-133a-3p.2	-0.6	-0.63	0.9	2009, 2011
COL25A1	ENST00000399132.1	collagen, type XXV, alpha 1	270	2	0	0	2	1	hsa-miR-133a-3p.2	-0.57	-0.63	0.97
SLC30A7	ENST00000370112.4	solute carrier family 30 (zinc transporter), member 7	204	1	1	0	0	0	hsa-miR-133a-3p.2	-0.62	-0.62	0.9	2011
SGMS2	ENST00000394684.4	sphingomyelin synthase 2	111	1	1	0	0	0	hsa-miR-133a-3p.2	-0.62	-0.62	0.9	2009, 2011
GDNF	ENST00000326524.2	glial cell derived neurotrophic factor	7	2	0	2	0	0	hsa-miR-133a-3p.2	-0.62	-0.62	> 0.99	2011
TPM4	ENST00000300933.4	tropomyosin 4	332	2	0	1	1	1	hsa-miR-133a-3p.2	-0.57	-0.62	0.83	2009, 2011
TMOD3	ENST00000308580.7	tropomodulin 3 (ubiquitous)	1533	2	0	1	1	2	hsa-miR-133a-3p.2	-0.57	-0.61	0.95	2011
RLN2	ENST00000308420.3	relaxin 2	20	1	1	0	0	0	hsa-miR-133a-3p.2	-0.04	-0.61	0.23
SIMC1	ENST00000443967.1	SUMO-interacting motifs containing 1	75	1	1	0	0	0	hsa-miR-133a-3p.2	-0.6	-0.6	0.66	2009, 2011
GPM6A	ENST00000280187.7	glycoprotein M6A	335	1	1	0	0	0	hsa-miR-133a-3p.2	-0.6	-0.6	0.84	2009, 2011
DOLPP1	ENST00000540102.1	dolichyldiphosphatase 1	963	1	1	0	0	0	hsa-miR-133a-3p.2	-0.6	-0.6	0.9	2009, 2011
PTPRZ1	ENST00000393386.2	protein tyrosine phosphatase, receptor-type, Z polypeptide 1	7	1	1	0	0	0	hsa-miR-133a-3p.2	-0.6	-0.6	0.86	2009, 2011
TMEM167A	ENST00000502346.1	transmembrane protein 167A	1029	1	0	1	0	0	hsa-miR-133a-3p.2	-0.6	-0.6	0.93	2009, 2011
CMPK1	ENST00000371873.5	cytidine monophosphate (UMP-CMP) kinase 1, cytosolic	4366	1	1	0	0	0	hsa-miR-133a-3p.2	-0.6	-0.6	0.9	2009, 2011
FGF1	ENST00000360966.5	fibroblast growth factor 1 (acidic)	88	1	1	0	0	0	hsa-miR-133a-3p.2	-0.4	-0.6	0.69	2009, 2011
LHX9	ENST00000367390.3	LIM homeobox 9	40	2	1	0	1	0	hsa-miR-133a-3p.2	-0.59	-0.59	0.97
VPS54	ENST00000409558.4	vacuolar protein sorting 54 homolog (S. cerevisiae)	312	1	1	0	0	1	hsa-miR-133a-3p.2	-0.57	-0.59	0.88	2009, 2011
SLC6A1	ENST00000287766.4	solute carrier family 6 (neurotransmitter transporter), member 1	5	1	1	0	0	1	hsa-miR-133a-3p.2	-0.58	-0.58	0.9	2009, 2011
CNN2	ENST00000263097.4	calponin 2	699	1	1	0	0	1	hsa-miR-133a-3p.2	-0.58	-0.58	0.89	2009, 2011
KIRREL	ENST00000368172.1	kin of IRRE like (Drosophila)	493	2	0	1	1	0	hsa-miR-133a-3p.2	-0.58	-0.58	0.95
LANCL2	ENST00000254770.2	LanC lantibiotic synthetase component C-like 2 (bacterial)	237	1	1	0	0	0	hsa-miR-133a-3p.2	-0.58	-0.58	0.81	2009, 2011
RBMX	ENST00000562646.1	RNA binding motif protein, X-linked	77	1	1	0	0	0	hsa-miR-133a-3p.2	-0.58	-0.58	0.75	2009, 2011
RBM23	ENST00000555209.1	RNA binding motif protein 23	1540	1	0	1	0	1	hsa-miR-133a-3p.2	-0.37	-0.58	0.81	2009, 2011
QKI	ENST00000392127.2	QKI, KH domain containing, RNA binding	323	2	0	1	1	2	hsa-miR-133a-3p.2	-0.49	-0.57	0.96	2009, 2011
NAA40	ENST00000377793.4	N(alpha)-acetyltransferase 40, NatD catalytic subunit	217	1	1	0	0	0	hsa-miR-133a-3p.2	-0.36	-0.57	0.54	2009, 2011
CMTM6	ENST00000205636.3	CKLF-like MARVEL transmembrane domain containing 6	169	1	1	0	0	0	hsa-miR-133a-3p.2	-0.32	-0.57	0.73	2009, 2011
DDX19B	ENST00000288071.6	DEAD (Asp-Glu-Ala-Asp) box polypeptide 19B	690	1	1	0	0	1	hsa-miR-133a-3p.2	-0.18	-0.57	0.6
AGRP	ENST00000290953.2	agouti related protein homolog (mouse)	5	1	0	1	0	0	hsa-miR-133a-3p.2	-0.56	-0.56	0.51	2009, 2011
SGPP1	ENST00000247225.6	sphingosine-1-phosphate phosphatase 1	1340	1	1	0	0	0	hsa-miR-133a-3p.2	-0.56	-0.56	0.69	2009, 2011
NRIP3	ENST00000309166.3	nuclear receptor interacting protein 3	58	1	0	1	0	0	hsa-miR-133a-3p.2	-0.53	-0.56	0.78	2009, 2011
ELP5	ENST00000574993.1	elongator acetyltransferase complex subunit 5	123	1	0	1	0	0	hsa-miR-133a-3p.2	-0.35	-0.56	< 0.1
FAM57A	ENST00000308278.8	family with sequence similarity 57, member A	978	1	1	0	0	0	hsa-miR-133a-3p.2	-0.55	-0.55	< 0.1	2009, 2011
EMP2	ENST00000359543.3	epithelial membrane protein 2	1725	1	1	0	0	0	hsa-miR-133a-3p.2	-0.54	-0.55	0.9	2011
RAP2C	ENST00000342983.2	RAP2C, member of RAS oncogene family	604	1	1	0	0	0	hsa-miR-133a-3p.2	-0.52	-0.55	0.85	2009, 2011
VEGFC	ENST00000280193.2	vascular endothelial growth factor C	267	1	0	0	1	1	hsa-miR-133a-3p.2	-0.37	-0.55	0.86
DBNL	ENST00000494774.1	drebrin-like	1802	1	0	0	1	3	hsa-miR-133a-3p.2	-0.18	-0.55	0.84	2009, 2011
CCNDBP1	ENST00000300213.4	cyclin D-type binding-protein 1	1136	1	1	0	0	0	hsa-miR-133a-3p.2	-0.01	-0.55	< 0.1
FOXL2	ENST00000330315.3	forkhead box L2	20	1	1	0	0	0	hsa-miR-133a-3p.2	-0.54	-0.54	0.71	2009, 2011
CAPN15	ENST00000219611.2	calpain 15	5	1	1	0	0	0	hsa-miR-133a-3p.2	-0.54	-0.54	0.9	2009, 2011
UBA2	ENST00000246548.4	ubiquitin-like modifier activating enzyme 2	122	1	1	0	0	1	hsa-miR-133a-3p.2	-0.54	-0.54	0.9	2009, 2011
KIF3C	ENST00000264712.3	kinesin family member 3C	177	1	1	0	0	0	hsa-miR-133a-3p.2	-0.54	-0.54	0.9	2009, 2011
AFTPH	ENST00000238856.4	aftiphilin	6	1	1	0	0	0	hsa-miR-133a-3p.2	-0.54	-0.54	0.87	2009, 2011
B3GALNT1	ENST00000320474.4	beta-1,3-N-acetylgalactosaminyltransferase 1 (globoside blood group)	130	1	1	0	0	0	hsa-miR-133a-3p.2	-0.53	-0.54	0.23	2009, 2011
TXLNA	ENST00000373610.3	taxilin alpha	564	2	0	1	1	1	hsa-miR-133a-3p.2	-0.51	-0.54	0.96	2009, 2011
GABARAPL1	ENST00000266458.5	GABA(A) receptor-associated protein like 1	117	1	1	0	0	0	hsa-miR-133a-3p.2	-0.53	-0.53	0.62	2009, 2011
TRIM44	ENST00000299413.5	tripartite motif containing 44	4203	1	1	0	0	0	hsa-miR-133a-3p.2	-0.52	-0.53	0.12
SFXN2	ENST00000369893.5	sideroflexin 2	547	1	1	0	0	1	hsa-miR-133a-3p.2	-0.5	-0.53	0.9	2009, 2011
SOBP	ENST00000317357.5	sine oculis binding protein homolog (Drosophila)	22	2	0	1	1	0	hsa-miR-133a-3p.2	-0.45	-0.53	0.96	2009, 2011
CCDC30	ENST00000342022.4	coiled-coil domain containing 30	6	1	1	0	0	0	hsa-miR-133a-3p.2	-0.21	-0.53	< 0.1
GABPB2	ENST00000368918.3	GA binding protein transcription factor, beta subunit 2	35	1	1	0	0	1	hsa-miR-133a-3p.2	-0.52	-0.52	0.76	2009, 2011
SLC6A6	ENST00000454876.2	solute carrier family 6 (neurotransmitter transporter), member 6	280	3	1	0	2	1	hsa-miR-133a-3p.2	-0.5	-0.52	> 0.99	2009, 2011
RAD51L3-RFFL	ENST00000593039.1	Uncharacterized protein	670	1	1	0	0	2	hsa-miR-133a-3p.2	-0.43	-0.52	0.54
ELFN1	ENST00000424383.2	extracellular leucine-rich repeat and fibronectin type III domain containing 1	5	1	1	0	0	0	hsa-miR-133a-3p.2	-0.51	-0.51	0.9	2011
STOM	ENST00000286713.2	stomatin	444	1	1	0	0	0	hsa-miR-133a-3p.2	-0.51	-0.51	0.73	2009, 2011
NAGS	ENST00000293404.3	N-acetylglutamate synthase	562	1	1	0	0	0	hsa-miR-133a-3p.2	-0.51	-0.51	0.74	2009, 2011
ANKRD28	ENST00000399451.2	ankyrin repeat domain 28	798	1	1	0	0	0	hsa-miR-133a-3p.2	-0.51	-0.51	0.9	2009, 2011
DCBLD1	ENST00000338728.5	discoidin, CUB and LCCL domain containing 1	876	1	1	0	0	1	hsa-miR-133a-3p.2	-0.47	-0.51	< 0.1
MAP3K2	ENST00000409947.1	mitogen-activated protein kinase kinase kinase 2	187	1	1	0	0	3	hsa-miR-133a-3p.2	-0.44	-0.51	0.24	2011
TM9SF3	ENST00000371142.4	transmembrane 9 superfamily member 3	1030	1	0	1	0	0	hsa-miR-133a-3p.2	-0.44	-0.51	0.92	2009, 2011
TNFRSF10B	ENST00000276431.4	tumor necrosis factor receptor superfamily, member 10b	828	1	0	0	1	0	hsa-miR-133a-3p.2	-0.37	-0.51	0.86	2009, 2011
PTBP3	ENST00000374257.1	polypyrimidine tract binding protein 3	214	2	1	0	1	3	hsa-miR-133a-3p.2	-0.21	-0.51	0.97	2009, 2011
GNB4	ENST00000232564.3	guanine nucleotide binding protein (G protein), beta polypeptide 4	343	1	1	0	0	1	hsa-miR-133a-3p.2	-0.14	-0.51	0.88	2009, 2011
CRTAM	ENST00000227348.4	cytotoxic and regulatory T cell molecule	5	1	1	0	0	1	hsa-miR-133a-3p.2	-0.5	-0.5	0.47	2009, 2011
ZC3H11A	ENST00000332127.4	zinc finger CCCH-type containing 11A	71	1	1	0	0	0	hsa-miR-133a-3p.2	-0.5	-0.5	0.88	2009, 2011
PLEKHA3	ENST00000234453.5	pleckstrin homology domain containing, family A (phosphoinositide binding specific) member 3	767	1	1	0	0	0	hsa-miR-133a-3p.2	-0.5	-0.5	0.9
DCLRE1A	ENST00000361384.2	DNA cross-link repair 1A	12	1	1	0	0	0	hsa-miR-133a-3p.2	-0.5	-0.5	0.21	2009, 2011
GCH1	ENST00000491895.2	GTP cyclohydrolase 1	502	1	1	0	0	0	hsa-miR-133a-3p.2	-0.48	-0.5	0.65	2009, 2011
PTPRK	ENST00000368226.4	protein tyrosine phosphatase, receptor type, K	641	1	1	0	0	0	hsa-miR-133a-3p.2	-0.46	-0.5	0.82	2009, 2011
COL8A1	ENST00000261037.3	collagen, type VIII, alpha 1	601	1	1	0	0	0	hsa-miR-133a-3p.2	-0.43	-0.5	0.32
FOXP2	ENST00000408937.3	forkhead box P2	169	2	1	0	1	0	hsa-miR-133a-3p.2	-0.18	-0.5	0.97	2011
CAPN5	ENST00000531028.1	calpain 5	89	2	0	1	1	0	hsa-miR-133a-3p.2	-0.08	-0.5	0.88	2009, 2011
PFAS	ENST00000314666.6	phosphoribosylformylglycinamidine synthase	901	1	1	0	0	1	hsa-miR-133a-3p.2	-0.49	-0.49	0.61	2009, 2011
KIAA1429	ENST00000437199.1	KIAA1429	1629	1	0	1	0	0	hsa-miR-133a-3p.2	-0.49	-0.49	0.77	2009, 2011
GBA2	ENST00000378088.1	glucosidase, beta (bile acid) 2	19	1	1	0	0	0	hsa-miR-133a-3p.2	-0.49	-0.49	ORF
MLLT3	ENST00000380338.4	myeloid/lymphoid or mixed-lineage leukemia (trithorax homolog, Drosophila); translocated to, 3	385	1	1	0	0	0	hsa-miR-133a-3p.2	-0.3	-0.49	0.89	2009, 2011
CD47	ENST00000361309.5	CD47 molecule	520	2	0	1	1	0	hsa-miR-133a-3p.2	-0.17	-0.49	0.95	2009, 2011
NUP153	ENST00000262077.2	nucleoporin 153kDa	231	1	1	0	0	0	hsa-miR-133a-3p.2	-0.05	-0.49	0.88	2009, 2011
MAEA	ENST00000303400.4	macrophage erythroblast attacher	5906	1	0	0	1	0	hsa-miR-133a-3p.2	-0.48	-0.48	0.85	2009, 2011
TBPL1	ENST00000237264.4	TBP-like 1	69	1	0	1	0	0	hsa-miR-133a-3p.2	-0.48	-0.48	0.93	2009, 2011
SF3B4	ENST00000271628.8	splicing factor 3b, subunit 4, 49kDa	8	1	0	1	0	0	hsa-miR-133a-3p.2	-0.48	-0.48	0.67	2009, 2011
SOX4	ENST00000244745.1	SRY (sex determining region Y)-box 4	2736	1	1	0	0	0	hsa-miR-133a-3p.2	-0.48	-0.48	0.9	2009, 2011
TSPAN18	ENST00000340160.3	tetraspanin 18	332	2	1	0	1	0	hsa-miR-133a-3p.2	-0.48	-0.48	0.82	2011
RBMXL1	ENST00000321792.5	RNA binding motif protein, X-linked-like 1	46	1	1	0	0	0	hsa-miR-133a-3p.2	-0.47	-0.48	0.1	2011
VAMP2	ENST00000404970.3	vesicle-associated membrane protein 2 (synaptobrevin 2)	1840	1	0	1	0	0	hsa-miR-133a-3p.2	-0.47	-0.48	0.66	2009, 2011
EDEM1	ENST00000256497.4	ER degradation enhancer, mannosidase alpha-like 1	948	1	1	0	0	0	hsa-miR-133a-3p.2	-0.45	-0.48	0.9	2009, 2011
BTBD3	ENST00000254977.3	BTB (POZ) domain containing 3	3798	1	1	0	0	1	hsa-miR-133a-3p.2	-0.44	-0.48	0.89	2009, 2011
ELAVL1	ENST00000407627.2	ELAV like RNA binding protein 1	2812	1	1	0	0	1	hsa-miR-133a-3p.2	-0.33	-0.48	0.82	2009, 2011
THNSL1	ENST00000524413.1	threonine synthase-like 1 (S. cerevisiae)	140	1	1	0	0	1	hsa-miR-133a-3p.2	-0.28	-0.48	< 0.1	2009, 2011
NIPA2	ENST00000337451.3	non imprinted in Prader-Willi/Angelman syndrome 2	1288	1	0	1	0	0	hsa-miR-133a-3p.2	-0.27	-0.48	0.91	2009, 2011
UBE2K	ENST00000261427.5	ubiquitin-conjugating enzyme E2K	762	1	0	1	0	0	hsa-miR-133a-3p.2	-0.26	-0.48	0.48
ISCA2	ENST00000554924.1	iron-sulfur cluster assembly 2	135	1	1	0	0	2	hsa-miR-133a-3p.2	-0.04	-0.48	< 0.1
SH3GL2	ENST00000380607.4	SH3-domain GRB2-like 2	125	1	1	0	0	0	hsa-miR-133a-3p.2	-0.47	-0.47	0.24	2011
ZNF280C	ENST00000370978.4	zinc finger protein 280C	138	1	1	0	0	0	hsa-miR-133a-3p.2	-0.47	-0.47	0.9	2009, 2011
SLC39A1	ENST00000356205.4	solute carrier family 39 (zinc transporter), member 1	1193	1	1	0	0	0	hsa-miR-133a-3p.2	-0.47	-0.47	< 0.1	2009, 2011
METTL21B	ENST00000333012.5	methyltransferase like 21B	51	1	1	0	0	0	hsa-miR-133a-3p.2	-0.47	-0.47	0.32	2009, 2011
FOXC1	ENST00000380874.2	forkhead box C1	1301	1	1	0	0	0	hsa-miR-133a-3p.2	-0.46	-0.47	0.86	2009, 2011
WASF2	ENST00000536657.1	WAS protein family, member 2	311	2	1	0	1	0	hsa-miR-133a-3p.2	-0.46	-0.47	0.92	2009, 2011
RFFL	ENST00000315249.7	ring finger and FYVE-like domain containing E3 ubiquitin protein ligase	670	1	1	0	0	2	hsa-miR-133a-3p.2	-0.39	-0.47	0.54	2009, 2011
DNAJB1	ENST00000254322.2	DnaJ (Hsp40) homolog, subfamily B, member 1	29	2	0	1	1	0	hsa-miR-133a-3p.2	-0.27	-0.47	0.95	2009, 2011
LIN7A	ENST00000552864.1	lin-7 homolog A (C. elegans)	86	1	0	0	1	0	hsa-miR-133a-3p.2	-0.19	-0.47	0.82
THUMPD3	ENST00000345094.3	THUMP domain containing 3	445	2	1	1	0	0	hsa-miR-133a-3p.2	-0.14	-0.47	0.76	2011
MED8	ENST00000372457.4	mediator complex subunit 8	745	1	1	0	0	0	hsa-miR-133a-3p.2	-0.11	-0.47	< 0.1
ADCYAP1	ENST00000579794.1	adenylate cyclase activating polypeptide 1 (pituitary)	35	1	0	1	0	0	hsa-miR-133a-3p.2	-0.06	-0.47	0.79	2009, 2011
ZNF322	ENST00000415922.2	zinc finger protein 322	5	1	0	0	1	0	hsa-miR-133a-3p.2	0	-0.47	0.7	2011
RAVER1	ENST00000293677.6	ribonucleoprotein, PTB-binding 1	362	1	1	0	0	1	hsa-miR-133a-3p.2	-0.46	-0.46	0.78	2009, 2011
SEPHS2	ENST00000542752.1	selenophosphate synthetase 2	62	1	0	1	0	0	hsa-miR-133a-3p.2	-0.45	-0.46	0.44	2011
SACM1L	ENST00000389061.5	SAC1 suppressor of actin mutations 1-like (yeast)	159	1	0	1	0	0	hsa-miR-133a-3p.2	-0.39	-0.46	0.77	2009, 2011
CSNK1G3	ENST00000360683.2	casein kinase 1, gamma 3	28	2	0	1	1	0	hsa-miR-133a-3p.2	-0.21	-0.46	0.92	2009, 2011
WIPI2	ENST00000288828.4	WD repeat domain, phosphoinositide interacting 2	1038	1	1	0	0	0	hsa-miR-133a-3p.2	0	-0.46	0.85	2011
TRAM2	ENST00000182527.3	translocation associated membrane protein 2	2774	1	1	0	0	0	hsa-miR-133a-3p.2	-0.45	-0.45	0.9	2009, 2011
ZNF710	ENST00000268154.4	zinc finger protein 710	5	2	0	1	1	0	hsa-miR-133a-3p.2	-0.45	-0.45	0.91	2009, 2011
MED12L	ENST00000474524.1	mediator complex subunit 12-like	30	1	1	0	0	1	hsa-miR-133a-3p.2	-0.4	-0.45	0.9	2009, 2011
SNX30	ENST00000374232.3	sorting nexin family member 30	33	1	0	1	0	2	hsa-miR-133a-3p.2	-0.38	-0.45	0.92	2009, 2011
CPNE3	ENST00000198765.4	copine III	756	1	1	0	0	0	hsa-miR-133a-3p.2	-0.37	-0.45	0.67	2009, 2011
CREB5	ENST00000357727.2	cAMP responsive element binding protein 5	54	1	1	0	0	1	hsa-miR-133a-3p.2	-0.24	-0.45	0.81	2009, 2011
PDE8B	ENST00000264917.5	phosphodiesterase 8B	186	1	1	0	0	0	hsa-miR-133a-3p.2	-0.44	-0.44	0.65	2009, 2011
FAM46A	ENST00000369754.3	family with sequence similarity 46, member A	899	1	1	0	0	0	hsa-miR-133a-3p.2	-0.44	-0.44	0.88	2009, 2011
RARB	ENST00000437042.2	retinoic acid receptor, beta	48	1	0	1	0	0	hsa-miR-133a-3p.2	-0.44	-0.44	0.73	2009, 2011
SPRN	ENST00000414069.2	shadow of prion protein homolog (zebrafish)	5	1	1	0	0	1	hsa-miR-133a-3p.2	-0.44	-0.44	< 0.1	2009, 2011
FOXQ1	ENST00000296839.2	forkhead box Q1	181	1	1	0	0	0	hsa-miR-133a-3p.2	-0.44	-0.44	0.47	2009, 2011
ZC3H7A	ENST00000396516.2	zinc finger CCCH-type containing 7A	1071	1	0	1	0	0	hsa-miR-133a-3p.2	-0.44	-0.44	0.65	2009, 2011
ELF3	ENST00000367284.5	E74-like factor 3 (ets domain transcription factor, epithelial-specific )	231	1	1	0	0	1	hsa-miR-133a-3p.2	-0.42	-0.44	0.52	2009, 2011
ATOX1	ENST00000521264.1	antioxidant 1 copper chaperone	43	1	1	0	0	1	hsa-miR-133a-3p.2	-0.39	-0.44	0.36	2009, 2011
ENPEP	ENST00000265162.5	glutamyl aminopeptidase (aminopeptidase A)	10	1	0	1	0	0	hsa-miR-133a-3p.2	-0.35	-0.44	0.81	2009, 2011
SFXN5	ENST00000410065.1	sideroflexin 5	56	1	1	0	0	0	hsa-miR-133a-3p.2	-0.16	-0.44	0.77	2009, 2011
JDP2	ENST00000435893.2	Jun dimerization protein 2	110	2	0	1	1	0	hsa-miR-133a-3p.2	-0.43	-0.43	0.97	2011
POU6F2	ENST00000518318.2	POU class 6 homeobox 2	5	1	1	0	0	2	hsa-miR-133a-3p.2	-0.43	-0.43	0.9
SNX15	ENST00000377244.3	sorting nexin 15	341	1	0	1	0	0	hsa-miR-133a-3p.2	-0.43	-0.43	0.91	2009, 2011
SNRK	ENST00000429705.2	SNF related kinase	153	1	1	0	0	0	hsa-miR-133a-3p.2	-0.43	-0.43	0.88	2009, 2011
GARNL3	ENST00000314904.5	GTPase activating Rap/RanGAP domain-like 3	117	1	1	0	0	0	hsa-miR-133a-3p.2	-0.43	-0.43	0.2	2011
MAML1	ENST00000292599.3	mastermind-like 1 (Drosophila)	910	2	1	0	1	0	hsa-miR-133a-3p.2	-0.43	-0.43	0.98	2009, 2011
CELF6	ENST00000287202.5	CUGBP, Elav-like family member 6	5	1	1	0	0	0	hsa-miR-133a-3p.2	-0.43	-0.43	0.9	2009, 2011
LHX5	ENST00000261731.3	LIM homeobox 5	5	1	1	0	0	0	hsa-miR-133a-3p.2	-0.43	-0.43	0.88	2009, 2011
HS2ST1	ENST00000370550.5	heparan sulfate 2-O-sulfotransferase 1	787	1	1	0	0	0	hsa-miR-133a-3p.2	-0.42	-0.43	0.9	2009, 2011
SGK1	ENST00000367858.5	serum/glucocorticoid regulated kinase 1	369	1	0	1	0	0	hsa-miR-133a-3p.2	-0.42	-0.43	0.81	2009, 2011
CNOT1	ENST00000317147.5	CCR4-NOT transcription complex, subunit 1	294	1	0	1	0	0	hsa-miR-133a-3p.2	-0.13	-0.43	0.92	2009, 2011
UCK2	ENST00000372212.4	uridine-cytidine kinase 2	437	1	0	1	0	1	hsa-miR-133a-3p.2	-0.11	-0.43	0.88	2011
ATP6AP2	ENST00000378438.4	ATPase, H+ transporting, lysosomal accessory protein 2	6001	1	0	1	0	0	hsa-miR-133a-3p.2	-0.42	-0.42	0.66	2009, 2011
NUP160	ENST00000378460.2	nucleoporin 160kDa	997	1	1	0	0	0	hsa-miR-133a-3p.2	-0.42	-0.42	0.13	2009, 2011
ANKRD46	ENST00000335659.3	ankyrin repeat domain 46	33	1	0	1	0	0	hsa-miR-133a-3p.2	-0.42	-0.42	0.51	2009, 2011
CERS2	ENST00000368954.5	ceramide synthase 2	4620	1	0	0	1	0	hsa-miR-133a-3p.2	-0.42	-0.42	0.77	2009, 2011
TUBB1	ENST00000217133.1	tubulin, beta 1 class VI	5	1	1	0	0	0	hsa-miR-133a-3p.2	-0.42	-0.42	< 0.1	2009, 2011
PRKAB1	ENST00000229328.5	protein kinase, AMP-activated, beta 1 non-catalytic subunit	99	1	1	0	0	0	hsa-miR-133a-3p.2	-0.29	-0.42	0.28	2009, 2011
JAZF1	ENST00000283928.5	JAZF zinc finger 1	869	1	0	1	0	0	hsa-miR-133a-3p.2	-0.15	-0.42	0.72	2009, 2011
CECR6	ENST00000399875.1	cat eye syndrome chromosome region, candidate 6	5	1	1	0	0	0	hsa-miR-133a-3p.2	-0.41	-0.41	0.89	2009, 2011
GLRA2	ENST00000218075.4	glycine receptor, alpha 2	5	1	1	0	0	0	hsa-miR-133a-3p.2	-0.41	-0.41	0.86	2009, 2011
PDE1C	ENST00000396193.1	phosphodiesterase 1C, calmodulin-dependent 70kDa	106	1	1	0	0	0	hsa-miR-133a-3p.2	-0.41	-0.41	< 0.1
SV2A	ENST00000369146.3	synaptic vesicle glycoprotein 2A	10	1	1	0	0	1	hsa-miR-133a-3p.2	-0.41	-0.41	0.83	2009, 2011
DUSP1	ENST00000239223.3	dual specificity phosphatase 1	37211	1	0	1	0	0	hsa-miR-133a-3p.2	-0.41	-0.41	0.82
HAPLN1	ENST00000274341.4	hyaluronan and proteoglycan link protein 1	5	1	0	1	0	0	hsa-miR-133a-3p.2	-0.41	-0.41	0.91	2011
THRAP3	ENST00000354618.5	thyroid hormone receptor associated protein 3	13	1	1	0	0	0	hsa-miR-133a-3p.2	-0.41	-0.41	0.73	2009, 2011
VAT1	ENST00000355653.3	vesicle amine transport 1	2844	1	1	0	0	0	hsa-miR-133a-3p.2	-0.41	-0.41	0.79	2009, 2011
NDRG1	ENST00000323851.7	N-myc downstream regulated 1	2195	1	1	0	0	1	hsa-miR-133a-3p.2	-0.41	-0.41	0.82	2011
SYT1	ENST00000457153.2	synaptotagmin I	13	1	0	1	0	1	hsa-miR-133a-3p.2	-0.41	-0.41	0.82	2009, 2011
SP3	ENST00000310015.6	Sp3 transcription factor	285	1	1	0	0	0	hsa-miR-133a-3p.2	-0.4	-0.41	0.9	2009, 2011
ARFIP2	ENST00000254584.2	ADP-ribosylation factor interacting protein 2	798	1	1	0	0	1	hsa-miR-133a-3p.2	-0.4	-0.41	0.43	2009, 2011
BCORL1	ENST00000540052.1	BCL6 corepressor-like 1	209	1	0	1	0	1	hsa-miR-133a-3p.2	-0.39	-0.41	0.84	2009, 2011
PLCL2	ENST00000418129.2	phospholipase C-like 2	122	1	0	1	0	0	hsa-miR-133a-3p.2	-0.39	-0.41	0.44
FOXP4	ENST00000373063.3	forkhead box P4	228	2	0	1	1	0	hsa-miR-133a-3p.2	-0.38	-0.41	0.99	2009, 2011
CELF1	ENST00000395290.2	CUGBP, Elav-like family member 1	153	2	0	1	1	0	hsa-miR-133a-3p.2	-0.34	-0.41	0.92	2011
PRPF38A	ENST00000257181.9	pre-mRNA processing factor 38A	892	1	1	0	0	0	hsa-miR-133a-3p.2	-0.29	-0.41	0.24
SFT2D3	ENST00000310981.4	SFT2 domain containing 3	313	1	1	0	0	0	hsa-miR-133a-3p.2	-0.18	-0.41	< 0.1	2011
AMD1	ENST00000368885.3	adenosylmethionine decarboxylase 1	725	1	0	1	0	0	hsa-miR-133a-3p.2	-0.17	-0.41	> 0.99
BNIP3L	ENST00000380629.2	BCL2/adenovirus E1B 19kDa interacting protein 3-like	191	1	1	0	0	0	hsa-miR-133a-3p.2	-0.02	-0.41	0.24	2011
CRK	ENST00000398970.5	v-crk avian sarcoma virus CT10 oncogene homolog	1841	1	0	1	0	1	hsa-miR-133a-3p.2	-0.4	-0.4	0.84	2009, 2011
YPEL2	ENST00000312655.4	yippee-like 2 (Drosophila)	62	1	0	1	0	0	hsa-miR-133a-3p.2	-0.4	-0.4	0.88	2009, 2011
ANKRD44	ENST00000282272.8	ankyrin repeat domain 44	187	1	1	0	0	0	hsa-miR-133a-3p.2	-0.4	-0.4	0.86	2011
MECOM	ENST00000460814.1	MDS1 and EVI1 complex locus	138	1	0	1	0	0	hsa-miR-133a-3p.2	-0.4	-0.4	0.85	2009, 2011
RIMS1	ENST00000348717.5	regulating synaptic membrane exocytosis 1	45	1	1	0	0	0	hsa-miR-133a-3p.2	-0.4	-0.4	0.87	2009, 2011
SCN2B	ENST00000278947.5	sodium channel, voltage-gated, type II, beta subunit	5	1	0	1	0	1	hsa-miR-133a-3p.2	-0.4	-0.4	0.77	2009, 2011
PFKFB3	ENST00000536985.1	6-phosphofructo-2-kinase/fructose-2,6-biphosphatase 3	29	1	0	1	0	1	hsa-miR-133a-3p.2	-0.4	-0.4	0.5	2009, 2011
PFN2	ENST00000239940.7	profilin 2	2184	1	0	1	0	0	hsa-miR-133a-3p.2	-0.39	-0.4	ORF	2009, 2011
FGFR1	ENST00000397091.5	fibroblast growth factor receptor 1	650	2	0	1	1	0	hsa-miR-133a-3p.2	-0.39	-0.4	0.96	2009, 2011
PTBP2	ENST00000609116.1	polypyrimidine tract binding protein 2	70	1	1	0	0	2	hsa-miR-133a-3p.2	-0.33	-0.4	0.88	2009, 2011
CTSV	ENST00000259470.5	cathepsin V	601	1	0	0	1	1	hsa-miR-133a-3p.2	-0.3	-0.4	0.8
KCTD20	ENST00000373731.2	potassium channel tetramerization domain containing 20	88	1	1	0	0	0	hsa-miR-133a-3p.2	-0.3	-0.4	0.9	2009, 2011
FAM160B1	ENST00000369248.4	family with sequence similarity 160, member B1	91	1	1	0	0	0	hsa-miR-133a-3p.2	-0.22	-0.4	0.82	2009, 2011
SMC2	ENST00000374793.3	structural maintenance of chromosomes 2	212	1	0	1	0	1	hsa-miR-133a-3p.2	-0.16	-0.4	0.57
GABRB1	ENST00000295454.3	gamma-aminobutyric acid (GABA) A receptor, beta 1	5	1	1	0	0	0	hsa-miR-133a-3p.2	0	-0.4	< 0.1
TAGLN2	ENST00000368096.1	transgelin 2	2192	2	1	1	0	0	hsa-miR-133b	-0.92	-0.93	0.97	2009, 2011
PPP2CB	ENST00000221138.4	protein phosphatase 2, catalytic subunit, beta isozyme	11	1	1	0	0	0	hsa-miR-133b	-0.63	-0.63	0.87	2009, 2011
C11orf58	ENST00000228136.4	chromosome 11 open reading frame 58	1782	1	1	0	0	1	hsa-miR-133b	-0.1	-0.58	0.18	2009, 2011
ZNF131	ENST00000505606.2	zinc finger protein 131	1015	1	1	0	0	1	hsa-miR-133b	-0.54	-0.57	0.83	2011
SGTB	ENST00000381007.4	small glutamine-rich tetratricopeptide repeat (TPR)-containing, beta	205	1	1	0	0	1	hsa-miR-133b	-0.33	-0.51	0.67	2009, 2011
ZNF385D	ENST00000281523.2	zinc finger protein 385D	5	1	0	1	0	3	hsa-miR-141-3p	-0.95	-0.95	0.43	2011
C3orf14	ENST00000494481.1	chromosome 3 open reading frame 14	67	1	1	0	0	1	hsa-miR-141-3p	-0.16	-0.78	0.78
ZEB1	ENST00000361642.5	zinc finger E-box binding homeobox 1	59	3	1	2	0	0	hsa-miR-141-3p	-0.76	-0.76	0.92	2011
ZFR	ENST00000265069.8	zinc finger RNA binding protein	102	2	2	0	0	0	hsa-miR-141-3p	-0.75	-0.75	0.69	2005, 2007, 2009, 2011
ACOT7	ENST00000608083.1	acyl-CoA thioesterase 7	141	1	1	0	0	0	hsa-miR-141-3p	-0.72	-0.74	0.74	2007, 2009, 2011
LMO3	ENST00000354662.1	LIM domain only 3 (rhombotin-like 2)	7	2	1	1	0	1	hsa-miR-141-3p	-0.44	-0.72	0.59	2009, 2011
PHB2	ENST00000546111.1	prohibitin 2	120	1	1	0	0	0	hsa-miR-141-3p	-0.24	-0.72	0.87
DR1	ENST00000370272.4	down-regulator of transcription 1, TBP-binding (negative cofactor 2)	2994	2	2	0	0	3	hsa-miR-141-3p	-0.53	-0.69	0.87	2005, 2007, 2009, 2011
ZEB2	ENST00000558170.2	zinc finger E-box binding homeobox 2	33	3	3	0	0	0	hsa-miR-141-3p	-0.61	-0.65	0.92	2007, 2009, 2011
PGRMC2	ENST00000296425.5	progesterone receptor membrane component 2	2089	1	1	0	0	2	hsa-miR-141-3p	-0.43	-0.65	0.84	2005, 2007, 2009, 2011
C1orf21	ENST00000235307.6	chromosome 1 open reading frame 21	935	2	0	2	0	4	hsa-miR-141-3p	-0.5	-0.64	0.64	2005, 2007, 2009, 2011
ANP32E	ENST00000533654.1	acidic (leucine-rich) nuclear phosphoprotein 32 family, member E	572	1	1	0	0	3	hsa-miR-141-3p	-0.57	-0.63	0.85	2005, 2007, 2009, 2011
FUS	ENST00000254108.7	fused in sarcoma	30612	1	1	0	0	3	hsa-miR-141-3p	-0.53	-0.62	0.81	2005, 2007, 2009, 2011
KCTD20	ENST00000373731.2	potassium channel tetramerization domain containing 20	88	2	1	1	0	2	hsa-miR-141-3p	-0.34	-0.62	0.59	2009, 2011
P2RY1	ENST00000305097.3	purinergic receptor P2Y, G-protein coupled, 1	58	1	1	0	0	3	hsa-miR-141-3p	-0.53	-0.61	0.84
GSG1	ENST00000396302.3	germ cell associated 1	5	2	1	1	0	0	hsa-miR-141-3p	-0.48	-0.61	< 0.1
C4orf29	ENST00000388795.5	chromosome 4 open reading frame 29	67	1	1	0	0	3	hsa-miR-141-3p	-0.38	-0.6	0.69
SDC2	ENST00000302190.4	syndecan 2	774	1	0	1	0	1	hsa-miR-141-3p	-0.24	-0.59	0.63	2011
DEK	ENST00000397239.3	DEK oncogene	561	2	0	1	1	1	hsa-miR-141-3p	-0.48	-0.58	0.65	2005, 2007, 2009, 2011
TADA1	ENST00000367874.4	transcriptional adaptor 1	160	2	1	0	1	1	hsa-miR-141-3p	-0.56	-0.56	0.57	2007, 2009, 2011
RNF145	ENST00000274542.2	ring finger protein 145	12145	1	1	0	0	2	hsa-miR-141-3p	-0.56	-0.56	0.65	2005, 2007, 2009, 2011
YAF2	ENST00000327791.4	YY1 associated factor 2	413	1	1	0	0	2	hsa-miR-141-3p	-0.42	-0.56	0.86	2005, 2007, 2009, 2011
DMWD	ENST00000377735.3	dystrophia myotonica, WD repeat containing	229	2	1	0	1	0	hsa-miR-141-3p	-0.5	-0.55	0.87	2007, 2009, 2011
YWHAG	ENST00000307630.3	tyrosine 3-monooxygenase/tryptophan 5-monooxygenase activation protein, gamma polypeptide	5623	1	1	0	0	1	hsa-miR-141-3p	-0.53	-0.54	0.8	2005, 2007, 2009, 2011
MSANTD4	ENST00000301919.4	Myb/SANT-like DNA-binding domain containing 4 with coiled-coils	304	2	0	1	1	0	hsa-miR-141-3p	-0.43	-0.54	> 0.99	2007, 2009, 2011
SLC35D1	ENST00000235345.5	solute carrier family 35 (UDP-GlcA/UDP-GalNAc transporter), member D1	186	1	0	1	0	0	hsa-miR-141-3p	-0.26	-0.54	0.51	2011
UGT1A1	ENST00000373450.4	UDP glucuronosyltransferase 1 family, polypeptide A1	5	1	1	0	0	1	hsa-miR-141-3p	-0.53	-0.53	0.25
SCHIP1	ENST00000445224.2	schwannomin interacting protein 1	891	1	1	0	0	0	hsa-miR-141-3p	-0.53	-0.53	0.64	2011
MAGED4	ENST00000375626.3	melanoma antigen family D, 4	5	1	1	0	0	0	hsa-miR-141-3p	-0.53	-0.53	0.51	2009, 2009, 2011
UGT1A8	ENST00000305208.5	UDP glucuronosyltransferase 1 family, polypeptide A8	5	1	1	0	0	1	hsa-miR-141-3p	-0.43	-0.53	0.25
UGT1A9	ENST00000354728.4	UDP glucuronosyltransferase 1 family, polypeptide A9	5	1	1	0	0	1	hsa-miR-141-3p	-0.43	-0.53	0.25
UGT1A5	ENST00000373414.3	UDP glucuronosyltransferase 1 family, polypeptide A5	5	1	1	0	0	1	hsa-miR-141-3p	-0.43	-0.53	0.25
UGT1A6	ENST00000305139.6	UDP glucuronosyltransferase 1 family, polypeptide A6	5	1	1	0	0	1	hsa-miR-141-3p	-0.43	-0.53	0.25
UGT1A4	ENST00000373409.3	UDP glucuronosyltransferase 1 family, polypeptide A4	5	1	1	0	0	1	hsa-miR-141-3p	-0.43	-0.53	0.25
UGT1A7	ENST00000373426.3	UDP glucuronosyltransferase 1 family, polypeptide A7	5	1	1	0	0	1	hsa-miR-141-3p	-0.43	-0.53	0.25
UGT1A3	ENST00000482026.1	UDP glucuronosyltransferase 1 family, polypeptide A3	5	1	1	0	0	1	hsa-miR-141-3p	-0.43	-0.53	0.25
UGT1A10	ENST00000344644.5	UDP glucuronosyltransferase 1 family, polypeptide A10	5	1	1	0	0	1	hsa-miR-141-3p	-0.43	-0.53	0.25
MAGED4B	ENST00000360134.6	melanoma antigen family D, 4B	5	1	1	0	0	0	hsa-miR-141-3p	-0.52	-0.52	0.44	2011
TGFB2	ENST00000366930.4	transforming growth factor, beta 2	157	2	1	0	1	0	hsa-miR-141-3p	-0.52	-0.52	0.9	2005, 2007, 2009, 2011
RBM33	ENST00000341148.3	RNA binding motif protein 33	444	1	1	0	0	0	hsa-miR-141-3p	-0.33	-0.52	0.35	2007, 2009, 2011
STAT4	ENST00000358470.4	signal transducer and activator of transcription 4	12	1	1	0	0	1	hsa-miR-141-3p	-0.51	-0.51	< 0.1	2005, 2007, 2009, 2011
SOBP	ENST00000317357.5	sine oculis binding protein homolog (Drosophila)	22	1	1	0	0	2	hsa-miR-141-3p	-0.43	-0.51	0.78	2007, 2009, 2011
LYSMD3	ENST00000509384.1	LysM, putative peptidoglycan-binding, domain containing 3	92	1	0	0	1	1	hsa-miR-141-3p	-0.38	-0.51	0.19	2007
STRN	ENST00000263918.4	striatin, calmodulin binding protein	476	1	1	0	0	4	hsa-miR-141-3p	-0.26	-0.51	0.56	2005, 2007, 2011
KATNAL1	ENST00000380615.3	katanin p60 subunit A-like 1	335	1	0	1	0	2	hsa-miR-141-3p	-0.2	-0.51	0.45	2009, 2011
SCD5	ENST00000319540.4	stearoyl-CoA desaturase 5	1181	1	1	0	0	0	hsa-miR-141-3p	-0.5	-0.5	0.64	2009, 2011
DLC1	ENST00000276297.4	deleted in liver cancer 1	970	2	1	1	0	0	hsa-miR-141-3p	-0.36	-0.5	0.85	2005, 2007, 2009, 2011
DCTN6	ENST00000221114.3	dynactin 6	745	1	0	1	0	2	hsa-miR-141-3p	-0.31	-0.5	0.37
DUSP3	ENST00000226004.3	dual specificity phosphatase 3	836	1	1	0	0	1	hsa-miR-141-3p	-0.23	-0.5	0.81	2005, 2007, 2009, 2011
LPAR3	ENST00000440886.1	lysophosphatidic acid receptor 3	35	1	1	0	0	0	hsa-miR-141-3p	-0.49	-0.49	0.81	2011
RANBP6	ENST00000259569.5	RAN binding protein 6	117	1	1	0	0	1	hsa-miR-141-3p	-0.49	-0.49	0.53	2009, 2011
EDEM1	ENST00000256497.4	ER degradation enhancer, mannosidase alpha-like 1	948	1	1	0	0	0	hsa-miR-141-3p	-0.48	-0.49	0.66	2009, 2011
RALGPS2	ENST00000367635.3	Ral GEF with PH domain and SH3 binding motif 2	201	1	0	1	0	0	hsa-miR-141-3p	-0.44	-0.49	0.49	2011
MARCH7	ENST00000259050.4	membrane-associated ring finger (C3HC4) 7, E3 ubiquitin protein ligase	537	1	0	1	0	4	hsa-miR-141-3p	-0.42	-0.49	0.5	2007, 2009, 2011
IGSF6	ENST00000268389.4	immunoglobulin superfamily, member 6	5	1	0	1	0	2	hsa-miR-141-3p	-0.41	-0.49	0.35
SLC30A1	ENST00000367001.4	solute carrier family 30 (zinc transporter), member 1	831	1	1	0	0	0	hsa-miR-141-3p	-0.34	-0.49	0.71
TTR	ENST00000237014.3	transthyretin	12915	1	0	1	0	1	hsa-miR-141-3p	-0.48	-0.48	0.48	2011
C16orf87	ENST00000394806.2	chromosome 16 open reading frame 87	95	1	0	1	0	2	hsa-miR-141-3p	-0.37	-0.48	0.57	2005, 2007
FAM168B	ENST00000409185.1	family with sequence similarity 168, member B	122	1	1	0	0	1	hsa-miR-141-3p	-0.25	-0.48	0.71	2005, 2007, 2009, 2011
RNFT1	ENST00000442346.2	ring finger protein, transmembrane 1	6	2	1	1	0	0	hsa-miR-141-3p	-0.2	-0.48	0.23	2005, 2007, 2009, 2011
IQCJ-SCHIP1	ENST00000337808.6	IQCJ-SCHIP1 readthrough	891	1	1	0	0	0	hsa-miR-141-3p	-0.47	-0.47	0.64	2009, 2011
KLHDC2	ENST00000557247.1	kelch domain containing 2	3342	1	1	0	0	0	hsa-miR-141-3p	-0.47	-0.47	ORF
CDK8	ENST00000536792.1	cyclin-dependent kinase 8	280	2	0	2	0	0	hsa-miR-141-3p	-0.46	-0.47	0.66
WTAP	ENST00000358372.4	Wilms tumor 1 associated protein	286	1	1	0	0	0	hsa-miR-141-3p	-0.46	-0.47	0.67	2011
ELAVL2	ENST00000380110.4	ELAV like neuron-specific RNA binding protein 2	78	2	0	2	0	1	hsa-miR-141-3p	-0.46	-0.47	0.71	2005, 2007, 2009, 2011
KLF12	ENST00000377669.2	Kruppel-like factor 12	251	4	2	1	1	5	hsa-miR-141-3p	-0.45	-0.47	0.99	2005, 2007, 2009, 2011
IPO5	ENST00000261574.5	importin 5	1826	1	1	0	0	4	hsa-miR-141-3p	-0.4	-0.47	0.8	2009, 2011
PTEN	ENST00000371953.3	phosphatase and tensin homolog	118	3	0	2	1	3	hsa-miR-141-3p	-0.34	-0.47	0.94	2011
SLC20A1	ENST00000272542.3	solute carrier family 20 (phosphate transporter), member 1	205	1	1	0	0	0	hsa-miR-141-3p	-0.46	-0.46	0.31	2005, 2007, 2011
PLAG1	ENST00000316981.3	pleiomorphic adenoma gene 1	58	2	1	1	0	3	hsa-miR-141-3p	-0.25	-0.46	0.81	2005, 2007, 2009, 2011
STX2	ENST00000392373.2	syntaxin 2	216	1	1	0	0	0	hsa-miR-141-3p	-0.45	-0.45	0.85	2007, 2009, 2011
ELMOD1	ENST00000265840.7	ELMO/CED-12 domain containing 1	24	1	1	0	0	0	hsa-miR-141-3p	-0.45	-0.45	0.73	2005, 2007, 2009, 2011
EPHA7	ENST00000369303.4	EPH receptor A7	213	2	2	0	0	2	hsa-miR-141-3p	-0.45	-0.45	0.88	2005, 2007, 2009, 2011
HECTD1	ENST00000553700.1	HECT domain containing E3 ubiquitin protein ligase 1	34	1	0	1	0	1	hsa-miR-141-3p	-0.45	-0.45	0.49	2009, 2011
YY1	ENST00000262238.4	YY1 transcription factor	1803	1	0	0	1	1	hsa-miR-141-3p	-0.43	-0.45	> 0.99	2005, 2007, 2011
CCDC6	ENST00000263102.6	coiled-coil domain containing 6	193	2	0	2	0	3	hsa-miR-141-3p	-0.41	-0.45	0.74	2009, 2011
PPM1E	ENST00000308249.2	protein phosphatase, Mg2+/Mn2+ dependent, 1E	178	2	1	1	0	1	hsa-miR-141-3p	-0.41	-0.45	0.59	2005, 2007, 2011
CREBRF	ENST00000540014.1	CREB3 regulatory factor	24	3	1	2	0	1	hsa-miR-141-3p	-0.36	-0.45	0.85	2005, 2007, 2009, 2011
TMEM192	ENST00000306480.6	transmembrane protein 192	278	1	1	0	0	1	hsa-miR-141-3p	-0.36	-0.45	< 0.1
TMEM56	ENST00000370203.4	transmembrane protein 56	113	1	1	0	0	0	hsa-miR-141-3p	-0.26	-0.45	0.54	2011
SUV39H2	ENST00000313519.5	suppressor of variegation 3-9 homolog 2 (Drosophila)	54	1	0	1	0	1	hsa-miR-141-3p	-0.19	-0.45	0.3
PHYHIPL	ENST00000373880.4	phytanoyl-CoA 2-hydroxylase interacting protein-like	26	1	1	0	0	1	hsa-miR-141-3p	-0.44	-0.44	0.7	2005, 2007, 2009, 2011
CDC42EP3	ENST00000295324.3	CDC42 effector protein (Rho GTPase binding) 3	1749	1	1	0	0	0	hsa-miR-141-3p	-0.4	-0.44	0.85	2009, 2011
LHX1	ENST00000254457.5	LIM homeobox 1	15	2	0	1	1	1	hsa-miR-141-3p	-0.43	-0.43	0.54	2011
BRMS1L	ENST00000216807.7	breast cancer metastasis-suppressor 1-like	230	1	0	0	1	1	hsa-miR-141-3p	-0.43	-0.43	0.92	2005, 2007
RNF11	ENST00000242719.3	ring finger protein 11	5881	2	0	0	2	2	hsa-miR-141-3p	-0.32	-0.43	> 0.99	2005, 2007
CFL2	ENST00000341223.3	cofilin 2 (muscle)	902	1	0	1	0	1	hsa-miR-141-3p	-0.28	-0.43	0.49
PRELID2	ENST00000334744.4	PRELI domain containing 2	63	1	1	0	0	3	hsa-miR-141-3p	-0.19	-0.43	0.57
MTF2	ENST00000370298.4	metal response element binding transcription factor 2	653	1	1	0	0	0	hsa-miR-141-3p	-0.18	-0.43	0.61	2009, 2011
CD47	ENST00000361309.5	CD47 molecule	520	2	0	2	0	1	hsa-miR-141-3p	-0.16	-0.43	0.72	2005, 2007, 2009, 2011
PRKACB	ENST00000370689.2	protein kinase, cAMP-dependent, catalytic, beta	344	2	1	1	0	4	hsa-miR-141-3p	-0.42	-0.42	0.78	2005, 2007, 2009, 2011
FAM188A	ENST00000378036.1	family with sequence similarity 188, member A	326	1	0	1	0	0	hsa-miR-141-3p	-0.41	-0.42	0.47	2005, 2007, 2009, 2011
TFRC	ENST00000540528.1	transferrin receptor	296	1	0	1	0	0	hsa-miR-141-3p	-0.4	-0.42	0.54	2005, 2007, 2009, 2011
EPN1	ENST00000270460.6	epsin 1	5464	2	0	2	0	0	hsa-miR-141-3p	-0.41	-0.41	0.73	2009, 2011
KIAA1430	ENST00000458385.2	KIAA1430	75	1	0	1	0	1	hsa-miR-141-3p	-0.38	-0.41	0.4	2009, 2011
PTP4A1	ENST00000370651.3	protein tyrosine phosphatase type IVA, member 1	5740	1	0	1	0	1	hsa-miR-141-3p	-0.34	-0.41	0.56	2005, 2007, 2009, 2011
EPGN	ENST00000413830.1	epithelial mitogen	26	1	1	0	0	0	hsa-miR-141-3p	-0.24	-0.41	0.46
AGPAT6	ENST00000396987.3	1-acylglycerol-3-phosphate O-acyltransferase 6	474	1	0	1	0	0	hsa-miR-141-3p	-0.18	-0.41	0.44	2011
PRKD1	ENST00000331968.5	protein kinase D1	75	2	0	2	0	0	hsa-miR-141-3p	-0.14	-0.41	0.53
RWDD4	ENST00000326397.5	RWD domain containing 4	5	1	1	0	0	0	hsa-miR-141-3p	-0.4	-0.4	0.61	2011
EPHA2	ENST00000358432.5	EPH receptor A2	2378	1	1	0	0	0	hsa-miR-141-3p	-0.4	-0.4	0.8	2005, 2007, 2009, 2011
CTNND2	ENST00000304623.8	catenin (cadherin-associated protein), delta 2	25	1	1	0	0	0	hsa-miR-141-3p	-0.4	-0.4	0.78	2005, 2007, 2009, 2011
LAMTOR3	ENST00000499666.2	late endosomal/lysosomal adaptor, MAPK and MTOR activator 3	67	1	0	1	0	1	hsa-miR-141-3p	-0.35	-0.4	0.48	2011
SERPINC1	ENST00000367698.3	serpin peptidase inhibitor, clade C (antithrombin), member 1	792	1	1	0	0	0	hsa-miR-141-3p	0	-0.4	0.82
DST	ENST00000312431.6	dystonin	439	3	0	3	0	7	hsa-miR-141-5p	-1.11	-1.11	N/A
CDR1	ENST00000370532.2	cerebellar degeneration-related protein 1, 34kDa	5	4	0	4	0	1	hsa-miR-141-5p	-1.04	-1.45	N/A
C1orf54	ENST00000369102.1	chromosome 1 open reading frame 54	19	1	1	0	0	0	hsa-miR-141-5p	-0.93	-0.93	N/A
HMGB1	ENST00000399489.1	high mobility group box 1	800	4	0	4	0	6	hsa-miR-141-5p	-0.82	-0.98	N/A
RSPH4A	ENST00000368581.4	radial spoke head 4 homolog A (Chlamydomonas)	5	3	1	2	0	1	hsa-miR-141-5p	-0.8	-0.8	N/A
AC007421.1	ENST00000593717.1		5	2	0	2	0	0	hsa-miR-141-5p	-0.74	-0.74	N/A
ROPN1B	ENST00000514116.1	rhophilin associated tail protein 1B	5	1	1	0	0	0	hsa-miR-141-5p	-0.73	-0.73	N/A
UBBP4	ENST00000583708.1	ubiquitin B pseudogene 4	5	3	0	3	0	1	hsa-miR-141-5p	-0.73	-0.73	N/A
PINLYP	ENST00000562365.2	phospholipase A2 inhibitor and LY6/PLAUR domain containing	5	1	1	0	0	0	hsa-miR-141-5p	-0.73	-0.73	N/A
MCTP1	ENST00000515393.1	multiple C2 domains, transmembrane 1	81	3	2	1	0	0	hsa-miR-141-5p	-0.72	-0.74	N/A
TOR1AIP2	ENST00000367612.3	torsin A interacting protein 2	569	4	1	1	2	0	hsa-miR-141-5p	-0.71	-0.75	N/A
GTF2B	ENST00000370500.5	general transcription factor IIB	1311	1	1	0	0	2	hsa-miR-141-5p	-0.69	-0.72	N/A
VPS52	ENST00000482399.1	vacuolar protein sorting 52 homolog (S. cerevisiae)	124	2	2	0	0	2	hsa-miR-141-5p	-0.68	-0.68	N/A
ATP6V1G3	ENST00000309309.7	ATPase, H+ transporting, lysosomal 13kDa, V1 subunit G3	5	1	1	0	0	0	hsa-miR-141-5p	-0.65	-0.66	N/A
MESDC1	ENST00000267984.2	mesoderm development candidate 1	84	2	2	0	0	0	hsa-miR-141-5p	-0.65	-0.65	N/A
RP11-625H11.1	ENST00000558940.1	Uncharacterized protein	5	2	2	0	0	0	hsa-miR-141-5p	-0.64	-0.64	N/A
C19orf53	ENST00000593274.1	chromosome 19 open reading frame 53	634	1	1	0	0	0	hsa-miR-141-5p	-0.63	-0.63	N/A
CD46	ENST00000358170.2	CD46 molecule, complement regulatory protein	5846	2	2	0	0	0	hsa-miR-141-5p	-0.62	-0.63	N/A
C1orf51	ENST00000369095.1	chromosome 1 open reading frame 51	5	1	1	0	0	0	hsa-miR-141-5p	-0.61	-0.61	N/A
LYRM5	ENST00000556402.1	LYR motif containing 5	40	1	1	0	0	1	hsa-miR-141-5p	-0.6	-0.6	N/A
NUP50	ENST00000347635.4	nucleoporin 50kDa	57	3	0	2	1	0	hsa-miR-141-5p	-0.6	-0.6	N/A
JMJD1C	ENST00000399251.1	jumonji domain containing 1C	60	1	0	0	1	4	hsa-miR-141-5p	-0.59	-0.59	N/A
CRYZL1	ENST00000381540.3	crystallin, zeta (quinone reductase)-like 1	340	1	1	0	0	0	hsa-miR-141-5p	-0.59	-0.59	N/A
SMIM17	ENST00000598409.1	small integral membrane protein 17	5	2	1	0	1	2	hsa-miR-141-5p	-0.59	-0.66	N/A
QTRT1	ENST00000250237.5	queuine tRNA-ribosyltransferase 1	847	1	1	0	0	0	hsa-miR-141-5p	-0.57	-0.57	N/A
PTH2R	ENST00000272847.2	parathyroid hormone 2 receptor	5	1	1	0	0	1	hsa-miR-141-5p	-0.57	-0.57	N/A
CDO1	ENST00000250535.4	cysteine dioxygenase type 1	74	1	1	0	0	0	hsa-miR-141-5p	-0.56	-0.56	N/A
F2RL2	ENST00000296641.4	coagulation factor II (thrombin) receptor-like 2	5	2	2	0	0	0	hsa-miR-141-5p	-0.55	-0.55	N/A
NPY5R	ENST00000338566.3	neuropeptide Y receptor Y5	5	1	1	0	0	0	hsa-miR-141-5p	-0.55	-0.55	N/A
ROPN1	ENST00000184183.4	rhophilin associated tail protein 1	5	1	1	0	0	0	hsa-miR-141-5p	-0.55	-0.55	N/A
RAB32	ENST00000367495.3	RAB32, member RAS oncogene family	1894	2	1	1	0	0	hsa-miR-141-5p	-0.55	-0.64	N/A
GLYATL1	ENST00000300079.5	glycine-N-acyltransferase-like 1	5	1	1	0	0	0	hsa-miR-141-5p	-0.54	-0.54	N/A
TAF8	ENST00000372977.3	TAF8 RNA polymerase II, TATA box binding protein (TBP)-associated factor, 43kDa	135	2	1	1	0	0	hsa-miR-141-5p	-0.54	-0.54	N/A
CAMK1	ENST00000256460.3	calcium/calmodulin-dependent protein kinase I	3500	1	1	0	0	0	hsa-miR-141-5p	-0.54	-0.54	N/A
ZNF317	ENST00000247956.6	zinc finger protein 317	433	2	1	1	0	1	hsa-miR-141-5p	-0.53	-0.54	N/A
AL645728.1	ENST00000366221.2	Uncharacterized protein	8	1	1	0	0	0	hsa-miR-141-5p	-0.53	-0.53	N/A
RAB17	ENST00000264601.3	RAB17, member RAS oncogene family	84	3	0	3	0	0	hsa-miR-141-5p	-0.52	-0.52	N/A
ZNF385D	ENST00000281523.2	zinc finger protein 385D	5	3	1	0	2	0	hsa-miR-141-5p	-0.52	-0.52	N/A
HN1L	ENST00000248098.3	hematological and neurological expressed 1-like	1302	2	0	2	0	0	hsa-miR-141-5p	-0.52	-0.55	N/A
IL1F10	ENST00000393197.2	interleukin 1 family, member 10 (theta)	5	1	1	0	0	1	hsa-miR-141-5p	-0.52	-0.52	N/A
KIAA0247	ENST00000342745.4	KIAA0247	161	5	0	3	2	2	hsa-miR-141-5p	-0.51	-0.52	N/A
SAMSN1	ENST00000400564.1	SAM domain, SH3 domain and nuclear localization signals 1	5	1	1	0	0	0	hsa-miR-141-5p	-0.51	-0.51	N/A
DUT	ENST00000559540.1	deoxyuridine triphosphatase	1860	1	1	0	0	0	hsa-miR-141-5p	-0.51	-0.51	N/A
RNF146	ENST00000356799.2	ring finger protein 146	1504	2	0	2	0	1	hsa-miR-141-5p	-0.51	-0.51	N/A
ANKRD46	ENST00000335659.3	ankyrin repeat domain 46	33	1	1	0	0	0	hsa-miR-141-5p	-0.5	-0.5	N/A
AC011755.1	ENST00000596384.1	HCG2006742; Protein LOC100996685	5	1	1	0	0	0	hsa-miR-141-5p	-0.49	-0.49	N/A
OR51E1	ENST00000396952.5	olfactory receptor, family 51, subfamily E, member 1	5	3	0	2	1	0	hsa-miR-141-5p	-0.49	-0.49	N/A
ZG16	ENST00000400752.4	zymogen granule protein 16	23	3	1	2	0	2	hsa-miR-141-5p	-0.49	-0.57	N/A
ANKRD7	ENST00000357099.4	ankyrin repeat domain 7	13	1	1	0	0	0	hsa-miR-141-5p	-0.49	-0.49	N/A
CTD-2054N24.2	ENST00000559714.1	Uncharacterized protein	21	2	1	1	0	1	hsa-miR-141-5p	-0.49	-0.58	N/A
ALDH8A1	ENST00000265605.2	aldehyde dehydrogenase 8 family, member A1	48	1	1	0	0	0	hsa-miR-141-5p	-0.49	-0.49	N/A
CDKN1B	ENST00000228872.4	cyclin-dependent kinase inhibitor 1B (p27, Kip1)	587	1	1	0	0	0	hsa-miR-141-5p	-0.49	-0.49	N/A
C12orf54	ENST00000314014.2	chromosome 12 open reading frame 54	5	1	1	0	0	0	hsa-miR-141-5p	-0.48	-0.48	N/A
CCDC34	ENST00000328697.6	coiled-coil domain containing 34	628	1	1	0	0	0	hsa-miR-141-5p	-0.48	-0.48	N/A
COX7A2L	ENST00000378669.1	cytochrome c oxidase subunit VIIa polypeptide 2 like	289	1	1	0	0	1	hsa-miR-141-5p	-0.48	-0.62	N/A
SPA17	ENST00000532692.1	sperm autoantigenic protein 17	189	1	0	1	0	1	hsa-miR-141-5p	-0.48	-0.52	N/A
SAMD12	ENST00000409003.4	sterile alpha motif domain containing 12	57	3	0	1	2	0	hsa-miR-141-5p	-0.48	-0.48	N/A
CALCB	ENST00000523376.1	calcitonin-related polypeptide beta	39	1	1	0	0	0	hsa-miR-141-5p	-0.48	-0.48	N/A
UBE2H	ENST00000355621.3	ubiquitin-conjugating enzyme E2H	855	3	1	1	1	0	hsa-miR-141-5p	-0.48	-0.52	N/A
MAP3K7CL	ENST00000286791.5	MAP3K7 C-terminal like	87	1	1	0	0	0	hsa-miR-141-5p	-0.48	-0.48	N/A
CDK8	ENST00000536792.1	cyclin-dependent kinase 8	280	1	1	0	0	0	hsa-miR-141-5p	-0.47	-0.47	N/A
TOR3A	ENST00000367627.3	torsin family 3, member A	217	1	1	0	0	0	hsa-miR-141-5p	-0.47	-0.47	N/A
DIRC2	ENST00000261038.5	disrupted in renal carcinoma 2	1041	3	1	0	2	0	hsa-miR-141-5p	-0.47	-0.5	N/A
KMO	ENST00000366559.4	kynurenine 3-monooxygenase (kynurenine 3-hydroxylase)	5	1	1	0	0	2	hsa-miR-141-5p	-0.47	-0.47	N/A
SNX5	ENST00000377759.4	sorting nexin 5	715	1	1	0	0	0	hsa-miR-141-5p	-0.47	-0.47	N/A
NAA40	ENST00000377793.4	N(alpha)-acetyltransferase 40, NatD catalytic subunit	217	2	1	1	0	0	hsa-miR-141-5p	-0.46	-0.64	N/A
IL12B	ENST00000231228.2	interleukin 12B (natural killer cell stimulatory factor 2, cytotoxic lymphocyte maturation factor 2, p40)	5	1	1	0	0	1	hsa-miR-141-5p	-0.46	-0.46	N/A
GRIN2B	ENST00000609686.1	glutamate receptor, ionotropic, N-methyl D-aspartate 2B	5	5	1	2	2	5	hsa-miR-141-5p	-0.46	-0.46	N/A
MRP63	ENST00000309594.4	mitochondrial ribosomal protein 63	1352	1	1	0	0	1	hsa-miR-141-5p	-0.46	-0.66	N/A
LL22NC03-63E9.3	ENST00000407120.1	Uncharacterized protein	5	2	0	2	0	2	hsa-miR-141-5p	-0.46	-0.46	N/A
ZNF705G	ENST00000400156.4	zinc finger protein 705G	5	2	1	0	1	0	hsa-miR-141-5p	-0.46	-0.46	N/A
TSPYL4	ENST00000420283.1	TSPY-like 4	5	3	0	3	0	0	hsa-miR-141-5p	-0.46	-0.46	N/A
METTL9	ENST00000358154.3	methyltransferase like 9	220	1	1	0	0	0	hsa-miR-141-5p	-0.46	-0.46	N/A
PRKAB2	ENST00000254101.3	protein kinase, AMP-activated, beta 2 non-catalytic subunit	363	2	0	2	0	0	hsa-miR-141-5p	-0.46	-0.46	N/A
GABBR1	ENST00000376977.3	gamma-aminobutyric acid (GABA) B receptor, 1	213	2	1	1	0	1	hsa-miR-141-5p	-0.45	-0.45	N/A
ZNF705A	ENST00000359286.4	zinc finger protein 705A	5	2	1	0	1	0	hsa-miR-141-5p	-0.45	-0.45	N/A
ILF2	ENST00000361891.4	interleukin enhancer binding factor 2	5746	1	1	0	0	0	hsa-miR-141-5p	-0.45	-0.45	N/A
KCTD6	ENST00000355076.6	potassium channel tetramerization domain containing 6	19	1	1	0	0	0	hsa-miR-141-5p	-0.45	-0.45	N/A
SLCO1C1	ENST00000545604.1	solute carrier organic anion transporter family, member 1C1	19	2	0	2	0	0	hsa-miR-141-5p	-0.45	-0.45	N/A
ZNF765	ENST00000594030.1	zinc finger protein 765	58	1	1	0	0	0	hsa-miR-141-5p	-0.45	-0.5	N/A
TMEM170B	ENST00000379426.1	transmembrane protein 170B	489	1	1	0	0	1	hsa-miR-141-5p	-0.45	-0.45	N/A
ZNF705D	ENST00000400085.3	zinc finger protein 705D	5	2	1	0	1	0	hsa-miR-141-5p	-0.45	-0.45	N/A
CCNC	ENST00000520371.1	cyclin C	524	2	1	1	0	0	hsa-miR-141-5p	-0.45	-0.46	N/A
RP1-170O19.20	ENST00000470747.4	Uncharacterized protein	151	1	1	0	0	0	hsa-miR-141-5p	-0.44	-0.46	N/A
ZNF705B	ENST00000443676.1	zinc finger protein 705B	5	2	1	0	1	0	hsa-miR-141-5p	-0.44	-0.44	N/A
GNA14	ENST00000341700.6	guanine nucleotide binding protein (G protein), alpha 14	5	1	1	0	0	1	hsa-miR-141-5p	-0.44	-0.44	N/A
FAM89A	ENST00000366654.4	family with sequence similarity 89, member A	368	1	1	0	0	1	hsa-miR-141-5p	-0.44	-0.45	N/A
SOAT1	ENST00000367619.3	sterol O-acyltransferase 1	654	4	2	2	0	1	hsa-miR-141-5p	-0.43	-0.7	N/A
MOK	ENST00000517966.1	MOK protein kinase	245	1	1	0	0	0	hsa-miR-141-5p	-0.43	-0.43	N/A
TMEM253	ENST00000418511.2	transmembrane protein 253	25	1	1	0	0	0	hsa-miR-141-5p	-0.43	-0.43	N/A
RP11-597K23.2	ENST00000559788.1	Uncharacterized protein	5	1	0	1	0	0	hsa-miR-141-5p	-0.43	-0.43	N/A
SLC25A46	ENST00000355943.3	solute carrier family 25, member 46	391	1	1	0	0	0	hsa-miR-141-5p	-0.43	-0.43	N/A
CBLL1	ENST00000440859.3	Cbl proto-oncogene-like 1, E3 ubiquitin protein ligase	850	1	1	0	0	0	hsa-miR-141-5p	-0.43	-0.43	N/A
MAN2B2	ENST00000285599.3	mannosidase, alpha, class 2B, member 2	747	2	0	2	0	0	hsa-miR-141-5p	-0.42	-0.42	N/A
PAOX	ENST00000368539.4	polyamine oxidase (exo-N4-amino)	264	1	1	0	0	0	hsa-miR-141-5p	-0.42	-0.42	N/A
ELP6	ENST00000296149.4	elongator acetyltransferase complex subunit 6	92	1	1	0	0	0	hsa-miR-141-5p	-0.42	-0.42	N/A
HOXA9	ENST00000396345.1	homeobox A9	151	1	1	0	0	0	hsa-miR-141-5p	-0.42	-0.43	N/A
TIGIT	ENST00000486257.1	T cell immunoreceptor with Ig and ITIM domains	5	1	1	0	0	0	hsa-miR-141-5p	-0.42	-0.42	N/A
ZNF655	ENST00000425063.1	zinc finger protein 655	709	2	1	0	1	2	hsa-miR-141-5p	-0.41	-0.42	N/A
AC008443.1	ENST00000599439.1	CDNA: FLJ23158 fis, clone LNG09623; Uncharacterized protein	109	2	0	2	0	0	hsa-miR-141-5p	-0.41	-0.41	N/A
RUFY1	ENST00000377001.2	RUN and FYVE domain containing 1	187	1	1	0	0	2	hsa-miR-141-5p	-0.41	-0.41	N/A
GPC3	ENST00000370818.3	glypican 3	256	1	1	0	0	0	hsa-miR-141-5p	-0.41	-0.42	N/A
SUCNR1	ENST00000362032.5	succinate receptor 1	5	2	1	0	1	0	hsa-miR-141-5p	-0.41	-0.41	N/A
SOCS2	ENST00000548537.1	suppressor of cytokine signaling 2	89	2	0	2	0	0	hsa-miR-141-5p	-0.41	-0.41	N/A
ENTPD7	ENST00000370489.4	ectonucleoside triphosphate diphosphohydrolase 7	136	3	1	1	1	0	hsa-miR-141-5p	-0.41	-0.44	N/A
SMAP1	ENST00000370452.3	small ArfGAP 1	64	1	1	0	0	0	hsa-miR-141-5p	-0.41	-0.41	N/A
FAM19A1	ENST00000478136.1	family with sequence similarity 19 (chemokine (C-C motif)-like), member A1	5	1	1	0	0	0	hsa-miR-141-5p	-0.41	-0.41	N/A
BID	ENST00000317361.7	BH3 interacting domain death agonist	187	3	1	2	0	0	hsa-miR-141-5p	-0.41	-0.61	N/A
TRAF3IP1	ENST00000373327.4	TNF receptor-associated factor 3 interacting protein 1	105	1	1	0	0	0	hsa-miR-141-5p	-0.41	-0.41	N/A
PAFAH1B2	ENST00000527958.1	platelet-activating factor acetylhydrolase 1b, catalytic subunit 2 (30kDa)	180	2	0	2	0	2	hsa-miR-141-5p	-0.4	-0.45	N/A
C1D	ENST00000355848.3	C1D nuclear receptor corepressor	12	1	1	0	0	0	hsa-miR-141-5p	-0.4	-0.4	N/A
YWHAG	ENST00000307630.3	tyrosine 3-monooxygenase/tryptophan 5-monooxygenase activation protein, gamma polypeptide	5623	2	1	0	1	0	hsa-miR-141-5p	-0.4	-0.41	N/A
SETD3	ENST00000331768.5	SET domain containing 3	58	1	1	0	0	0	hsa-miR-141-5p	-0.4	-0.4	N/A
HSPB3	ENST00000302005.1	heat shock 27kDa protein 3	5	1	0	1	0	1	hsa-miR-141-5p	-0.4	-0.4	N/A
RAP2A	ENST00000245304.4	RAP2A, member of RAS oncogene family	721	2	0	2	0	0	hsa-miR-141-5p	-0.4	-0.44	N/A
MOG	ENST00000376902.3	myelin oligodendrocyte glycoprotein	5	1	1	0	0	0	hsa-miR-141-5p	-0.4	-0.4	N/A
HSP90AA1	ENST00000216281.8	heat shock protein 90kDa alpha (cytosolic), class A member 1	5	1	1	0	0	0	hsa-miR-141-5p	-0.4	-0.4	N/A
COX17	ENST00000261070.2	COX17 cytochrome c oxidase copper chaperone	40	1	0	1	0	2	hsa-miR-141-5p	-0.4	-0.4	N/A
FASN	ENST00000306749.2	fatty acid synthase	107	3	1	2	0	0	hsa-miR-141-5p	-0.4	-0.4	N/A
AL358813.2	ENST00000369173.2	Protein LOC644634	5	1	0	1	0	0	hsa-miR-141-5p	-0.4	-0.4	N/A
DNAJC10	ENST00000264065.7	DnaJ (Hsp40) homolog, subfamily C, member 10	709	5	0	3	2	6	hsa-miR-1-5p	-0.02	-1.34	< 0.1
UCHL5	ENST00000367455.4	ubiquitin carboxyl-terminal hydrolase L5	1150	5	2	1	2	0	hsa-miR-1-5p	-0.49	-1.1	< 0.1
RAB33B	ENST00000305626.5	RAB33B, member RAS oncogene family	270	4	2	1	1	1	hsa-miR-1-5p	-0.53	-1.01	< 0.1
FAM81A	ENST00000288228.5	family with sequence similarity 81, member A	53	3	3	0	0	0	hsa-miR-1-5p	-0.87	-0.87	< 0.1
UQCR10	ENST00000401406.3	ubiquinol-cytochrome c reductase, complex III subunit X	6196	2	1	1	0	0	hsa-miR-1-5p	-0.87	-0.87	< 0.1
CYP7A1	ENST00000301645.3	cytochrome P450, family 7, subfamily A, polypeptide 1	5	2	2	0	0	0	hsa-miR-1-5p	-0.83	-0.83	< 0.1
DR1	ENST00000370272.4	down-regulator of transcription 1, TBP-binding (negative cofactor 2)	2994	2	0	1	1	7	hsa-miR-1-5p	-0.09	-0.81	< 0.1
SMAD4	ENST00000398417.2	SMAD family member 4	403	4	0	3	1	2	hsa-miR-1-5p	-0.12	-0.79	< 0.1
ZNF655	ENST00000425063.1	zinc finger protein 655	709	4	2	0	2	0	hsa-miR-1-5p	-0.77	-0.78	< 0.1
ABCD3	ENST00000394233.2	ATP-binding cassette, sub-family D (ALD), member 3	53	2	1	1	0	1	hsa-miR-1-5p	-0.65	-0.78	< 0.1
SULT1A2	ENST00000533150.1	sulfotransferase family, cytosolic, 1A, phenol-preferring, member 2	187	1	1	0	0	0	hsa-miR-1-5p	-0.77	-0.77	< 0.1
TMEM242	ENST00000400788.4	transmembrane protein 242	593	3	1	0	2	2	hsa-miR-1-5p	-0.65	-0.77	0.11
C21orf54	ENST00000451980.2	chromosome 21 open reading frame 54	5	1	1	0	0	0	hsa-miR-1-5p	-0.76	-0.76	< 0.1
PYGO1	ENST00000302000.6	pygopus homolog 1 (Drosophila)	104	4	1	2	1	0	hsa-miR-1-5p	-0.29	-0.7	< 0.1
DCP2	ENST00000389063.2	decapping mRNA 2	155	4	1	3	0	3	hsa-miR-1-5p	-0.2	-0.7	< 0.1
PRPF39	ENST00000355765.6	pre-mRNA processing factor 39	252	2	1	1	0	0	hsa-miR-1-5p	-0.68	-0.68	< 0.1
SPCS1	ENST00000233025.7	signal peptidase complex subunit 1 homolog (S. cerevisiae)	13730	2	1	1	0	1	hsa-miR-1-5p	-0.52	-0.68	< 0.1
SREK1	ENST00000334121.6	splicing regulatory glutamine/lysine-rich protein 1	316	4	2	2	0	0	hsa-miR-1-5p	-0.23	-0.68	< 0.1
TIGD2	ENST00000317005.2	tigger transposable element derived 2	132	3	2	1	0	2	hsa-miR-1-5p	-0.05	-0.68	< 0.1
ATG12	ENST00000500945.2	autophagy related 12	1822	2	1	1	0	2	hsa-miR-1-5p	-0.18	-0.67	< 0.1
TMEM106B	ENST00000396667.3	transmembrane protein 106B	615	5	0	2	3	1	hsa-miR-1-5p	-0.18	-0.66	0.14
DHFR	ENST00000511032.1	dihydrofolate reductase	5	2	0	2	0	2	hsa-miR-1-5p	-0.58	-0.64	< 0.1
TACC1	ENST00000330691.6	transforming, acidic coiled-coil containing protein 1	186	4*	1	2	0	0	hsa-miR-1-5p	-0.36	-0.64	< 0.1
CYTIP	ENST00000264192.3	cytohesin 1 interacting protein	8	2	2	0	0	1	hsa-miR-1-5p	-0.34	-0.64	< 0.1
XCR1	ENST00000309285.3	chemokine (C motif) receptor 1	5	2	2	0	0	0	hsa-miR-1-5p	-0.63	-0.63	< 0.1
BEX4	ENST00000372695.5	brain expressed, X-linked 4	136	1	1	0	0	0	hsa-miR-1-5p	-0.02	-0.63	< 0.1
C11orf73	ENST00000533986.1	chromosome 11 open reading frame 73	1708	2	1	1	0	0	hsa-miR-1-5p	-0.61	-0.62	< 0.1
RP1	ENST00000220676.1	retinitis pigmentosa 1 (autosomal dominant)	5	1	1	0	0	0	hsa-miR-1-5p	-0.61	-0.61	< 0.1
TRAPPC6B	ENST00000330149.5	trafficking protein particle complex 6B	69	2	1	1	0	1	hsa-miR-1-5p	-0.48	-0.61	< 0.1
THOC7	ENST00000295899.5	THO complex 7 homolog (Drosophila)	449	1	1	0	0	0	hsa-miR-1-5p	-0.37	-0.61	< 0.1
DNAJC2	ENST00000249270.7	DnaJ (Hsp40) homolog, subfamily C, member 2	221	2	1	1	0	0	hsa-miR-1-5p	-0.01	-0.61	< 0.1
MAP3K8	ENST00000375321.1	mitogen-activated protein kinase kinase kinase 8	22	3	0	3	0	0	hsa-miR-1-5p	-0.6	-0.6	< 0.1
FAM162A	ENST00000477892.1	family with sequence similarity 162, member A	1191	1	1	0	0	0	hsa-miR-1-5p	-0.6	-0.6	< 0.1
MTRNR2L7	ENST00000544824.1	MT-RNR2-like 7	5	1	1	0	0	0	hsa-miR-1-5p	-0.6	-0.6	< 0.1
NAA38	ENST00000249299.2	N(alpha)-acetyltransferase 38, NatC auxiliary subunit	458	4	1	2	1	3	hsa-miR-1-5p	-0.04	-0.6	< 0.1
NABP1	ENST00000410026.2	nucleic acid binding protein 1	938	3	2	0	1	4	hsa-miR-1-5p	-0.03	-0.6	< 0.1
KIAA1430	ENST00000458385.2	KIAA1430	75	3	0	2	1	1	hsa-miR-1-5p	-0.52	-0.59	< 0.1
NUDCD2	ENST00000302764.4	NudC domain containing 2	308	1	1	0	0	2	hsa-miR-1-5p	-0.51	-0.59	< 0.1
SGMS2	ENST00000394684.4	sphingomyelin synthase 2	111	2	2	0	0	1	hsa-miR-1-5p	-0.5	-0.59	< 0.1
ZNF207	ENST00000394670.4	zinc finger protein 207	839	5	0	2	3	1	hsa-miR-1-5p	-0.24	-0.59	< 0.1
PNO1	ENST00000263657.2	partner of NOB1 homolog (S. cerevisiae)	554	2	1	1	0	2	hsa-miR-1-5p	-0.19	-0.59	< 0.1
RARRES3	ENST00000255688.3	retinoic acid receptor responder (tazarotene induced) 3	60	1	1	0	0	0	hsa-miR-1-5p	-0.58	-0.58	< 0.1
SNX6	ENST00000396526.3	sorting nexin 6	254	1	1	0	0	1	hsa-miR-1-5p	-0.58	-0.58	< 0.1
SEC23IP	ENST00000369075.3	SEC23 interacting protein	765	4	2	2	0	2	hsa-miR-1-5p	-0.43	-0.58	0.11
KCNMB3	ENST00000497599.1	potassium large conductance calcium-activated channel, subfamily M beta member 3	8	2	2	0	0	1	hsa-miR-1-5p	-0.19	-0.58	< 0.1
PTPN2	ENST00000309660.5	protein tyrosine phosphatase, non-receptor type 2	60	2	1	0	1	0	hsa-miR-1-5p	-0.09	-0.58	< 0.1
C16orf46	ENST00000378611.4	chromosome 16 open reading frame 46	22	2	1	0	1	0	hsa-miR-1-5p	-0.57	-0.57	< 0.1
OR51Q1	ENST00000300778.4	olfactory receptor, family 51, subfamily Q, member 1	5	1	1	0	0	0	hsa-miR-1-5p	-0.57	-0.57	< 0.1
SLC35A1	ENST00000369557.5	solute carrier family 35 (CMP-sialic acid transporter), member A1	671	2	0	2	0	0	hsa-miR-1-5p	-0.57	-0.57	< 0.1
RP11-315D16.2	ENST00000562767.1	Uncharacterized protein	304	2	1	1	0	1	hsa-miR-1-5p	-0.5	-0.56	< 0.1
PDHX	ENST00000448838.3	pyruvate dehydrogenase complex, component X	40	2	1	0	1	1	hsa-miR-1-5p	-0.45	-0.56	< 0.1
CLDN10	ENST00000376873.3	claudin 10	7	1	1	0	0	0	hsa-miR-1-5p	-0.41	-0.56	< 0.1
RPS6KA5	ENST00000261991.3	ribosomal protein S6 kinase, 90kDa, polypeptide 5	64	3	1	2	0	1	hsa-miR-1-5p	-0.37	-0.56	< 0.1
DNAJC19	ENST00000486355.1	DnaJ (Hsp40) homolog, subfamily C, member 19	223	2	0	0	2	1	hsa-miR-1-5p	-0.4	-0.55	< 0.1
KIF27	ENST00000297814.2	kinesin family member 27	18	3	0	3	0	1	hsa-miR-1-5p	-0.38	-0.55	< 0.1
DCLK1	ENST00000379892.4	doublecortin-like kinase 1	9	2	2	0	0	1	hsa-miR-1-5p	-0.23	-0.55	< 0.1
RNF11	ENST00000242719.3	ring finger protein 11	5881	3	0	2	1	1	hsa-miR-1-5p	-0.06	-0.55	< 0.1
IPMK	ENST00000373935.3	inositol polyphosphate multikinase	196	2	1	1	0	0	hsa-miR-1-5p	-0.02	-0.55	< 0.1
TOMM5	ENST00000544379.1	translocase of outer mitochondrial membrane 5 homolog (yeast)	12658	1	1	0	0	0	hsa-miR-1-5p	-0.53	-0.54	< 0.1
SAYSD1	ENST00000373249.1	SAYSVFN motif domain containing 1	543	2	1	1	0	0	hsa-miR-1-5p	-0.51	-0.54	< 0.1
FAM169A	ENST00000380515.3	family with sequence similarity 169, member A	90	2	2	0	0	0	hsa-miR-1-5p	-0.47	-0.54	< 0.1
SLC16A7	ENST00000261187.4	solute carrier family 16 (monocarboxylate transporter), member 7	73	3	1	0	2	2	hsa-miR-1-5p	-0.29	-0.54	< 0.1
BLOC1S4	ENST00000320776.3	biogenesis of lysosomal organelles complex-1, subunit 4, cappuccino	2383	2	1	0	1	0	hsa-miR-1-5p	-0.16	-0.54	< 0.1
ARGLU1	ENST00000400198.3	arginine and glutamate rich 1	9450	1	1	0	0	1	hsa-miR-1-5p	0	-0.54	< 0.1
C1orf94	ENST00000373374.3	chromosome 1 open reading frame 94	5	1	1	0	0	0	hsa-miR-1-5p	-0.53	-0.53	< 0.1
ZNF567	ENST00000536254.2	zinc finger protein 567	1031	1	1	0	0	0	hsa-miR-1-5p	-0.53	-0.53	< 0.1
PPM1K	ENST00000608933.1	protein phosphatase, Mg2+/Mn2+ dependent, 1K	46	2	1	1	0	2	hsa-miR-1-5p	-0.42	-0.53	< 0.1
CDC37L1	ENST00000381854.3	cell division cycle 37-like 1	280	2	1	0	1	0	hsa-miR-1-5p	-0.39	-0.53	< 0.1
TMEM170B	ENST00000379426.1	transmembrane protein 170B	489	1	1	0	0	4	hsa-miR-1-5p	-0.28	-0.53	< 0.1
PURG	ENST00000475541.1	purine-rich element binding protein G	29	3	0	2	1	0	hsa-miR-1-5p	-0.24	-0.53	< 0.1
KCNK1	ENST00000366621.3	potassium channel, subfamily K, member 1	410	3	1	1	1	1	hsa-miR-1-5p	-0.23	-0.53	< 0.1
HMGB1	ENST00000399489.1	high mobility group box 1	800	3	0	1	2	3	hsa-miR-1-5p	-0.21	-0.53	< 0.1
EMB	ENST00000303221.5	embigin	17	3	1	1	1	1	hsa-miR-1-5p	-0.18	-0.53	< 0.1
C6orf123	ENST00000366822.2	chromosome 6 open reading frame 123	5	1	1	0	0	0	hsa-miR-1-5p	-0.52	-0.52	< 0.1
C12orf54	ENST00000314014.2	chromosome 12 open reading frame 54	5	1	1	0	0	0	hsa-miR-1-5p	-0.52	-0.52	< 0.1
PTAR1	ENST00000377200.5	protein prenyltransferase alpha subunit repeat containing 1	161	4	1	2	1	2	hsa-miR-1-5p	-0.28	-0.52	< 0.1
PPARGC1A	ENST00000264867.2	peroxisome proliferator-activated receptor gamma, coactivator 1 alpha	312	2	1	1	0	0	hsa-miR-1-5p	-0.03	-0.52	< 0.1
RIT1	ENST00000368323.3	Ras-like without CAAX 1	192	1	1	0	0	1	hsa-miR-1-5p	-0.51	-0.51	< 0.1	2009, 2011
SULT1A3	ENST00000395138.2	sulfotransferase family, cytosolic, 1A, phenol-preferring, member 3	7	1	1	0	0	0	hsa-miR-1-5p	-0.51	-0.51	< 0.1	2009, 2011
AC008267.1	ENST00000600021.1	HCG1983814; Uncharacterized protein	5	1	1	0	0	0	hsa-miR-1-5p	-0.51	-0.51	< 0.1	2009, 2011
TRPC3	ENST00000264811.5	transient receptor potential cation channel, subfamily C, member 3	37	1	1	0	0	0	hsa-miR-1-5p	-0.51	-0.51	< 0.1	2005, 2007, 2011
MTRR	ENST00000264668.2	5-methyltetrahydrofolate-homocysteine methyltransferase reductase	374	1	1	0	0	0	hsa-miR-1-5p	-0.51	-0.51	< 0.1	2005, 2007, 2009, 2011
SULT1A4	ENST00000344620.6	sulfotransferase family, cytosolic, 1A, phenol-preferring, member 4	5	1	1	0	0	0	hsa-miR-1-5p	-0.51	-0.51	< 0.1	2009, 2011
ETFDH	ENST00000511912.1	electron-transferring-flavoprotein dehydrogenase	117	3	1	2	0	0	hsa-miR-1-5p	-0.2	-0.51	< 0.1	2005, 2007, 2009, 2011
ERCC6L2	ENST00000407474.3	excision repair cross-complementing rodent repair deficiency, complementation group 6-like 2	118	4	1	1	2	0	hsa-miR-1-5p	-0.2	-0.51	< 0.1	2005, 2007, 2009, 2011
ALG14	ENST00000370205.5	ALG14, UDP-N-acetylglucosaminyltransferase subunit	572	1	1	0	0	1	hsa-miR-1-5p	-0.1	-0.51	< 0.1	2007, 2009, 2011
AURKA	ENST00000395907.1	aurora kinase A	435	1	1	0	0	1	hsa-miR-1-5p	-0.5	-0.5	< 0.1	2009, 2011
SCP2	ENST00000488965.1	sterol carrier protein 2	3640	2	1	0	1	0	hsa-miR-1-5p	-0.5	-0.5	< 0.1	2003, 2005, 2007, 2009, 2011
GMFB	ENST00000554908.1	glia maturation factor, beta	15	2	1	1	0	0	hsa-miR-1-5p	-0.39	-0.5	< 0.1
SERP1	ENST00000239944.2	stress-associated endoplasmic reticulum protein 1	3242	3	0	1	2	0	hsa-miR-1-5p	-0.21	-0.5	< 0.1	2007, 2009, 2011
FUT9	ENST00000302103.5	fucosyltransferase 9 (alpha (1,3) fucosyltransferase)	5	2	2	0	0	0	hsa-miR-1-5p	-0.49	-0.49	< 0.1	2005, 2007, 2009, 2011
BICD1	ENST00000548411.1	bicaudal D homolog 1 (Drosophila)	205	1	1	0	0	3	hsa-miR-1-5p	-0.45	-0.49	< 0.1	2005, 2007, 2009, 2011
LNX1	ENST00000306888.2	ligand of numb-protein X 1, E3 ubiquitin protein ligase	156	1	1	0	0	1	hsa-miR-1-5p	-0.45	-0.49	< 0.1	2009, 2011
CCL11	ENST00000305869.3	chemokine (C-C motif) ligand 11	12	2	0	1	1	0	hsa-miR-1-5p	-0.38	-0.49	< 0.1
JAK2	ENST00000381652.3	Janus kinase 2	17	2	1	1	0	0	hsa-miR-1-5p	-0.22	-0.49	< 0.1	2007, 2009, 2011
TM9SF3	ENST00000371142.4	transmembrane 9 superfamily member 3	1030	3	2	1	0	0	hsa-miR-1-5p	-0.12	-0.49	< 0.1
NAP1L1	ENST00000261182.8	nucleosome assembly protein 1-like 1	9072	3	1	1	1	2	hsa-miR-1-5p	-0.12	-0.49	< 0.1	2009, 2011
CETN3	ENST00000283122.3	centrin, EF-hand protein, 3	498	1	1	0	0	0	hsa-miR-1-5p	-0.01	-0.49	< 0.1	2005, 2007, 2009
C14orf23	ENST00000399387.4	chromosome 14 open reading frame 23	5	2	0	1	1	1	hsa-miR-1-5p	0	-0.49	< 0.1	2011
C15orf56	ENST00000319503.3	chromosome 15 open reading frame 56	5	1	1	0	0	0	hsa-miR-1-5p	-0.48	-0.48	< 0.1	2005, 2007, 2011
VMA21	ENST00000330374.6	VMA21 vacuolar H+-ATPase homolog (S. cerevisiae)	2162	2	0	1	1	2	hsa-miR-1-5p	-0.48	-0.48	< 0.1	2007, 2009, 2011
VAMP7	ENST00000286448.6	vesicle-associated membrane protein 7	5	2	1	0	1	1	hsa-miR-1-5p	-0.48	-0.48	< 0.1	2007, 2009, 2011
C16orf52	ENST00000542527.2	chromosome 16 open reading frame 52	102	4	1	1	2	1	hsa-miR-1-5p	-0.34	-0.48	< 0.1
PRPF40A	ENST00000410080.1	PRP40 pre-mRNA processing factor 40 homolog A (S. cerevisiae)	459	3	1	1	1	0	hsa-miR-1-5p	-0.26	-0.48	< 0.1	2007, 2009, 2011
HNMT	ENST00000280097.3	histamine N-methyltransferase	530	3	0	3	0	0	hsa-miR-1-5p	-0.18	-0.48	< 0.1	2011
NANOS1	ENST00000425699.1	nanos homolog 1 (Drosophila)	158	3	1	0	2	0	hsa-miR-1-5p	-0.15	-0.48	< 0.1	2005, 2007, 2009, 2011
CLDN12	ENST00000287916.4	claudin 12	267	2	2	0	0	1	hsa-miR-1-5p	-0.47	-0.47	< 0.1	2005, 2007, 2009, 2011
C6orf47	ENST00000375911.1	chromosome 6 open reading frame 47	38	1	1	0	0	0	hsa-miR-1-5p	-0.47	-0.47	< 0.1	2005, 2007, 2009, 2011
CDC42SE2	ENST00000505065.1	CDC42 small effector 2	1057	1	1	0	0	1	hsa-miR-1-5p	-0.47	-0.47	< 0.1	2009, 2011
FUCA1	ENST00000374479.3	fucosidase, alpha-L- 1, tissue	181	1	1	0	0	0	hsa-miR-1-5p	-0.47	-0.47	< 0.1	2009, 2011
VWC2	ENST00000340652.4	von Willebrand factor C domain containing 2	5	2	1	1	0	0	hsa-miR-1-5p	-0.47	-0.47	< 0.1
RNF148	ENST00000447240.1	ring finger protein 148	5	1	1	0	0	0	hsa-miR-1-5p	-0.47	-0.47	< 0.1	2005, 2007, 2009, 2011
SLC35D3	ENST00000331858.4	solute carrier family 35, member D3	13	1	1	0	0	0	hsa-miR-1-5p	-0.47	-0.47	< 0.1
FBXO3	ENST00000526785.1	F-box protein 3	813	2	0	2	0	1	hsa-miR-1-5p	-0.47	-0.47	< 0.1	2007, 2009, 2011
SRI	ENST00000265729.2	sorcin	278	2	0	2	0	1	hsa-miR-1-5p	-0.28	-0.47	< 0.1	2005, 2007, 2009, 2011
PLEKHA3	ENST00000234453.5	pleckstrin homology domain containing, family A (phosphoinositide binding specific) member 3	767	4	0	2	2	1	hsa-miR-1-5p	-0.21	-0.47	0.11	2005, 2007, 2009, 2011
EVI2A	ENST00000461237.1	ecotropic viral integration site 2A	5	3	1	2	0	0	hsa-miR-1-5p	-0.1	-0.47	0.11	2005, 2007, 2009, 2011
CISD2	ENST00000273986.4	CDGSH iron sulfur domain 2	13	2	1	1	0	1	hsa-miR-1-5p	-0.04	-0.47	< 0.1	2009, 2011
ORC4	ENST00000392857.5	origin recognition complex, subunit 4	1180	3	0	1	2	1	hsa-miR-1-5p	-0.04	-0.47	< 0.1	2005, 2007, 2011
GNPAT	ENST00000366647.4	glyceronephosphate O-acyltransferase	1208	1	1	0	0	0	hsa-miR-1-5p	-0.04	-0.47	< 0.1	2005, 2007, 2011
IL6	ENST00000404625.1	interleukin 6 (interferon, beta 2)	472	1	1	0	0	0	hsa-miR-1-5p	-0.46	-0.46	< 0.1
EREG	ENST00000244869.2	epiregulin	5	2	1	1	0	1	hsa-miR-1-5p	-0.46	-0.46	< 0.1
FRMD6	ENST00000395718.2	FERM domain containing 6	508	2	1	1	0	0	hsa-miR-1-5p	-0.43	-0.46	< 0.1	2009, 2011
CTD-2054N24.2	ENST00000559714.1	Uncharacterized protein	21	4	0	1	3	0	hsa-miR-1-5p	-0.37	-0.46	< 0.1	2005, 2007, 2009, 2011
PRKRA	ENST00000325748.4	protein kinase, interferon-inducible double stranded RNA dependent activator	632	1	1	0	0	0	hsa-miR-1-5p	-0.3	-0.46	< 0.1	2009, 2011
ITGB1BP1	ENST00000360635.3	integrin beta 1 binding protein 1	14310	3	1	1	1	0	hsa-miR-1-5p	0	-0.46	< 0.1
AL133373.1	ENST00000596306.1	Uncharacterized protein	5	1	1	0	0	0	hsa-miR-1-5p	-0.45	-0.45	< 0.1	2005, 2007, 2009, 2011
STEAP2	ENST00000287908.3	STEAP family member 2, metalloreductase	266	3	1	1	1	0	hsa-miR-1-5p	-0.43	-0.45	< 0.1	2009, 2011
VEGFC	ENST00000280193.2	vascular endothelial growth factor C	267	2	1	0	1	0	hsa-miR-1-5p	-0.32	-0.45	< 0.1	2007, 2009, 2011
HLA-DQA1	ENST00000343139.5	major histocompatibility complex, class II, DQ alpha 1	7	1	1	0	0	0	hsa-miR-1-5p	-0.3	-0.45	< 0.1	2005, 2007, 2009, 2011
PJA2	ENST00000361189.2	praja ring finger 2, E3 ubiquitin protein ligase	220	2	1	1	0	1	hsa-miR-1-5p	-0.23	-0.45	< 0.1	2005, 2007, 2009, 2011
EIF3F	ENST00000533626.1	eukaryotic translation initiation factor 3, subunit F	64	2	1	1	0	1	hsa-miR-1-5p	-0.08	-0.45	< 0.1	2007, 2009, 2011
DCUN1D5	ENST00000260247.5	DCN1, defective in cullin neddylation 1, domain containing 5	1486	3	1	0	2	1	hsa-miR-1-5p	0	-0.45	< 0.1
NUS1	ENST00000368494.3	nuclear undecaprenyl pyrophosphate synthase 1 homolog (S. cerevisiae)	302	3	2	1	0	2	hsa-miR-1-5p	-0.44	-0.44	< 0.1	2009, 2011
MMP13	ENST00000260302.3	matrix metallopeptidase 13 (collagenase 3)	5	2	0	1	1	0	hsa-miR-1-5p	-0.44	-0.44	< 0.1
GPR52	ENST00000367685.2	G protein-coupled receptor 52	5	1	1	0	0	0	hsa-miR-1-5p	-0.44	-0.44	< 0.1	2005, 2007, 2009, 2011
ZNF235	ENST00000291182.4	zinc finger protein 235	69	2	1	0	1	0	hsa-miR-1-5p	-0.44	-0.44	< 0.1	2007, 2009, 2011
TMEM168	ENST00000312814.6	transmembrane protein 168	195	3	0	1	2	0	hsa-miR-1-5p	-0.19	-0.44	< 0.1	2011
MRPL45	ENST00000312513.5	mitochondrial ribosomal protein L45	49	1	1	0	0	2	hsa-miR-1-5p	-0.13	-0.44	< 0.1
C16orf45	ENST00000300006.4	chromosome 16 open reading frame 45	60	2	1	0	1	0	hsa-miR-1-5p	-0.04	-0.44	< 0.1	2005, 2007, 2009, 2011
TTI1	ENST00000373448.2	TELO2 interacting protein 1	182	1	1	0	0	0	hsa-miR-1-5p	-0.02	-0.44	< 0.1	2009, 2011
PCDHB5	ENST00000231134.5	protocadherin beta 5	229	1	1	0	0	0	hsa-miR-1-5p	-0.01	-0.44	< 0.1	2005, 2007, 2009, 2011
SLC25A32	ENST00000297578.4	solute carrier family 25 (mitochondrial folate carrier), member 32	554	2	0	2	0	2	hsa-miR-1-5p	0	-0.44	< 0.1	2011
C1orf186	ENST00000331555.5	chromosome 1 open reading frame 186	5	1	1	0	0	0	hsa-miR-1-5p	-0.43	-0.43	< 0.1	2009, 2011
GC	ENST00000273951.8	group-specific component (vitamin D binding protein)	243	1	1	0	0	0	hsa-miR-1-5p	-0.43	-0.43	< 0.1	2011
IQCJ	ENST00000482126.1	IQ motif containing J	5	1	1	0	0	0	hsa-miR-1-5p	-0.43	-0.43	< 0.1	2005, 2007, 2009, 2011
HSBP1	ENST00000433866.2	heat shock factor binding protein 1	3000	1	0	1	0	1	hsa-miR-1-5p	-0.4	-0.43	< 0.1	2009, 2011
FBXO45	ENST00000311630.6	F-box protein 45	72	2	1	0	1	0	hsa-miR-1-5p	-0.38	-0.43	< 0.1	2009, 2011
SLC25A40	ENST00000341119.5	solute carrier family 25, member 40	405	2	1	1	0	0	hsa-miR-1-5p	-0.35	-0.43	< 0.1	2009, 2011
NRG4	ENST00000394907.3	neuregulin 4	73	1	1	0	0	2	hsa-miR-1-5p	-0.22	-0.43	< 0.1	2005, 2007, 2009, 2011
YTHDC1	ENST00000344157.4	YTH domain containing 1	307	2	1	0	1	2	hsa-miR-1-5p	-0.21	-0.43	0.11
TGIF1	ENST00000330513.5	TGFB-induced factor homeobox 1	354	2	1	0	1	1	hsa-miR-1-5p	-0.14	-0.43	< 0.1	2005, 2007, 2009, 2011
SNRNP27	ENST00000244227.3	small nuclear ribonucleoprotein 27kDa (U4/U6.U5)	289	1	1	0	0	0	hsa-miR-1-5p	-0.02	-0.43	< 0.1	2009, 2011
TBCCD1	ENST00000424280.1	TBCC domain containing 1	707	2	1	1	0	0	hsa-miR-1-5p	-0.01	-0.43	< 0.1	2009, 2011
IL17A	ENST00000340057.1	interleukin 17A	5	1	1	0	0	0	hsa-miR-1-5p	-0.42	-0.42	< 0.1	2005, 2007, 2009, 2011
SLC18B1	ENST00000275227.4	solute carrier family 18, subfamily B, member 1	792	1	1	0	0	0	hsa-miR-1-5p	-0.42	-0.42	< 0.1
TGFB3	ENST00000238682.3	transforming growth factor, beta 3	53	1	1	0	0	0	hsa-miR-1-5p	-0.42	-0.42	< 0.1
CASC1	ENST00000354189.5	cancer susceptibility candidate 1	5	1	1	0	0	0	hsa-miR-1-5p	-0.42	-0.42	< 0.1	2009, 2011
MYBL1	ENST00000522677.3	v-myb avian myeloblastosis viral oncogene homolog-like 1	53	3	1	2	0	2	hsa-miR-1-5p	-0.42	-0.42	0.13
ZNF57	ENST00000306908.5	zinc finger protein 57	33	1	1	0	0	0	hsa-miR-1-5p	-0.42	-0.42	< 0.1
CIB4	ENST00000288861.4	calcium and integrin binding family member 4	5	1	1	0	0	0	hsa-miR-1-5p	-0.42	-0.42	< 0.1	2011
DNM3	ENST00000367731.1	dynamin 3	59	3	0	2	1	3	hsa-miR-1-5p	-0.41	-0.42	< 0.1	2005, 2007, 2011
ZNF610	ENST00000601151.1	zinc finger protein 610	13	1	1	0	0	1	hsa-miR-1-5p	-0.25	-0.42	< 0.1	2007, 2009, 2011
JOSD1	ENST00000216039.5	Josephin domain containing 1	24	2	0	0	2	0	hsa-miR-1-5p	-0.19	-0.42	< 0.1	2005, 2007
CAND1	ENST00000545606.1	cullin-associated and neddylation-dissociated 1	1568	2	1	0	1	2	hsa-miR-1-5p	-0.18	-0.42	< 0.1	2009, 2011
C4orf32	ENST00000309733.5	chromosome 4 open reading frame 32	325	2	1	0	1	1	hsa-miR-1-5p	-0.16	-0.42	< 0.1	2005, 2007, 2009, 2011
MARCH5	ENST00000358935.2	membrane-associated ring finger (C3HC4) 5	881	2	1	0	1	0	hsa-miR-1-5p	-0.07	-0.42	< 0.1	2009, 2011
RAB32	ENST00000367495.3	RAB32, member RAS oncogene family	1894	2	1	0	1	0	hsa-miR-1-5p	0	-0.42	< 0.1	2009, 2011
AARD	ENST00000378279.3	alanine and arginine rich domain containing protein	7	1	1	0	0	1	hsa-miR-1-5p	0	-0.42	< 0.1	2009, 2011
TCEB1	ENST00000518127.1	transcription elongation factor B (SIII), polypeptide 1 (15kDa, elongin C)	637	1	1	0	0	0	hsa-miR-1-5p	-0.41	-0.41	< 0.1
TEX26	ENST00000380473.3	testis expressed 26	5	1	1	0	0	0	hsa-miR-1-5p	-0.41	-0.41	< 0.1	2009
DEXI	ENST00000331808.4	Dexi homolog (mouse)	1646	1	1	0	0	0	hsa-miR-1-5p	-0.4	-0.41	< 0.1	2009, 2011
TSPAN13	ENST00000262067.4	tetraspanin 13	491	1	1	0	0	0	hsa-miR-1-5p	-0.4	-0.41	< 0.1	2011
UGCG	ENST00000374279.3	UDP-glucose ceramide glucosyltransferase	1200	1	0	1	0	2	hsa-miR-1-5p	-0.4	-0.41	< 0.1	2005, 2007, 2009, 2011
B3GNT1	ENST00000311181.4	UDP-GlcNAc:betaGal beta-1,3-N-acetylglucosaminyltransferase 1	2688	1	1	0	0	0	hsa-miR-1-5p	-0.32	-0.41	< 0.1
ZNF330	ENST00000262990.4	zinc finger protein 330	887	2	0	2	0	0	hsa-miR-1-5p	-0.21	-0.41	< 0.1	2011
INSIG1	ENST00000342407.5	insulin induced gene 1	1776	2	0	1	1	1	hsa-miR-1-5p	-0.2	-0.41	< 0.1	2009, 2011
COL8A1	ENST00000261037.3	collagen, type VIII, alpha 1	601	3	0	1	2	0	hsa-miR-1-5p	-0.16	-0.41	< 0.1	2005, 2007, 2009, 2011
OR1L8	ENST00000304865.2	olfactory receptor, family 1, subfamily L, member 8	8	1	1	0	0	0	hsa-miR-1-5p	-0.14	-0.41	< 0.1	2005, 2007, 2009, 2011
RFESD	ENST00000513950.2	Rieske (Fe-S) domain containing	15	2	0	1	1	0	hsa-miR-1-5p	-0.13	-0.41	< 0.1	2011
RPA3	ENST00000223129.4	replication protein A3, 14kDa	1363	1	1	0	0	1	hsa-miR-1-5p	-0.11	-0.41	< 0.1	2007, 2009, 2011
ANKRD32	ENST00000265140.5	ankyrin repeat domain 32	2982	3	0	0	3	1	hsa-miR-1-5p	-0.07	-0.41	< 0.1	2005, 2007, 2009, 2011
RCBTB2	ENST00000344532.3	regulator of chromosome condensation (RCC1) and BTB (POZ) domain containing protein 2	96	1	0	0	1	2	hsa-miR-1-5p	-0.4	-0.4	< 0.1	2009, 2011
RUNDC3B	ENST00000338056.3	RUN domain containing 3B	41	2	1	1	0	0	hsa-miR-1-5p	-0.4	-0.4	< 0.1	2009, 2011
LEPR	ENST00000371060.3	leptin receptor	169	4	1	1	2	0	hsa-miR-1-5p	-0.4	-0.4	< 0.1	2009, 2011
LIX1	ENST00000274382.4	Lix1 homolog (chicken)	5	3	0	1	2	1	hsa-miR-1-5p	-0.4	-0.4	< 0.1	2005, 2007, 2009, 2011
HNRNPD	ENST00000313899.7	heterogeneous nuclear ribonucleoprotein D (AU-rich element RNA binding protein 1, 37kDa)	1763	1	1	0	0	1	hsa-miR-1-5p	-0.37	-0.4	< 0.1	2005, 2007, 2009, 2011
FEZ2	ENST00000379245.4	fasciculation and elongation protein zeta 2 (zygin II)	323	1	1	0	0	1	hsa-miR-1-5p	-0.3	-0.4	< 0.1	2005, 2007, 2009, 2011
XIAP	ENST00000371199.3	X-linked inhibitor of apoptosis	153	3	0	3	0	1	hsa-miR-1-5p	-0.27	-0.4	< 0.1
PDCD6IP	ENST00000307296.3	programmed cell death 6 interacting protein	6149	3	1	1	1	0	hsa-miR-1-5p	-0.15	-0.4	< 0.1
STIM2	ENST00000467011.1	stromal interaction molecule 2	380	3	0	2	1	1	hsa-miR-1-5p	-0.14	-0.4	< 0.1	2009, 2011
SSR3	ENST00000476217.1	signal sequence receptor, gamma (translocon-associated protein gamma)	6034	1	1	0	0	1	hsa-miR-1-5p	-0.14	-0.4	< 0.1	2009, 2011
GINM1	ENST00000367419.5	glycoprotein integral membrane 1	428	3	0	1	2	0	hsa-miR-1-5p	-0.09	-0.4	< 0.1	2011
OSTF1	ENST00000346234.6	osteoclast stimulating factor 1	107	1	1	0	0	1	hsa-miR-1-5p	-0.06	-0.4	< 0.1
MCAT	ENST00000327555.5	malonyl CoA:ACP acyltransferase (mitochondrial)	133	1	1	0	0	0	hsa-miR-1-5p	-0.01	-0.4	< 0.1	2009, 2011
CISD3	ENST00000439660.2	CDGSH iron sulfur domain 3	3508	2	0	2	0	0	hsa-miR-1-5p	-0.01	-0.4	< 0.1
FPR2	ENST00000340023.6	formyl peptide receptor 2	5	1	1	0	0	0	hsa-miR-1-5p	0	-0.4	< 0.1
NUDT4	ENST00000337179.5	nudix (nucleoside diphosphate linked moiety X)-type motif 4	41	2	1	1	0	3	hsa-miR-183-5p.1	-1.18	-1.18	0.92	2009, 2011
PIGX	ENST00000314118.4	phosphatidylinositol glycan anchor biosynthesis, class X	198	2	2	0	0	2	hsa-miR-183-5p.1	-0.28	-1.01	< 0.1	2011
TMEM184C	ENST00000296582.3	transmembrane protein 184C	94	1	1	0	0	3	hsa-miR-183-5p.1	-0.66	-1	0.86	2009, 2011
RCN2	ENST00000394885.3	reticulocalbin 2, EF-hand calcium binding domain	4448	1	1	0	0	1	hsa-miR-183-5p.1	-0.74	-0.89	0.85	2005, 2007, 2009, 2011
GNG5	ENST00000370645.4	guanine nucleotide binding protein (G protein), gamma 5	3132	1	1	0	0	0	hsa-miR-183-5p.1	-0.88	-0.88	0.56
SREK1IP1	ENST00000513458.4	SREK1-interacting protein 1	145	1	1	0	0	2	hsa-miR-183-5p.1	-0.47	-0.85	0.82	2005, 2007, 2009, 2011
PSEN2	ENST00000340188.4	presenilin 2 (Alzheimer disease 4)	613	1	1	0	0	0	hsa-miR-183-5p.1	-0.84	-0.84	0.88	2007, 2009, 2011
PPP2CA	ENST00000481195.1	protein phosphatase 2, catalytic subunit, alpha isozyme	11344	1	1	0	0	1	hsa-miR-183-5p.1	-0.7	-0.84	0.88	2005, 2007, 2009, 2011
PFN2	ENST00000239940.7	profilin 2	2184	2	1	0	1	1	hsa-miR-183-5p.1	-0.78	-0.81	0.51	2005, 2007, 2009, 2011
KIAA0101	ENST00000558008.1	KIAA0101	6821	1	1	0	0	1	hsa-miR-183-5p.1	-0.65	-0.81	0.77	2007, 2009, 2011
MAL2	ENST00000276681.6	mal, T-cell differentiation protein 2 (gene/pseudogene)	2056	1	1	0	0	0	hsa-miR-183-5p.1	-0.69	-0.8	0.86	2011
CCNB1	ENST00000256442.5	cyclin B1	6970	1	0	1	0	2	hsa-miR-183-5p.1	-0.42	-0.8	0.2	2005, 2007, 2011
AGO2	ENST00000220592.5	argonaute RISC catalytic component 2	350	1	0	1	0	0	hsa-miR-183-5p.1	-0.04	-0.79	0.78	2005, 2007, 2011
KCNK10	ENST00000340700.5	potassium channel, subfamily K, member 10	5	2	1	1	0	0	hsa-miR-183-5p.1	-0.77	-0.77	0.97	2009, 2011
TMED7	ENST00000456936.3	transmembrane emp24 protein transport domain containing 7	1571	1	1	0	0	2	hsa-miR-183-5p.1	-0.36	-0.75	0.79	2005, 2007, 2009, 2011
REV1	ENST00000393445.3	REV1, polymerase (DNA directed)	1210	1	1	0	0	0	hsa-miR-183-5p.1	-0.58	-0.74	0.88
ATF2	ENST00000487334.2	activating transcription factor 2	123	2	0	2	0	0	hsa-miR-183-5p.1	-0.41	-0.74	0.78
SLAIN1	ENST00000418532.1	SLAIN motif family, member 1	842	1	1	0	0	0	hsa-miR-183-5p.1	-0.73	-0.73	0.8	2007, 2009, 2011
PTS	ENST00000525803.1	6-pyruvoyltetrahydropterin synthase	1526	1	1	0	0	0	hsa-miR-183-5p.1	-0.72	-0.72	ORF	2009
PANK3	ENST00000239231.6	pantothenate kinase 3	522	1	0	0	1	4	hsa-miR-183-5p.1	-0.45	-0.72	0.56	2005, 2007, 2009, 2011
BZW1	ENST00000409600.1	basic leucine zipper and W2 domains 1	470	1	0	1	0	1	hsa-miR-183-5p.1	-0.32	-0.72	0.78	2005, 2007, 2009, 2011
TCF7L2	ENST00000369386.1	transcription factor 7-like 2 (T-cell specific, HMG-box)	650	1	0	1	0	0	hsa-miR-183-5p.1	-0.7	-0.71	0.67	2005, 2007, 2009, 2011
ITGB1	ENST00000396033.2	integrin, beta 1 (fibronectin receptor, beta polypeptide, antigen CD29 includes MDF2, MSK12)	2098	1	0	1	0	1	hsa-miR-183-5p.1	-0.7	-0.7	0.37	2005, 2007
FRMD6	ENST00000395718.2	FERM domain containing 6	508	1	1	0	0	0	hsa-miR-183-5p.1	-0.7	-0.7	0.7	2005, 2007
SMCO4	ENST00000525141.1	single-pass membrane protein with coiled-coil domains 4	220	1	1	0	0	0	hsa-miR-183-5p.1	-0.53	-0.7	0.38	2009, 2011
FUNDC2	ENST00000369498.3	FUN14 domain containing 2	130	1	1	0	0	3	hsa-miR-183-5p.1	-0.07	-0.7	< 0.1
TTC7B	ENST00000328459.6	tetratricopeptide repeat domain 7B	20	1	1	0	0	0	hsa-miR-183-5p.1	-0.68	-0.68	0.72	2007, 2011
SLC25A15	ENST00000338625.4	solute carrier family 25 (mitochondrial carrier; ornithine transporter) member 15	345	1	0	1	0	1	hsa-miR-183-5p.1	-0.62	-0.68	0.43	2005, 2007, 2009, 2011
IDH2	ENST00000330062.3	isocitrate dehydrogenase 2 (NADP+), mitochondrial	296	1	1	0	0	0	hsa-miR-183-5p.1	-0.65	-0.67	0.85	2005, 2007, 2009, 2011
BTG1	ENST00000256015.3	B-cell translocation gene 1, anti-proliferative	1677	1	1	0	0	1	hsa-miR-183-5p.1	-0.65	-0.66	0.88
ENAH	ENST00000366844.3	enabled homolog (Drosophila)	415	1	1	0	0	0	hsa-miR-183-5p.1	-0.39	-0.66	0.88	2005, 2007, 2009, 2011
CYYR1	ENST00000299340.4	cysteine/tyrosine-rich 1	5	1	1	0	0	0	hsa-miR-183-5p.1	-0.65	-0.65	0.39	2005, 2007, 2009, 2011
EEF2	ENST00000309311.6	eukaryotic translation elongation factor 2	25580	2	0	2	0	0	hsa-miR-183-5p.1	-0.65	-0.65	0.82	2007, 2009, 2011
RPA3-AS1	ENST00000406829.1	RPA3 antisense RNA 1	22	1	1	0	0	2	hsa-miR-183-5p.1	-0.65	-0.65	< 0.1	2009, 2011
CTDSP1	ENST00000273062.2	CTD (carboxy-terminal domain, RNA polymerase II, polypeptide A) small phosphatase 1	1299	1	1	0	0	1	hsa-miR-183-5p.1	-0.65	-0.65	0.79	2011
EPHX4	ENST00000370383.4	epoxide hydrolase 4	55	1	1	0	0	0	hsa-miR-183-5p.1	-0.42	-0.65	0.38
C16orf72	ENST00000327827.7	chromosome 16 open reading frame 72	379	2	0	1	1	0	hsa-miR-183-5p.1	-0.42	-0.65	0.9	2005, 2007, 2009, 2011
CTDSPL	ENST00000443503.2	CTD (carboxy-terminal domain, RNA polymerase II, polypeptide A) small phosphatase-like	372	1	1	0	0	0	hsa-miR-183-5p.1	-0.52	-0.64	0.64	2005, 2007, 2009, 2011
RALA	ENST00000005257.2	v-ral simian leukemia viral oncogene homolog A (ras related)	21	1	1	0	0	3	hsa-miR-183-5p.1	-0.33	-0.64	0.69	2005, 2007, 2009, 2011
DUSP10	ENST00000366899.3	dual specificity phosphatase 10	70	1	1	0	0	1	hsa-miR-183-5p.1	-0.63	-0.63	0.87
RHPN2	ENST00000254260.3	rhophilin, Rho GTPase binding protein 2	5	1	1	0	0	0	hsa-miR-183-5p.1	-0.63	-0.63	0.56	2011
FAM175B	ENST00000298492.5	family with sequence similarity 175, member B	525	2	0	1	1	2	hsa-miR-183-5p.1	-0.52	-0.63	0.87	2005, 2007, 2009, 2011
SERP1	ENST00000239944.2	stress-associated endoplasmic reticulum protein 1	3242	1	1	0	0	0	hsa-miR-183-5p.1	-0.51	-0.63	0.33	2009, 2011
TRIM24	ENST00000343526.4	tripartite motif containing 24	182	1	1	0	0	1	hsa-miR-183-5p.1	-0.33	-0.63	0.24	2005, 2007, 2009, 2011
FRS2	ENST00000550389.1	fibroblast growth factor receptor substrate 2	176	2	0	2	0	0	hsa-miR-183-5p.1	-0.48	-0.62	0.26
ICA1	ENST00000402384.3	islet cell autoantigen 1, 69kDa	378	1	0	1	0	0	hsa-miR-183-5p.1	-0.61	-0.61	0.78
ARPP19	ENST00000566423.1	cAMP-regulated phosphoprotein, 19kDa	1316	1	0	1	0	0	hsa-miR-183-5p.1	-0.54	-0.61	0.78	2009, 2011
GCLM	ENST00000370238.3	glutamate-cysteine ligase, modifier subunit	809	1	1	0	0	0	hsa-miR-183-5p.1	-0.24	-0.61	0.78	2011
DNAJB4	ENST00000370763.5	DnaJ (Hsp40) homolog, subfamily B, member 4	633	1	0	0	1	3	hsa-miR-183-5p.1	-0.2	-0.61	0.44
PPP2CB	ENST00000221138.4	protein phosphatase 2, catalytic subunit, beta isozyme	11	1	1	0	0	0	hsa-miR-183-5p.1	-0.6	-0.6	0.78
LHFPL2	ENST00000515007.2	lipoma HMGIC fusion partner-like 2	16	1	1	0	0	2	hsa-miR-183-5p.1	-0.6	-0.6	0.87
TMSB4X	ENST00000451311.2	thymosin beta 4, X-linked	5	1	0	1	0	0	hsa-miR-183-5p.1	-0.59	-0.59	0.61
EZR	ENST00000337147.7	ezrin	3757	1	1	0	0	2	hsa-miR-183-5p.1	-0.47	-0.59	0.85
PDCD4	ENST00000280154.7	programmed cell death 4 (neoplastic transformation inhibitor)	612	1	0	1	0	0	hsa-miR-183-5p.1	-0.41	-0.59	0.78
FOXN2	ENST00000340553.3	forkhead box N2	441	2	0	2	0	3	hsa-miR-183-5p.1	-0.58	-0.58	0.92
SYT17	ENST00000355377.2	synaptotagmin XVII	38	1	0	1	0	0	hsa-miR-183-5p.1	-0.36	-0.58	0.57
SLC25A36	ENST00000446041.2	solute carrier family 25 (pyrimidine nucleotide carrier ), member 36	264	1	0	1	0	3	hsa-miR-183-5p.1	-0.26	-0.58	0.37
GJD2	ENST00000290374.4	gap junction protein, delta 2, 36kDa	5	1	1	0	0	1	hsa-miR-183-5p.1	-0.57	-0.57	0.86
L3MBTL3	ENST00000529410.1	l(3)mbt-like 3 (Drosophila)	60	1	1	0	0	0	hsa-miR-183-5p.1	-0.57	-0.57	0.66
ACVR2B	ENST00000352511.4	activin A receptor, type IIB	21	2	1	0	1	4	hsa-miR-183-5p.1	-0.23	-0.57	0.94
QKI	ENST00000392127.2	QKI, KH domain containing, RNA binding	323	2	0	2	0	0	hsa-miR-183-5p.1	-0.21	-0.57	0.83
ANGEL2	ENST00000535388.1	angel homolog 2 (Drosophila)	218	1	1	0	0	1	hsa-miR-183-5p.1	-0.56	-0.56	< 0.1
PEX19	ENST00000368072.5	peroxisomal biogenesis factor 19	1804	1	1	0	0	0	hsa-miR-183-5p.1	-0.56	-0.56	0.83
AKAP12	ENST00000402676.2	A kinase (PRKA) anchor protein 12	913	1	1	0	0	1	hsa-miR-183-5p.1	-0.51	-0.56	0.23
CELF2	ENST00000379261.4	CUGBP, Elav-like family member 2	45	1	1	0	0	0	hsa-miR-183-5p.1	-0.47	-0.56	0.59
C2orf44	ENST00000406895.3	chromosome 2 open reading frame 44	104	1	1	0	0	1	hsa-miR-183-5p.1	-0.55	-0.55	< 0.1
GNG12	ENST00000370982.3	guanine nucleotide binding protein (G protein), gamma 12	1362	1	1	0	0	0	hsa-miR-183-5p.1	-0.52	-0.55	0.43
SH3BGRL2	ENST00000369838.4	SH3 domain binding glutamic acid-rich protein like 2	32	1	0	1	0	3	hsa-miR-183-5p.1	-0.18	-0.55	0.13
MEF2C	ENST00000340208.5	myocyte enhancer factor 2C	70	2	1	1	0	0	hsa-miR-183-5p.1	-0.04	-0.55	0.7
IPPK	ENST00000287996.3	inositol 1,3,4,5,6-pentakisphosphate 2-kinase	211	1	1	0	0	0	hsa-miR-183-5p.1	-0.03	-0.55	0.88
PRKCI	ENST00000295797.4	protein kinase C, iota	103	1	0	1	0	1	hsa-miR-183-5p.1	-0.52	-0.54	0.76
ANKMY2	ENST00000306999.2	ankyrin repeat and MYND domain containing 2	75	1	1	0	0	0	hsa-miR-183-5p.1	-0.51	-0.54	0.5
MBNL1	ENST00000357472.3	muscleblind-like splicing regulator 1	135	1	1	0	0	3	hsa-miR-183-5p.1	-0.53	-0.53	0.8
RAB30	ENST00000533486.1	RAB30, member RAS oncogene family	274	1	1	0	0	3	hsa-miR-183-5p.1	-0.51	-0.53	0.81
STC1	ENST00000290271.2	stanniocalcin 1	2932	1	0	1	0	2	hsa-miR-183-5p.1	-0.45	-0.53	0.56
YAF2	ENST00000327791.4	YY1 associated factor 2	413	1	0	1	0	0	hsa-miR-183-5p.1	-0.41	-0.53	0.78
CSMD1	ENST00000400186.3	CUB and Sushi multiple domains 1	5	1	1	0	0	1	hsa-miR-183-5p.1	-0.39	-0.53	0.85
TMSB4Y	ENST00000284856.3	thymosin beta 4, Y-linked	5	1	0	1	0	0	hsa-miR-183-5p.1	-0.52	-0.52	0.78
SCP2	ENST00000488965.1	sterol carrier protein 2	3640	1	1	0	0	2	hsa-miR-183-5p.1	-0.52	-0.52	0.27
LSM11	ENST00000286307.5	LSM11, U7 small nuclear RNA associated	1458	1	0	1	0	0	hsa-miR-183-5p.1	-0.49	-0.52	0.67
GMFB	ENST00000554908.1	glia maturation factor, beta	15	1	1	0	0	2	hsa-miR-183-5p.1	-0.2	-0.52	0.42
HTR2A	ENST00000378688.4	5-hydroxytryptamine (serotonin) receptor 2A, G protein-coupled	5	1	1	0	0	1	hsa-miR-183-5p.1	-0.51	-0.51	0.57
USP6	ENST00000332776.4	ubiquitin specific peptidase 6 (Tre-2 oncogene)	5	1	0	1	0	4	hsa-miR-183-5p.1	-0.51	-0.51	< 0.1
MDM4	ENST00000391947.2	Mdm4 p53 binding protein homolog (mouse)	443	1	0	0	1	5	hsa-miR-183-5p.1	-0.49	-0.51	< 0.1
IRS1	ENST00000305123.5	insulin receptor substrate 1	804	1	1	0	0	3	hsa-miR-183-5p.1	-0.42	-0.51	0.68
SOCS6	ENST00000397942.3	suppressor of cytokine signaling 6	140	2	0	1	1	3	hsa-miR-183-5p.1	-0.37	-0.51	0.88
HBEGF	ENST00000230990.6	heparin-binding EGF-like growth factor	28	1	0	1	0	2	hsa-miR-183-5p.1	-0.21	-0.51	0.28
TOMM70A	ENST00000284320.5	translocase of outer mitochondrial membrane 70 homolog A (S. cerevisiae)	639	1	0	1	0	0	hsa-miR-183-5p.1	-0.14	-0.51	0.48
BNIP3L	ENST00000380629.2	BCL2/adenovirus E1B 19kDa interacting protein 3-like	191	1	0	1	0	1	hsa-miR-183-5p.1	-0.02	-0.51	0.64
MACROD2	ENST00000217246.4	MACRO domain containing 2	5	1	1	0	0	2	hsa-miR-183-5p.1	-0.5	-0.5	0.76
FAM217B	ENST00000358293.3	family with sequence similarity 217, member B	175	1	1	0	0	0	hsa-miR-183-5p.1	-0.5	-0.5	< 0.1
KIF2A	ENST00000381103.2	kinesin heavy chain member 2A	905	1	1	0	0	0	hsa-miR-183-5p.1	-0.48	-0.5	0.88
CRK	ENST00000398970.5	v-crk avian sarcoma virus CT10 oncogene homolog	1841	1	0	1	0	1	hsa-miR-183-5p.1	-0.47	-0.5	0.77
KLHL24	ENST00000454652.2	kelch-like family member 24	143	1	1	0	0	0	hsa-miR-183-5p.1	-0.44	-0.5	0.16
PCGF5	ENST00000336126.5	polycomb group ring finger 5	176	1	0	1	0	0	hsa-miR-183-5p.1	-0.41	-0.5	0.77
BVES	ENST00000314641.5	blood vessel epicardial substance	30	1	0	1	0	2	hsa-miR-183-5p.1	-0.24	-0.5	0.19
PKP4	ENST00000389757.3	plakophilin 4	373	2	0	2	0	1	hsa-miR-183-5p.1	-0.18	-0.5	0.82
LIN52	ENST00000555028.1	lin-52 homolog (C. elegans)	116	1	1	0	0	0	hsa-miR-183-5p.1	-0.49	-0.49	< 0.1
C11orf57	ENST00000532163.1	chromosome 11 open reading frame 57	207	1	0	1	0	3	hsa-miR-183-5p.1	-0.43	-0.49	0.38
TCF4	ENST00000354452.3	transcription factor 4	394	1	0	1	0	0	hsa-miR-183-5p.1	-0.41	-0.49	0.79
TCF12	ENST00000267811.5	transcription factor 12	101	2	0	1	1	0	hsa-miR-183-5p.1	-0.35	-0.49	0.84
PHF15	ENST00000402835.1	PHD finger protein 15	387	1	0	1	0	2	hsa-miR-183-5p.1	-0.33	-0.49	0.78
GTF2H1	ENST00000265963.4	general transcription factor IIH, polypeptide 1, 62kDa	121	1	1	0	0	0	hsa-miR-183-5p.1	-0.03	-0.49	0.32
KLHL28	ENST00000396128.4	kelch-like family member 28	9	1	1	0	0	0	hsa-miR-183-5p.1	-0.48	-0.48	0.67
PPP2R5C	ENST00000422945.2	protein phosphatase 2, regulatory subunit B', gamma	1584	1	1	0	0	1	hsa-miR-183-5p.1	-0.47	-0.48	0.78
ATP2C1	ENST00000505330.1	ATPase, Ca++ transporting, type 2C, member 1	771	1	1	0	0	1	hsa-miR-183-5p.1	-0.44	-0.48	0.8
CEP170B	ENST00000414716.3	centrosomal protein 170B	326	1	1	0	0	0	hsa-miR-183-5p.1	-0.47	-0.47	0.85
MTA1	ENST00000331320.7	metastasis associated 1	8	1	0	1	0	0	hsa-miR-183-5p.1	-0.47	-0.47	0.77
KCNK2	ENST00000444842.2	potassium channel, subfamily K, member 2	258	1	1	0	0	0	hsa-miR-183-5p.1	-0.47	-0.47	0.66
SRSF2	ENST00000392485.2	serine/arginine-rich splicing factor 2	9241	1	0	1	0	0	hsa-miR-183-5p.1	-0.47	-0.47	0.66
SLC35A1	ENST00000369557.5	solute carrier family 35 (CMP-sialic acid transporter), member A1	671	1	0	1	0	0	hsa-miR-183-5p.1	-0.46	-0.47	0.46
UBA3	ENST00000415609.2	ubiquitin-like modifier activating enzyme 3	96	1	1	0	0	0	hsa-miR-183-5p.1	-0.27	-0.47	< 0.1
ARHGAP6	ENST00000380736.1	Rho GTPase activating protein 6	12	1	0	1	0	0	hsa-miR-183-5p.1	-0.46	-0.46	0.44
EI24	ENST00000343678.4	etoposide induced 2.4	646	1	0	1	0	1	hsa-miR-183-5p.1	-0.46	-0.46	0.77
VSX2	ENST00000261980.2	visual system homeobox 2	5	1	0	1	0	3	hsa-miR-183-5p.1	-0.46	-0.46	0.78
RBMS1	ENST00000348849.3	RNA binding motif, single stranded interacting protein 1	90	1	1	0	0	0	hsa-miR-183-5p.1	-0.46	-0.46	0.83
PCYOX1	ENST00000264441.5	prenylcysteine oxidase 1	407	2	0	2	0	3	hsa-miR-183-5p.1	-0.41	-0.46	< 0.1
PNPT1	ENST00000447944.2	polyribonucleotide nucleotidyltransferase 1	562	1	0	1	0	0	hsa-miR-183-5p.1	-0.41	-0.46	0.31
CEP97	ENST00000341893.3	centrosomal protein 97kDa	290	2	1	1	0	0	hsa-miR-183-5p.1	-0.36	-0.46	0.82
SMIM14	ENST00000295958.5	small integral membrane protein 14	601	1	0	1	0	2	hsa-miR-183-5p.1	-0.35	-0.46	0.78
ABCB10	ENST00000344517.4	ATP-binding cassette, sub-family B (MDR/TAP), member 10	53	1	1	0	0	0	hsa-miR-183-5p.1	-0.18	-0.46	< 0.1
NTN4	ENST00000343702.4	netrin 4	15	1	1	0	0	0	hsa-miR-183-5p.1	-0.14	-0.46	< 0.1
ABI2	ENST00000295851.5	abl-interactor 2	877	1	0	1	0	6	hsa-miR-183-5p.1	-0.12	-0.46	0.78
YPEL5	ENST00000379520.3	yippee-like 5 (Drosophila)	307	1	1	0	0	0	hsa-miR-183-5p.1	-0.45	-0.45	0.64
XKR7	ENST00000562532.2	XK, Kell blood group complex subunit-related family, member 7	5	1	0	1	0	0	hsa-miR-183-5p.1	-0.45	-0.45	0.76
MAPK8IP1	ENST00000241014.2	mitogen-activated protein kinase 8 interacting protein 1	80	1	0	1	0	0	hsa-miR-183-5p.1	-0.45	-0.45	0.52
ANKRD13C	ENST00000370944.4	ankyrin repeat domain 13C	369	1	0	1	0	0	hsa-miR-183-5p.1	-0.45	-0.45	0.73
PTPN4	ENST00000263708.2	protein tyrosine phosphatase, non-receptor type 4 (megakaryocyte)	215	2	1	1	0	2	hsa-miR-183-5p.1	-0.42	-0.45	0.97
UNC13B	ENST00000378495.3	unc-13 homolog B (C. elegans)	1019	1	0	1	0	0	hsa-miR-183-5p.1	-0.42	-0.44	0.78
ZMYM2	ENST00000382869.3	zinc finger, MYM-type 2	172	1	0	1	0	2	hsa-miR-183-5p.1	-0.41	-0.44	0.71
SMAD4	ENST00000398417.2	SMAD family member 4	403	1	0	1	0	1	hsa-miR-183-5p.1	-0.39	-0.44	0.13
NPAS3	ENST00000346562.2	neuronal PAS domain protein 3	9	3	0	1	2	0	hsa-miR-183-5p.1	-0.43	-0.43	0.89
PAM	ENST00000438793.3	peptidylglycine alpha-amidating monooxygenase	17149	1	0	1	0	0	hsa-miR-183-5p.1	-0.43	-0.43	0.73
ZNF770	ENST00000356321.4	zinc finger protein 770	52	1	1	0	0	2	hsa-miR-183-5p.1	-0.43	-0.43	0.68
CDK5R1	ENST00000313401.3	cyclin-dependent kinase 5, regulatory subunit 1 (p35)	335	1	0	1	0	1	hsa-miR-183-5p.1	-0.43	-0.43	0.78
COL25A1	ENST00000399132.1	collagen, type XXV, alpha 1	270	1	0	1	0	1	hsa-miR-183-5p.1	-0.39	-0.43	0.65
DNAJA1	ENST00000330899.4	DnaJ (Hsp40) homolog, subfamily A, member 1	789	1	0	1	0	0	hsa-miR-183-5p.1	-0.33	-0.43	0.33
SRSF11	ENST00000370950.3	serine/arginine-rich splicing factor 11	1201	1	0	1	0	1	hsa-miR-183-5p.1	-0.31	-0.43	0.67
SPATS2	ENST00000553127.1	spermatogenesis associated, serine-rich 2	779	1	0	1	0	0	hsa-miR-183-5p.1	-0.19	-0.43	0.49
MTMR6	ENST00000381801.5	myotubularin related protein 6	838	1	0	1	0	2	hsa-miR-183-5p.1	-0.41	-0.42	0.77
NCK2	ENST00000451463.2	NCK adaptor protein 2	178	1	0	1	0	1	hsa-miR-183-5p.1	-0.41	-0.42	0.62
EPHA4	ENST00000281821.2	EPH receptor A4	64	2	1	1	0	1	hsa-miR-183-5p.1	-0.4	-0.42	0.69
CTNNA2	ENST00000496558.1	catenin (cadherin-associated protein), alpha 2	5	1	0	1	0	2	hsa-miR-183-5p.1	-0.39	-0.42	0.49
AMD1	ENST00000368885.3	adenosylmethionine decarboxylase 1	725	1	1	0	0	1	hsa-miR-183-5p.1	-0.18	-0.42	0.85
KDM2B	ENST00000536437.1	lysine (K)-specific demethylase 2B	647	1	0	1	0	1	hsa-miR-183-5p.1	-0.16	-0.42	0.78
CSNK2A1	ENST00000349736.5	casein kinase 2, alpha 1 polypeptide	1927	2	0	1	1	1	hsa-miR-183-5p.1	-0.04	-0.42	0.87
TPM1	ENST00000267996.7	tropomyosin 1 (alpha)	21798	1	0	1	0	0	hsa-miR-183-5p.1	-0.41	-0.41	0.46
BRMS1L	ENST00000216807.7	breast cancer metastasis-suppressor 1-like	230	1	0	1	0	2	hsa-miR-183-5p.1	-0.41	-0.41	0.78
SACS	ENST00000402364.1	spastic ataxia of Charlevoix-Saguenay (sacsin)	450	1	1	0	0	0	hsa-miR-183-5p.1	-0.41	-0.41	0.62
RABGAP1L	ENST00000489615.1	RAB GTPase activating protein 1-like	364	1	1	0	0	1	hsa-miR-183-5p.1	-0.41	-0.41	0.7
ATP2B4	ENST00000367218.3	ATPase, Ca++ transporting, plasma membrane 4	7311	2	0	0	2	1	hsa-miR-183-5p.1	-0.41	-0.41	0.68
LRP6	ENST00000261349.4	low density lipoprotein receptor-related protein 6	157	1	1	0	0	1	hsa-miR-183-5p.1	-0.4	-0.41	0.88
KLHL3	ENST00000541417.1	kelch-like family member 3	40	1	0	1	0	2	hsa-miR-183-5p.1	-0.35	-0.41	0.34
SIRPA	ENST00000400068.3	signal-regulatory protein alpha	1235	1	0	1	0	0	hsa-miR-183-5p.1	-0.35	-0.41	0.61
STX7	ENST00000367941.2	syntaxin 7	1395	1	0	1	0	2	hsa-miR-183-5p.1	-0.3	-0.41	0.67
NRAS	ENST00000369535.4	neuroblastoma RAS viral (v-ras) oncogene homolog	551	1	0	1	0	1	hsa-miR-183-5p.1	-0.14	-0.41	0.19
FOXO1	ENST00000379561.5	forkhead box O1	480	1	0	1	0	0	hsa-miR-183-5p.1	-0.4	-0.4	0.37
SCYL3	ENST00000367771.6	SCY1-like 3 (S. cerevisiae)	124	1	0	1	0	0	hsa-miR-183-5p.1	-0.4	-0.4	0.78
CLCN3	ENST00000513761.1	chloride channel, voltage-sensitive 3	1142	1	0	1	0	2	hsa-miR-183-5p.1	-0.4	-0.4	0.77
GOLPH3	ENST00000265070.6	golgi phosphoprotein 3 (coat-protein)	1157	1	0	0	1	1	hsa-miR-183-5p.1	-0.4	-0.4	0.32
NRG1	ENST00000341377.5	neuregulin 1	113	1	1	0	0	0	hsa-miR-183-5p.1	-0.39	-0.4	0.83
ZDHHC6	ENST00000369405.3	zinc finger, DHHC-type containing 6	2991	1	0	1	0	0	hsa-miR-183-5p.1	-0.38	-0.4	0.58
CX3CL1	ENST00000006053.6	chemokine (C-X3-C motif) ligand 1	218	1	0	1	0	0	hsa-miR-183-5p.1	-0.37	-0.4	0.52
RPS6KA3	ENST00000379565.3	ribosomal protein S6 kinase, 90kDa, polypeptide 3	769	2	0	1	1	2	hsa-miR-183-5p.1	-0.35	-0.4	0.88
SRSF10	ENST00000343255.5	serine/arginine-rich splicing factor 10	1920	1	0	1	0	3	hsa-miR-183-5p.1	-0.35	-0.4	0.66
H3F3B	ENST00000591890.1	H3 histone, family 3B (H3.3B)	336	1	0	1	0	0	hsa-miR-183-5p.1	-0.32	-0.4	< 0.1
CLIC4	ENST00000374379.4	chloride intracellular channel 4	226	1	0	1	0	1	hsa-miR-183-5p.1	-0.3	-0.4	0.25
TMCC3	ENST00000261226.4	transmembrane and coiled-coil domain family 3	70	1	0	1	0	1	hsa-miR-183-5p.1	-0.24	-0.4	0.69
HCN1	ENST00000303230.4	hyperpolarization activated cyclic nucleotide-gated potassium channel 1	5	1	0	0	1	0	hsa-miR-183-5p.1	-0.16	-0.4	0.52
FRMD5	ENST00000484674.1	FERM domain containing 5	161	1	0	1	0	2	hsa-miR-183-5p.1	-0.13	-0.4	0.78
UBE2G1	ENST00000396981.2	ubiquitin-conjugating enzyme E2G 1	5620	2	1	1	0	0	hsa-miR-183-5p.2	-1.26	-1.4	> 0.99
KRAS	ENST00000256078.4	Kirsten rat sarcoma viral oncogene homolog	40	2	1	1	0	2	hsa-miR-183-5p.2	-0.8	-1.29	> 0.99
NOVA2	ENST00000263257.5	neuro-oncological ventral antigen 2	7	3	2	0	1	0	hsa-miR-183-5p.2	-0.7	-1.18	0.97
NABP1	ENST00000410026.2	nucleic acid binding protein 1	938	1	0	1	0	1	hsa-miR-183-5p.2	-0.04	-1.17	0.53
NTN4	ENST00000343702.4	netrin 4	15	1	1	0	0	0	hsa-miR-183-5p.2	-0.89	-1.12	0.5
GPR135	ENST00000395116.1	G protein-coupled receptor 135	40	2	2	0	0	1	hsa-miR-183-5p.2	-1.04	-1.05	0.76
CTDSP1	ENST00000273062.2	CTD (carboxy-terminal domain, RNA polymerase II, polypeptide A) small phosphatase 1	1299	2	1	0	1	1	hsa-miR-183-5p.2	-1.04	-1.04	0.76
ABAT	ENST00000569156.1	4-aminobutyrate aminotransferase	66	1	1	0	0	2	hsa-miR-183-5p.2	-0.4	-1.02	> 0.99
NOVA1	ENST00000465357.2	neuro-oncological ventral antigen 1	5	2	2	0	0	0	hsa-miR-183-5p.2	-0.96	-0.96	0.88
TGFBR1	ENST00000374994.4	transforming growth factor, beta receptor 1	249	2	0	1	1	1	hsa-miR-183-5p.2	-0.72	-0.94	0.92
FRS2	ENST00000550389.1	fibroblast growth factor receptor substrate 2	176	3	1	1	1	2	hsa-miR-183-5p.2	-0.55	-0.94	0.93
B4GALNT1	ENST00000341156.4	beta-1,4-N-acetyl-galactosaminyl transferase 1	23	2	2	0	0	0	hsa-miR-183-5p.2	-0.8	-0.93	0.79
ZFAND5	ENST00000237937.3	zinc finger, AN1-type domain 5	2522	1	0	0	1	1	hsa-miR-183-5p.2	-0.38	-0.93	> 0.99
GINM1	ENST00000367419.5	glycoprotein integral membrane 1	428	2	1	0	1	0	hsa-miR-183-5p.2	-0.68	-0.91	0.89
CAMK2N1	ENST00000375078.3	calcium/calmodulin-dependent protein kinase II inhibitor 1	6631	1	1	0	0	1	hsa-miR-183-5p.2	-0.74	-0.89	> 0.99
HBEGF	ENST00000230990.6	heparin-binding EGF-like growth factor	28	1	1	0	0	1	hsa-miR-183-5p.2	-0.66	-0.84	0.43
REV1	ENST00000393445.3	REV1, polymerase (DNA directed)	1210	1	1	0	0	1	hsa-miR-183-5p.2	-0.83	-0.83	> 0.99
ARPC5L	ENST00000353214.2	actin related protein 2/3 complex, subunit 5-like	851	1	1	0	0	0	hsa-miR-183-5p.2	-0.15	-0.83	0.29
MSN	ENST00000360270.5	moesin	5947	1	1	0	0	0	hsa-miR-183-5p.2	-0.8	-0.8	0.81
IRS1	ENST00000305123.5	insulin receptor substrate 1	804	2	0	1	1	1	hsa-miR-183-5p.2	-0.71	-0.8	> 0.99
PCGF5	ENST00000336126.5	polycomb group ring finger 5	176	2	0	1	1	1	hsa-miR-183-5p.2	-0.52	-0.8	0.94
SDC2	ENST00000302190.4	syndecan 2	774	1	1	0	0	1	hsa-miR-183-5p.2	-0.14	-0.79	> 0.99
TPM1	ENST00000267996.7	tropomyosin 1 (alpha)	21798	1	1	0	0	1	hsa-miR-183-5p.2	-0.77	-0.78	0.36
HOMER1	ENST00000508576.1	homer homolog 1 (Drosophila)	394	1	1	0	0	0	hsa-miR-183-5p.2	-0.77	-0.78	0.47
MRPL48	ENST00000535529.1	mitochondrial ribosomal protein L48	354	1	1	0	0	1	hsa-miR-183-5p.2	-0.71	-0.77	0.23
RBMS1	ENST00000348849.3	RNA binding motif, single stranded interacting protein 1	90	3	0	3	0	0	hsa-miR-183-5p.2	-0.75	-0.75	0.91
ZHX2	ENST00000314393.4	zinc fingers and homeoboxes 2	414	2	1	1	0	0	hsa-miR-183-5p.2	-0.75	-0.75	0.81
DDIT3	ENST00000547303.1	DNA-damage-inducible transcript 3	624	1	1	0	0	0	hsa-miR-183-5p.2	-0.74	-0.74	0.3
ZFP36L1	ENST00000555997.1	ZFP36 ring finger protein-like 1	231	2	1	1	0	0	hsa-miR-183-5p.2	-0.72	-0.74	0.39
SPIN1	ENST00000375859.3	spindlin 1	686	2	1	0	1	0	hsa-miR-183-5p.2	-0.68	-0.74	0.97
AGO2	ENST00000220592.5	argonaute RISC catalytic component 2	350	1	0	1	0	0	hsa-miR-183-5p.2	-0.03	-0.74	0.75
STK17A	ENST00000319357.5	serine/threonine kinase 17a	350	1	1	0	0	1	hsa-miR-183-5p.2	-0.69	-0.73	0.65
AP5M1	ENST00000261558.3	adaptor-related protein complex 5, mu 1 subunit	198	1	1	0	0	2	hsa-miR-183-5p.2	-0.13	-0.72	0.44
ARL4D	ENST00000320033.4	ADP-ribosylation factor-like 4D	3401	1	1	0	0	1	hsa-miR-183-5p.2	-0.7	-0.71	0.28
BTBD3	ENST00000254977.3	BTB (POZ) domain containing 3	3798	1	1	0	0	0	hsa-miR-183-5p.2	-0.67	-0.7	0.52
GAD2	ENST00000376261.3	glutamate decarboxylase 2 (pancreatic islets and brain, 65kDa)	5	1	1	0	0	0	hsa-miR-183-5p.2	-0.69	-0.69	0.5
CELF2	ENST00000379261.4	CUGBP, Elav-like family member 2	45	2	1	1	0	4	hsa-miR-183-5p.2	-0.68	-0.69	0.8
SAR1B	ENST00000402673.2	SAR1 homolog B (S. cerevisiae)	1404	2	2	0	0	0	hsa-miR-183-5p.2	-0.02	-0.69	0.67
ADCY6	ENST00000357869.3	adenylate cyclase 6	6	3	0	1	2	1	hsa-miR-183-5p.2	-0.68	-0.68	0.93
ETV3	ENST00000368192.4	ets variant 3	37	2	0	1	1	0	hsa-miR-183-5p.2	-0.68	-0.68	0.82
CTSB	ENST00000353047.6	cathepsin B	23628	1	0	0	1	1	hsa-miR-183-5p.2	-0.4	-0.68	0.6
MRAS	ENST00000289104.4	muscle RAS oncogene homolog	181	1	1	0	0	0	hsa-miR-183-5p.2	-0.14	-0.68	0.84
ACY1	ENST00000476854.1	aminoacylase 1	1268	1	1	0	0	0	hsa-miR-183-5p.2	-0.67	-0.67	0.14
LPPR4	ENST00000370185.3	Lipid phosphate phosphatase-related protein type 4	5	2	1	0	1	0	hsa-miR-183-5p.2	-0.67	-0.67	0.82
CLVS2	ENST00000275162.5	clavesin 2	19	1	1	0	0	1	hsa-miR-183-5p.2	-0.67	-0.67	> 0.99
C12orf52	ENST00000548278.1	chromosome 12 open reading frame 52	1319	1	1	0	0	2	hsa-miR-183-5p.2	-0.64	-0.67	0.73
CHMP4A	ENST00000347519.6	charged multivesicular body protein 4A	564	1	1	0	0	0	hsa-miR-183-5p.2	-0.56	-0.67	0.5
ADK	ENST00000372734.3	adenosine kinase	1098	1	0	1	0	0	hsa-miR-183-5p.2	-0.45	-0.67	0.33
SHOX2	ENST00000490689.2	short stature homeobox 2	66	1	1	0	0	1	hsa-miR-183-5p.2	-0.29	-0.66	0.48
FARP1	ENST00000595437.1	FERM, RhoGEF (ARHGEF) and pleckstrin domain protein 1 (chondrocyte-derived)	530	1	1	0	0	0	hsa-miR-183-5p.2	-0.12	-0.66	0.83
SLC39A1	ENST00000356205.4	solute carrier family 39 (zinc transporter), member 1	1193	1	1	0	0	0	hsa-miR-183-5p.2	-0.65	-0.65	0.66
NDUFA4L2	ENST00000556732.1	NADH dehydrogenase (ubiquinone) 1 alpha subcomplex, 4-like 2	10	1	1	0	0	0	hsa-miR-183-5p.2	-0.65	-0.65	0.25
EZR	ENST00000337147.7	ezrin	3757	1	1	0	0	1	hsa-miR-183-5p.2	-0.64	-0.65	0.85
TCF7L2	ENST00000369386.1	transcription factor 7-like 2 (T-cell specific, HMG-box)	650	2	0	1	1	1	hsa-miR-183-5p.2	-0.64	-0.65	0.81
SERINC5	ENST00000512721.1	serine incorporator 5	175	1	0	0	1	0	hsa-miR-183-5p.2	-0.61	-0.65	0.55
NUDT4	ENST00000337179.5	nudix (nucleoside diphosphate linked moiety X)-type motif 4	41	1	0	1	0	2	hsa-miR-183-5p.2	-0.64	-0.64	0.56
ZCCHC3	ENST00000382352.3	zinc finger, CCHC domain containing 3	1328	1	1	0	0	2	hsa-miR-183-5p.2	-0.64	-0.64	0.48
SLC35A1	ENST00000369557.5	solute carrier family 35 (CMP-sialic acid transporter), member A1	671	1	1	0	0	1	hsa-miR-183-5p.2	-0.63	-0.64	0.51
CDC27	ENST00000066544.3	cell division cycle 27	438	2	0	2	0	4	hsa-miR-183-5p.2	-0.38	-0.64	0.74
ABHD14A-ACY1	ENST00000463937.1	ABHD14A-ACY1 readthrough (NMD candidate)	1268	1	1	0	0	0	hsa-miR-183-5p.2	-0.63	-0.63	0.14
SLC10A3	ENST00000369649.4	solute carrier family 10, member 3	433	1	1	0	0	0	hsa-miR-183-5p.2	-0.63	-0.63	0.27
PET117	ENST00000432901.3	PET117 homolog (S. cerevisiae)	120	1	1	0	0	0	hsa-miR-183-5p.2	-0.63	-0.63	ORF
RAB30	ENST00000533486.1	RAB30, member RAS oncogene family	274	2	1	1	0	0	hsa-miR-183-5p.2	-0.57	-0.63	0.82
ACTR1A	ENST00000487599.1	ARP1 actin-related protein 1 homolog A, centractin alpha (yeast)	190	1	0	1	0	1	hsa-miR-183-5p.2	-0.18	-0.63	0.31
TPT1	ENST00000379056.1	tumor protein, translationally-controlled 1	2856	1	1	0	0	0	hsa-miR-183-5p.2	-0.62	-0.62	0.65
RGS2	ENST00000235382.5	regulator of G-protein signaling 2, 24kDa	321	1	1	0	0	0	hsa-miR-183-5p.2	-0.62	-0.62	0.17
RYK	ENST00000296084.4	receptor-like tyrosine kinase	51	1	1	0	0	1	hsa-miR-183-5p.2	-0.48	-0.62	0.67
FAM175B	ENST00000298492.5	family with sequence similarity 175, member B	525	1	0	1	0	0	hsa-miR-183-5p.2	-0.37	-0.62	0.71
RPA3-AS1	ENST00000406829.1	RPA3 antisense RNA 1	22	1	0	0	1	0	hsa-miR-183-5p.2	-0.61	-0.61	0.57
COBL	ENST00000265136.7	cordon-bleu WH2 repeat protein	205	2	0	1	1	0	hsa-miR-183-5p.2	-0.23	-0.61	> 0.99
FTCDNL1	ENST00000420128.1	formiminotransferase cyclodeaminase N-terminal like	5	1	1	0	0	0	hsa-miR-183-5p.2	-0.6	-0.6	0.29
KIAA2022	ENST00000055682.6	KIAA2022	5	3	0	0	3	0	hsa-miR-183-5p.2	-0.6	-0.6	> 0.99
MORF4L2	ENST00000360458.1	mortality factor 4 like 2	17	1	1	0	0	0	hsa-miR-183-5p.2	-0.6	-0.6	0.25
AK3	ENST00000381809.3	adenylate kinase 3	323	1	0	0	1	1	hsa-miR-183-5p.2	-0.54	-0.6	0.62
SLC12A6	ENST00000397707.2	solute carrier family 12 (potassium/chloride transporter), member 6	17	1	1	0	0	2	hsa-miR-183-5p.2	-0.34	-0.6	0.81
ATXN1	ENST00000244769.4	ataxin 1	106	2	1	0	1	1	hsa-miR-183-5p.2	-0.29	-0.6	0.82
HOXA5	ENST00000222726.3	homeobox A5	63	1	1	0	0	0	hsa-miR-183-5p.2	-0.59	-0.59	0.28
SLC26A4	ENST00000265715.3	solute carrier family 26 (anion exchanger), member 4	5	1	1	0	0	1	hsa-miR-183-5p.2	-0.59	-0.59	0.41
IFT88	ENST00000382778.4	intraflagellar transport 88 homolog (Chlamydomonas)	48	1	0	1	0	0	hsa-miR-183-5p.2	-0.59	-0.59	ORF
KLHL7	ENST00000339077.5	kelch-like family member 7	90	1	1	0	0	1	hsa-miR-183-5p.2	-0.58	-0.59	0.38
TBX15	ENST00000207157.3	T-box 15	14	1	1	0	0	1	hsa-miR-183-5p.2	-0.55	-0.59	> 0.99
MAPK1IP1L	ENST00000395468.4	mitogen-activated protein kinase 1 interacting protein 1-like	4002	2	1	1	0	0	hsa-miR-183-5p.2	-0.25	-0.59	0.44
TBR1	ENST00000389554.3	T-box, brain, 1	5	2	1	0	1	0	hsa-miR-183-5p.2	-0.58	-0.58	0.68
PSEN2	ENST00000340188.4	presenilin 2 (Alzheimer disease 4)	613	1	0	1	0	1	hsa-miR-183-5p.2	-0.58	-0.58	> 0.99
RALB	ENST00000272519.5	v-ral simian leukemia viral oncogene homolog B	527	1	0	0	1	1	hsa-miR-183-5p.2	-0.58	-0.58	0.58
AVIL	ENST00000537081.1	advillin	10	1	1	0	0	0	hsa-miR-183-5p.2	-0.58	-0.58	0.29
FOXO1	ENST00000379561.5	forkhead box O1	480	1	1	0	0	2	hsa-miR-183-5p.2	-0.57	-0.58	0.55
SZRD1	ENST00000401089.3	SUZ RNA binding domain containing 1	137	2	0	2	0	0	hsa-miR-183-5p.2	-0.52	-0.58	0.76
UCK2	ENST00000372212.4	uridine-cytidine kinase 2	437	2	0	0	2	0	hsa-miR-183-5p.2	-0.35	-0.58	0.97
MAB21L2	ENST00000317605.4	mab-21-like 2 (C. elegans)	63	1	1	0	0	0	hsa-miR-183-5p.2	-0.57	-0.57	0.41
RHPN2	ENST00000254260.3	rhophilin, Rho GTPase binding protein 2	5	1	1	0	0	1	hsa-miR-183-5p.2	-0.57	-0.57	0.54
BRINP2	ENST00000361539.4	bone morphogenetic protein/retinoic acid inducible neural-specific 2	5	1	1	0	0	0	hsa-miR-183-5p.2	-0.57	-0.57	0.64
TMEM170B	ENST00000379426.1	transmembrane protein 170B	489	1	0	0	1	0	hsa-miR-183-5p.2	-0.45	-0.57	> 0.99
IGSF11	ENST00000425327.2	immunoglobulin superfamily, member 11	5	2	0	1	1	0	hsa-miR-183-5p.2	-0.56	-0.56	0.97
ZCCHC11	ENST00000257177.4	zinc finger, CCHC domain containing 11	97	1	1	0	0	0	hsa-miR-183-5p.2	-0.56	-0.56	> 0.99
SYPL2	ENST00000369872.3	synaptophysin-like 2	69	1	1	0	0	0	hsa-miR-183-5p.2	-0.56	-0.56	0.32
PPP3R1	ENST00000234310.3	protein phosphatase 3, regulatory subunit B, alpha	117	1	1	0	0	0	hsa-miR-183-5p.2	-0.56	-0.56	0.6
CEP170B	ENST00000414716.3	centrosomal protein 170B	326	2	0	0	2	2	hsa-miR-183-5p.2	-0.56	-0.56	0.91
COL25A1	ENST00000399132.1	collagen, type XXV, alpha 1	270	2	0	1	1	0	hsa-miR-183-5p.2	-0.52	-0.56	0.74
TNNI1	ENST00000361379.4	troponin I type 1 (skeletal, slow)	5	1	0	1	0	2	hsa-miR-183-5p.2	-0.43	-0.56	0.36
SH3BGRL2	ENST00000369838.4	SH3 domain binding glutamic acid-rich protein like 2	32	1	0	1	0	1	hsa-miR-183-5p.2	-0.19	-0.56	0.32
TMBIM6	ENST00000423828.1	transmembrane BAX inhibitor motif containing 6	4043	1	1	0	0	0	hsa-miR-183-5p.2	-0.03	-0.56	0.88
ATXN3	ENST00000545170.1	ataxin 3	115	2	1	0	1	2	hsa-miR-183-5p.2	-0.35	-0.55	0.65
FBXO32	ENST00000517956.1	F-box protein 32	500	1	1	0	0	3	hsa-miR-183-5p.2	-0.21	-0.55	0.24
SOX6	ENST00000316399.6	SRY (sex determining region Y)-box 6	22	2	1	0	1	1	hsa-miR-183-5p.2	-0.18	-0.55	0.72
CHST10	ENST00000264249.3	carbohydrate sulfotransferase 10	33	1	0	0	1	0	hsa-miR-183-5p.2	-0.16	-0.55	0.92
EPC2	ENST00000258484.6	enhancer of polycomb homolog 2 (Drosophila)	152	1	1	0	0	0	hsa-miR-183-5p.2	-0.1	-0.55	0.14
RUNDC3B	ENST00000338056.3	RUN domain containing 3B	41	1	0	0	1	1	hsa-miR-183-5p.2	-0.54	-0.54	0.84
UBE2B	ENST00000265339.2	ubiquitin-conjugating enzyme E2B	3421	1	0	1	0	0	hsa-miR-183-5p.2	-0.54	-0.54	> 0.99
LRIG1	ENST00000273261.3	leucine-rich repeats and immunoglobulin-like domains 1	241	1	1	0	0	0	hsa-miR-183-5p.2	-0.53	-0.54	0.66
DPY19L3	ENST00000586987.1	dpy-19-like 3 (C. elegans)	146	1	1	0	0	0	hsa-miR-183-5p.2	-0.4	-0.54	0.74
NLGN2	ENST00000302926.2	neuroligin 2	20	3	1	0	2	0	hsa-miR-183-5p.2	-0.28	-0.54	0.85
CNOT6L	ENST00000504123.1	CCR4-NOT transcription complex, subunit 6-like	23	2	1	1	0	1	hsa-miR-183-5p.2	-0.1	-0.54	0.52
MORF4L1	ENST00000331268.5	mortality factor 4 like 1	1137	1	1	0	0	0	hsa-miR-183-5p.2	0	-0.54	0.41
DERL2	ENST00000572834.1	derlin 2	261	1	1	0	0	0	hsa-miR-183-5p.2	-0.53	-0.53	0.4
LRCH2	ENST00000317135.8	leucine-rich repeats and calponin homology (CH) domain containing 2	52	1	0	0	1	0	hsa-miR-183-5p.2	-0.53	-0.53	0.63
SLC1A1	ENST00000262352.3	solute carrier family 1 (neuronal/epithelial high affinity glutamate transporter, system Xag), member 1	138	2	0	0	2	0	hsa-miR-183-5p.2	-0.49	-0.53	0.94
NAA50	ENST00000240922.3	N(alpha)-acetyltransferase 50, NatE catalytic subunit	260	1	1	0	0	1	hsa-miR-183-5p.2	-0.41	-0.53	0.87
LIPG	ENST00000261292.4	lipase, endothelial	40	1	0	0	1	3	hsa-miR-183-5p.2	-0.25	-0.53	0.49
PKP4	ENST00000389757.3	plakophilin 4	373	2	0	2	0	0	hsa-miR-183-5p.2	-0.18	-0.53	> 0.99
MMAB	ENST00000545712.2	methylmalonic aciduria (cobalamin deficiency) cblB type	2107	1	0	1	0	1	hsa-miR-183-5p.2	-0.01	-0.53	0.58
TMSB4X	ENST00000451311.2	thymosin beta 4, X-linked	5	1	0	1	0	0	hsa-miR-183-5p.2	-0.52	-0.52	0.49
PAQR8	ENST00000442253.2	progestin and adipoQ receptor family member VIII	484	1	1	0	0	1	hsa-miR-183-5p.2	-0.49	-0.52	0.6
PRKAR1A	ENST00000589228.1	protein kinase, cAMP-dependent, regulatory, type I, alpha	1257	1	1	0	0	0	hsa-miR-183-5p.2	-0.49	-0.52	0.62
FAM83F	ENST00000333407.6	family with sequence similarity 83, member F	5	1	1	0	0	0	hsa-miR-183-5p.2	-0.51	-0.51	0.69
MAP2K3	ENST00000342679.4	mitogen-activated protein kinase kinase 3	34	1	1	0	0	0	hsa-miR-183-5p.2	-0.51	-0.51	0.39
PMEPA1	ENST00000341744.3	prostate transmembrane protein, androgen induced 1	736	1	1	0	0	0	hsa-miR-183-5p.2	-0.51	-0.51	> 0.99
CACNB1	ENST00000394303.3	calcium channel, voltage-dependent, beta 1 subunit	81	2	0	0	2	1	hsa-miR-183-5p.2	-0.51	-0.51	0.71
PNPLA1	ENST00000388715.3	patatin-like phospholipase domain containing 1	5	1	1	0	0	0	hsa-miR-183-5p.2	-0.51	-0.51	0.17
ZNF449	ENST00000339249.4	zinc finger protein 449	345	1	1	0	0	0	hsa-miR-183-5p.2	-0.49	-0.51	0.46
BMP2K	ENST00000335016.5	BMP2 inducible kinase	164	2	0	1	1	0	hsa-miR-183-5p.2	-0.49	-0.51	0.77
FAM49B	ENST00000519824.2	family with sequence similarity 49, member B	52	1	0	0	1	0	hsa-miR-183-5p.2	-0.4	-0.51	> 0.99
PDCD4	ENST00000280154.7	programmed cell death 4 (neoplastic transformation inhibitor)	612	1	0	1	0	1	hsa-miR-183-5p.2	-0.4	-0.51	> 0.99
TMED7	ENST00000456936.3	transmembrane emp24 protein transport domain containing 7	1571	1	0	1	0	1	hsa-miR-183-5p.2	-0.25	-0.51	0.58
IRF6	ENST00000367021.3	interferon regulatory factor 6	28	2	1	0	1	0	hsa-miR-183-5p.2	-0.09	-0.51	0.81	2011
BDH1	ENST00000392378.2	3-hydroxybutyrate dehydrogenase, type 1	39	1	1	0	0	2	hsa-miR-183-5p.2	-0.07	-0.51	0.19
RAB3C	ENST00000282878.4	RAB3C, member RAS oncogene family	242	1	0	0	1	2	hsa-miR-183-5p.2	-0.03	-0.51	0.73
LYPLA2	ENST00000374505.2	lysophospholipase II	21	2	1	1	0	0	hsa-miR-183-5p.2	-0.5	-0.5	ORF
FLJ20373	ENST00000414004.2		75	1	1	0	0	0	hsa-miR-183-5p.2	-0.5	-0.5	0.75
TTN	ENST00000342992.6	titin	5	1	1	0	0	0	hsa-miR-183-5p.2	-0.5	-0.5	0.15	2005, 2007, 2009, 2011
GNG12	ENST00000370982.3	guanine nucleotide binding protein (G protein), gamma 12	1362	1	0	1	0	1	hsa-miR-183-5p.2	-0.48	-0.5	0.57	2005, 2007
DCUN1D3	ENST00000324344.4	DCN1, defective in cullin neddylation 1, domain containing 3	53	1	0	1	0	0	hsa-miR-183-5p.2	-0.29	-0.5	> 0.99	2009, 2011
CRP	ENST00000255030.5	C-reactive protein, pentraxin-related	5	1	1	0	0	3	hsa-miR-183-5p.2	0	-0.5	0.17	2007, 2009, 2011
ZEB1	ENST00000361642.5	zinc finger E-box binding homeobox 1	59	2	0	1	1	0	hsa-miR-183-5p.2	-0.49	-0.49	0.83	2011
SLC18A3	ENST00000374115.3	solute carrier family 18 (vesicular acetylcholine transporter), member 3	5	1	1	0	0	0	hsa-miR-183-5p.2	-0.49	-0.49	0.43	2005, 2007, 2009, 2011
B3GALT2	ENST00000367434.4	UDP-Gal:betaGlcNAc beta 1,3-galactosyltransferase, polypeptide 2	5	1	1	0	0	0	hsa-miR-183-5p.2	-0.49	-0.49	0.31	2011
ACO1	ENST00000309951.6	aconitase 1, soluble	738	1	0	1	0	1	hsa-miR-183-5p.2	-0.47	-0.49	0.52	2011
SH3PXD2B	ENST00000311601.5	SH3 and PX domains 2B	123	1	1	0	0	1	hsa-miR-183-5p.2	-0.46	-0.49	0.76	2009, 2011
EIF4EBP2	ENST00000373218.4	eukaryotic translation initiation factor 4E binding protein 2	690	1	0	0	1	0	hsa-miR-183-5p.2	-0.41	-0.49	> 0.99	2005, 2007, 2009, 2011
ZNF704	ENST00000327835.3	zinc finger protein 704	124	1	1	0	0	0	hsa-miR-183-5p.2	-0.39	-0.49	0.72	2003, 2005, 2007, 2009, 2011
SLC2A13	ENST00000280871.4	solute carrier family 2 (facilitated glucose transporter), member 13	47	1	0	1	0	1	hsa-miR-183-5p.2	-0.35	-0.49	0.83	2005, 2007, 2009, 2011
SLC22A5	ENST00000245407.3	solute carrier family 22 (organic cation/carnitine transporter), member 5	37	1	1	0	0	0	hsa-miR-183-5p.2	-0.33	-0.49	0.19	2009, 2011
KAT7	ENST00000259021.4	K(lysine) acetyltransferase 7	48	1	0	0	1	0	hsa-miR-183-5p.2	-0.3	-0.49	0.56	2005, 2007, 2009, 2011
NUDT3	ENST00000607016.1	nudix (nucleoside diphosphate linked moiety X)-type motif 3	190	2	0	0	2	1	hsa-miR-183-5p.2	-0.19	-0.49	> 0.99	2009, 2011
MBNL1	ENST00000357472.3	muscleblind-like splicing regulator 1	135	2	0	1	1	0	hsa-miR-183-5p.2	-0.48	-0.48	0.85	2011
ASPN	ENST00000375543.1	asporin	5	1	1	0	0	0	hsa-miR-183-5p.2	-0.48	-0.48	ORF	2011
XKR4	ENST00000327381.6	XK, Kell blood group complex subunit-related family, member 4	5	2	2	0	0	3	hsa-miR-183-5p.2	-0.48	-0.48	> 0.99
OTOG	ENST00000399397.1	otogelin	5	1	0	1	0	2	hsa-miR-183-5p.2	-0.48	-0.48	0.3	2005, 2007, 2009, 2011
FYN	ENST00000368682.3	FYN oncogene related to SRC, FGR, YES	2659	1	1	0	0	0	hsa-miR-183-5p.2	-0.48	-0.48	0.38
EDEM1	ENST00000256497.4	ER degradation enhancer, mannosidase alpha-like 1	948	1	1	0	0	1	hsa-miR-183-5p.2	-0.46	-0.48	0.67	2007, 2009, 2011
DUSP18	ENST00000403268.1	dual specificity phosphatase 18	491	1	1	0	0	0	hsa-miR-183-5p.2	-0.43	-0.48	0.13	2005, 2007, 2009, 2011
INTS8	ENST00000523731.1	integrator complex subunit 8	554	1	1	0	0	0	hsa-miR-183-5p.2	0	-0.48	0.17
SEZ6L	ENST00000360929.3	seizure related 6 homolog (mouse)-like	5	1	1	0	0	1	hsa-miR-183-5p.2	-0.47	-0.47	0.21	2007, 2009, 2011
PPM1F	ENST00000263212.5	protein phosphatase, Mg2+/Mn2+ dependent, 1F	786	1	1	0	0	1	hsa-miR-183-5p.2	-0.47	-0.47	0.68	2009, 2011
TTYH3	ENST00000258796.7	tweety family member 3	188	2	0	0	2	4	hsa-miR-183-5p.2	-0.47	-0.47	> 0.99	2007, 2009, 2011
VAT1L	ENST00000302536.2	vesicle amine transport 1-like	123	1	1	0	0	0	hsa-miR-183-5p.2	-0.47	-0.47	0.6
CHST1	ENST00000308064.2	carbohydrate (keratan sulfate Gal-6) sulfotransferase 1	5	1	0	0	1	1	hsa-miR-183-5p.2	-0.38	-0.47	> 0.99	2009, 2011
SEPT11	ENST00000264893.6	septin 11	515	1	1	0	0	0	hsa-miR-183-5p.2	-0.25	-0.47	> 0.99	2007
CSTF2	ENST00000415585.2	cleavage stimulation factor, 3' pre-RNA, subunit 2, 64kDa	385	1	0	1	0	0	hsa-miR-183-5p.2	-0.22	-0.47	0.33	2007, 2009, 2011
MFSD6	ENST00000392328.1	major facilitator superfamily domain containing 6	47	1	0	1	0	0	hsa-miR-183-5p.2	-0.1	-0.47	0.55	2005, 2007, 2009, 2011
ZNF585A	ENST00000356958.4	zinc finger protein 585A	77	1	1	0	0	1	hsa-miR-183-5p.2	-0.46	-0.46	0.3	2005, 2007, 2009, 2011
GPR124	ENST00000315215.7	G protein-coupled receptor 124	72	1	1	0	0	0	hsa-miR-183-5p.2	-0.46	-0.46	0.61	2005, 2007, 2009, 2011
PDLIM7	ENST00000356618.4	PDZ and LIM domain 7 (enigma)	390	1	0	0	1	0	hsa-miR-183-5p.2	-0.46	-0.46	0.12	2005, 2007, 2009, 2011
SPRY3	ENST00000302805.2	sprouty homolog 3 (Drosophila)	5	1	1	0	0	2	hsa-miR-183-5p.2	-0.46	-0.46	0.65	2005, 2007, 2009, 2011
KCNN3	ENST00000271915.4	potassium intermediate/small conductance calcium-activated channel, subfamily N, member 3	5	1	0	0	1	4	hsa-miR-183-5p.2	-0.46	-0.46	0.48	2005, 2007, 2009, 2011
LHFPL2	ENST00000515007.2	lipoma HMGIC fusion partner-like 2	16	1	0	1	0	0	hsa-miR-183-5p.2	-0.46	-0.46	0.95	2007, 2011
KLHL8	ENST00000273963.5	kelch-like family member 8	266	1	1	0	0	0	hsa-miR-183-5p.2	-0.46	-0.46	0.41	2011
CASP2	ENST00000310447.5	caspase 2, apoptosis-related cysteine peptidase	274	1	0	0	1	0	hsa-miR-183-5p.2	-0.42	-0.46	> 0.99	2011
KIAA0368	ENST00000338205.5	KIAA0368	57	1	0	1	0	1	hsa-miR-183-5p.2	-0.35	-0.46	> 0.99	2009, 2011
POU3F2	ENST00000328345.5	POU class 3 homeobox 2	274	1	1	0	0	0	hsa-miR-183-5p.2	-0.32	-0.46	0.2	2005, 2007, 2009, 2011
MAPK8IP1	ENST00000241014.2	mitogen-activated protein kinase 8 interacting protein 1	80	1	0	1	0	1	hsa-miR-183-5p.2	-0.45	-0.45	0.51
DENND2C	ENST00000393276.3	DENN/MADD domain containing 2C	51	1	1	0	0	1	hsa-miR-183-5p.2	-0.45	-0.45	0.46	2009, 2011
ZBTB41	ENST00000367405.4	zinc finger and BTB domain containing 41	33	1	1	0	0	1	hsa-miR-183-5p.2	-0.38	-0.45	0.6
FOXP1	ENST00000318789.4	forkhead box P1	264	2	0	1	1	0	hsa-miR-183-5p.2	-0.33	-0.45	0.82	2009, 2011
GAN	ENST00000568107.2	gigaxonin	185	2	1	1	0	1	hsa-miR-183-5p.2	-0.33	-0.45	> 0.99	2007, 2009, 2011
NANOS1	ENST00000425699.1	nanos homolog 1 (Drosophila)	158	1	0	0	1	0	hsa-miR-183-5p.2	-0.32	-0.45	0.96	2009, 2011
GPR12	ENST00000405846.3	G protein-coupled receptor 12	5	1	1	0	0	1	hsa-miR-183-5p.2	-0.44	-0.44	0.18	2005, 2007, 2009, 2011
MTMR6	ENST00000381801.5	myotubularin related protein 6	838	1	0	1	0	0	hsa-miR-183-5p.2	-0.44	-0.44	0.83
SAMD12	ENST00000409003.4	sterile alpha motif domain containing 12	57	1	0	0	1	0	hsa-miR-183-5p.2	-0.44	-0.44	0.52	2007, 2009, 2011
ERG	ENST00000398905.1	v-ets avian erythroblastosis virus E26 oncogene homolog	184	1	1	0	0	0	hsa-miR-183-5p.2	-0.44	-0.44	0.18
CACNB4	ENST00000539935.1	calcium channel, voltage-dependent, beta 4 subunit	57	1	1	0	0	0	hsa-miR-183-5p.2	-0.44	-0.44	0.34	2009, 2011
PIK3R1	ENST00000521381.1	phosphoinositide-3-kinase, regulatory subunit 1 (alpha)	217	1	0	1	0	0	hsa-miR-183-5p.2	-0.43	-0.44	0.66
SIN3A	ENST00000394947.3	SIN3 transcription regulator family member A	1142	1	0	1	0	0	hsa-miR-183-5p.2	-0.35	-0.44	0.98	2009, 2011
ABI2	ENST00000295851.5	abl-interactor 2	877	1	1	0	0	4	hsa-miR-183-5p.2	-0.11	-0.44	0.28	2005, 2007, 2009, 2011
UBXN11	ENST00000314675.7	UBX domain protein 11	94	1	0	1	0	0	hsa-miR-183-5p.2	-0.02	-0.44	0.36
PTGER3	ENST00000370924.4	prostaglandin E receptor 3 (subtype EP3)	14	1	0	0	1	1	hsa-miR-183-5p.2	-0.43	-0.43	> 0.99	2005, 2007, 2009, 2011
KLHL32	ENST00000369261.4	kelch-like family member 32	11	1	1	0	0	0	hsa-miR-183-5p.2	-0.43	-0.43	0.16	2009, 2011
BRPF3	ENST00000534400.1	bromodomain and PHD finger containing, 3	7032	2	0	0	2	0	hsa-miR-183-5p.2	-0.43	-0.43	0.92	2005, 2007, 2011
SMIM8	ENST00000392863.1	small integral membrane protein 8	449	1	0	1	0	0	hsa-miR-183-5p.2	-0.43	-0.43	0.26	2007, 2011
NUS1	ENST00000368494.3	nuclear undecaprenyl pyrophosphate synthase 1 homolog (S. cerevisiae)	302	1	1	0	0	0	hsa-miR-183-5p.2	-0.43	-0.43	0.65	2007, 2009, 2011
RASSF8	ENST00000541490.1	Ras association (RalGDS/AF-6) domain family (N-terminal) member 8	1290	1	0	0	1	0	hsa-miR-183-5p.2	-0.43	-0.43	0.66	2007, 2009, 2011
EEF2	ENST00000309311.6	eukaryotic translation elongation factor 2	25580	1	0	1	0	1	hsa-miR-183-5p.2	-0.42	-0.43	0.63	2003, 2007, 2009, 2011
PRKCI	ENST00000295797.4	protein kinase C, iota	103	1	0	1	0	0	hsa-miR-183-5p.2	-0.41	-0.43	0.72	2003, 2007, 2009, 2011
MAPK1	ENST00000215832.6	mitogen-activated protein kinase 1	630	1	0	1	0	1	hsa-miR-183-5p.2	-0.26	-0.43	> 0.99	2005, 2007, 2009, 2011
ZNF322	ENST00000415922.2	zinc finger protein 322	5	1	1	0	0	0	hsa-miR-183-5p.2	0	-0.43	0.34	2005, 2007, 2009, 2011
ARHGAP19-SLIT1	ENST00000453547.2	ARHGAP19-SLIT1 readthrough (NMD candidate)	15	2	0	2	0	6	hsa-miR-183-5p.2	-0.42	-0.42	< 0.1
BTG1	ENST00000256015.3	B-cell translocation gene 1, anti-proliferative	1677	1	0	1	0	0	hsa-miR-183-5p.2	-0.42	-0.42	> 0.99
ST6GALNAC3	ENST00000328299.3	ST6 (alpha-N-acetyl-neuraminyl-2,3-beta-galactosyl-1,3)-N-acetylgalactosaminide alpha-2,6-sialyltransferase 3	41	2	0	1	1	1	hsa-miR-183-5p.2	-0.42	-0.42	0.73	2003, 2005, 2007, 2009, 2011
SLC38A4	ENST00000447411.1	solute carrier family 38, member 4	10	1	1	0	0	0	hsa-miR-183-5p.2	-0.42	-0.42	0.19	2003, 2005, 2007, 2009, 2011
RAB35	ENST00000534951.1	RAB35, member RAS oncogene family	1051	1	1	0	0	3	hsa-miR-183-5p.2	-0.42	-0.42	ORF	2009, 2011
PAX5	ENST00000358127.4	paired box 5	5	1	1	0	0	2	hsa-miR-183-5p.2	-0.42	-0.42	> 0.99	2009, 2011
KCNK10	ENST00000340700.5	potassium channel, subfamily K, member 10	5	1	0	1	0	1	hsa-miR-183-5p.2	-0.42	-0.42	> 0.99	2005, 2007, 2009, 2011
SMEK1	ENST00000554684.1	SMEK homolog 1, suppressor of mek1 (Dictyostelium)	713	1	1	0	0	0	hsa-miR-183-5p.2	-0.42	-0.42	0.63	2005, 2007, 2009, 2011
SYVN1	ENST00000294256.8	synovial apoptosis inhibitor 1, synoviolin	95	1	0	1	0	0	hsa-miR-183-5p.2	-0.42	-0.42	0.6
GPHN	ENST00000478722.1	gephyrin	122	1	1	0	0	0	hsa-miR-183-5p.2	-0.41	-0.42	ORF
USP47	ENST00000339865.5	ubiquitin specific peptidase 47	665	1	0	1	0	0	hsa-miR-183-5p.2	-0.24	-0.42	> 0.99	2007, 2009, 2011
IDS	ENST00000422081.2	Iduronate 2-sulfatase (Hunter syndrome), isoform CRA_e; Iduronate 2-sulfatase 14 kDa chain; cDNA FLJ42669 fis, clone BRAMY2022168, highly similar to IDURONATE 2-SULFATASE	810	1	1	0	0	1	hsa-miR-183-5p.2	-0.24	-0.42	0.28	2007, 2009, 2011
ACVR2B	ENST00000352511.4	activin A receptor, type IIB	21	2	1	1	0	1	hsa-miR-183-5p.2	-0.18	-0.42	> 0.99	2005, 2007, 2009, 2011
KDM2B	ENST00000536437.1	lysine (K)-specific demethylase 2B	647	1	0	1	0	0	hsa-miR-183-5p.2	-0.16	-0.42	0.92	2005, 2007, 2009, 2011
UNC13C	ENST00000545554.1	unc-13 homolog C (C. elegans)	14	1	1	0	0	0	hsa-miR-183-5p.2	-0.41	-0.41	0.62
LRRC7	ENST00000310961.5	leucine rich repeat containing 7	18	1	1	0	0	0	hsa-miR-183-5p.2	-0.41	-0.41	0.58
PRRX1	ENST00000367760.3	paired related homeobox 1	57	2	0	0	2	0	hsa-miR-183-5p.2	-0.41	-0.41	ORF	2011
FAM171A1	ENST00000378116.4	family with sequence similarity 171, member A1	20	1	0	1	0	0	hsa-miR-183-5p.2	-0.41	-0.41	0.47	2011
GRIA1	ENST00000285900.5	glutamate receptor, ionotropic, AMPA 1	5	1	1	0	0	1	hsa-miR-183-5p.2	-0.41	-0.41	0.63	2005, 2007, 2009, 2011
CREB3L2	ENST00000330387.6	cAMP responsive element binding protein 3-like 2	2872	1	1	0	0	0	hsa-miR-183-5p.2	-0.41	-0.41	0.43	2005, 2007, 2009, 2011
GJD2	ENST00000290374.4	gap junction protein, delta 2, 36kDa	5	1	0	1	0	0	hsa-miR-183-5p.2	-0.41	-0.41	0.86	2009, 2011
KBTBD6	ENST00000379485.1	kelch repeat and BTB (POZ) domain containing 6	51	1	0	1	0	1	hsa-miR-183-5p.2	-0.41	-0.41	0.58	2009, 2011
EI24	ENST00000343678.4	etoposide induced 2.4	646	1	0	1	0	1	hsa-miR-183-5p.2	-0.41	-0.41	0.3	2005, 2007, 2009, 2011
DHCR24	ENST00000371269.3	24-dehydrocholesterol reductase	7645	1	0	0	1	1	hsa-miR-183-5p.2	-0.4	-0.41	0.61	2011
CDC42BPG	ENST00000342711.5	CDC42 binding protein kinase gamma (DMPK-like)	68	2	1	0	1	0	hsa-miR-183-5p.2	-0.4	-0.41	0.79	2005, 2007, 2009, 2011
GNA13	ENST00000439174.2	guanine nucleotide binding protein (G protein), alpha 13	190	1	1	0	0	1	hsa-miR-183-5p.2	-0.39	-0.41	0.37	2011
LSM11	ENST00000286307.5	LSM11, U7 small nuclear RNA associated	1458	1	0	1	0	2	hsa-miR-183-5p.2	-0.39	-0.41	0.66	2005, 2007, 2009, 2011
CACNA2D2	ENST00000423994.2	calcium channel, voltage-dependent, alpha 2/delta subunit 2	19	1	1	0	0	2	hsa-miR-183-5p.2	-0.37	-0.41	0.49	2009, 2011
RNF217	ENST00000521654.2	ring finger protein 217	92	1	1	0	0	1	hsa-miR-183-5p.2	-0.25	-0.41	0.49	2011
HMGB1	ENST00000399489.1	high mobility group box 1	800	1	0	1	0	1	hsa-miR-183-5p.2	-0.17	-0.41	> 0.99	2005, 2007, 2009, 2011
DDHD1	ENST00000323669.5	DDHD domain containing 1	103	1	0	0	1	2	hsa-miR-183-5p.2	-0.13	-0.41	0.93	2009, 2011
GRINA	ENST00000313269.5	glutamate receptor, ionotropic, N-methyl D-aspartate-associated protein 1 (glutamate binding)	5637	1	0	1	0	1	hsa-miR-183-5p.2	-0.09	-0.41	0.31	2011
GJC1	ENST00000426548.1	gap junction protein, gamma 1, 45kDa	195	1	1	0	0	1	hsa-miR-183-5p.2	-0.06	-0.41	0.65	2005, 2007, 2009, 2011
GPM6B	ENST00000454189.2	glycoprotein M6B	135	1	1	0	0	0	hsa-miR-183-5p.2	-0.04	-0.41	0.56	2009, 2011
GRHL2	ENST00000251808.3	grainyhead-like 2 (Drosophila)	5	1	0	0	1	0	hsa-miR-183-5p.2	-0.4	-0.4	> 0.99	2007, 2009, 2011
ABCA1	ENST00000374736.3	ATP-binding cassette, sub-family A (ABC1), member 1	184	1	1	0	0	3	hsa-miR-183-5p.2	-0.4	-0.4	0.63	2005, 2007, 2009, 2011
GRID2	ENST00000282020.4	glutamate receptor, ionotropic, delta 2	5	1	1	0	0	0	hsa-miR-183-5p.2	-0.4	-0.4	0.35	2005, 2007, 2009, 2011
RHOA	ENST00000454011.2	ras homolog family member A	8507	1	0	1	0	0	hsa-miR-183-5p.2	-0.4	-0.4	0.44	2005, 2007, 2009, 2011
CELSR1	ENST00000262738.3	cadherin, EGF LAG seven-pass G-type receptor 1	1359	1	1	0	0	0	hsa-miR-183-5p.2	-0.4	-0.4	0.64	2009, 2011
THY1	ENST00000284240.5	Thy-1 cell surface antigen	2345	1	0	1	0	0	hsa-miR-183-5p.2	-0.39	-0.4	0.44	2007, 2009, 2011
SLC25A15	ENST00000338625.4	solute carrier family 25 (mitochondrial carrier; ornithine transporter) member 15	345	1	0	1	0	2	hsa-miR-183-5p.2	-0.38	-0.4	0.47	2005, 2007, 2009, 2011
MED1	ENST00000300651.6	mediator complex subunit 1	87	1	0	0	1	2	hsa-miR-183-5p.2	-0.37	-0.4	0.48	2005, 2007, 2009, 2011
SEMA6D	ENST00000355997.3	sema domain, transmembrane domain (TM), and cytoplasmic domain, (semaphorin) 6D	179	2	0	2	0	1	hsa-miR-183-5p.2	-0.37	-0.4	0.44	2011
ADCY9	ENST00000294016.3	adenylate cyclase 9	166	1	0	1	0	1	hsa-miR-183-5p.2	-0.36	-0.4	> 0.99	2011
SLC22A23	ENST00000436008.2	solute carrier family 22, member 23	353	2	0	1	1	0	hsa-miR-183-5p.2	-0.31	-0.4	> 0.99	2009, 2011
ARPP19	ENST00000566423.1	cAMP-regulated phosphoprotein, 19kDa	1316	1	0	0	1	2	hsa-miR-183-5p.2	-0.21	-0.4	> 0.99	2009, 2011
SLC16A7	ENST00000261187.4	solute carrier family 16 (monocarboxylate transporter), member 7	73	1	0	0	1	1	hsa-miR-183-5p.2	-0.16	-0.4	> 0.99	2011
VSIG10	ENST00000359236.5	V-set and immunoglobulin domain containing 10	355	1	1	0	0	1	hsa-miR-183-5p.2	-0.09	-0.4	0.57	2011
FAM179A	ENST00000379558.4	family with sequence similarity 179, member A	21	1	0	1	0	2	hsa-miR-205-5p	-0.2	-1.07	0.23	2007, 2009, 2011
CMTM4	ENST00000394106.2	CKLF-like MARVEL transmembrane domain containing 4	22	2	1	0	1	4	hsa-miR-205-5p	-0.35	-0.99	0.79
FAM136A	ENST00000450256.1	family with sequence similarity 136, member A	490	1	1	0	0	0	hsa-miR-205-5p	-0.51	-0.95	< 0.1	2007, 2009, 2011
ZBTB20	ENST00000462705.1	zinc finger and BTB domain containing 20	5	1	1	0	0	7	hsa-miR-205-5p	0	-0.81	0.92
PSMA4	ENST00000558094.1	proteasome (prosome, macropain) subunit, alpha type, 4	579	1	1	0	0	1	hsa-miR-205-5p	-0.3	-0.75	0.33	2011
BICC1	ENST00000373886.3	bicaudal C homolog 1 (Drosophila)	165	1	1	0	0	1	hsa-miR-205-5p	-0.72	-0.73	0.61	2009, 2011
CALCRL	ENST00000392370.3	calcitonin receptor-like	18	1	1	0	0	0	hsa-miR-205-5p	-0.49	-0.68	0.79
CDH11	ENST00000394156.3	cadherin 11, type 2, OB-cadherin (osteoblast)	448	4	0	3	1	1	hsa-miR-205-5p	-0.42	-0.68	0.4	2011
TNFAIP8	ENST00000504771.2	tumor necrosis factor, alpha-induced protein 8	608	1	1	0	0	3	hsa-miR-205-5p	-0.65	-0.65	0.93	2009, 2011
HSD17B11	ENST00000358290.4	hydroxysteroid (17-beta) dehydrogenase 11	269	1	1	0	0	1	hsa-miR-205-5p	-0.56	-0.64	0.25
PTP4A1	ENST00000370651.3	protein tyrosine phosphatase type IVA, member 1	5740	1	1	0	0	0	hsa-miR-205-5p	-0.38	-0.64	< 0.1	2011
CHN1	ENST00000409900.3	chimerin 1	344	2	1	0	1	0	hsa-miR-205-5p	-0.62	-0.62	0.89	2011
NEU1	ENST00000375631.4	sialidase 1 (lysosomal sialidase)	6000	1	1	0	0	0	hsa-miR-205-5p	-0.62	-0.62	0.33	2007, 2009, 2011
C11orf86	ENST00000308963.4	chromosome 11 open reading frame 86	5	1	1	0	0	0	hsa-miR-205-5p	-0.61	-0.61	0.35	2007, 2009, 2011
TIMM17A	ENST00000367287.4	translocase of inner mitochondrial membrane 17 homolog A (yeast)	5594	1	1	0	0	0	hsa-miR-205-5p	-0.55	-0.61	0.51	2009, 2011
TP53BP2	ENST00000391878.2	tumor protein p53 binding protein, 2	1531	1	1	0	0	1	hsa-miR-205-5p	-0.42	-0.61	> 0.99	2009, 2011
CDK19	ENST00000368911.3	cyclin-dependent kinase 19	51	2	1	0	1	2	hsa-miR-205-5p	-0.36	-0.61	0.84
HS3ST1	ENST00000002596.5	heparan sulfate (glucosamine) 3-O-sulfotransferase 1	9	1	1	0	0	2	hsa-miR-205-5p	-0.53	-0.59	0.89	2009, 2011
ABI2	ENST00000295851.5	abl-interactor 2	877	1	1	0	0	5	hsa-miR-205-5p	-0.52	-0.59	0.86	2009, 2011
ACSL1	ENST00000454703.2	acyl-CoA synthetase long-chain family member 1	121	1	1	0	0	0	hsa-miR-205-5p	-0.49	-0.57	0.54
CXorf21	ENST00000378962.3	chromosome X open reading frame 21	5	1	1	0	0	1	hsa-miR-205-5p	-0.48	-0.56	0.24	2005, 2007, 2009, 2011
C16orf52	ENST00000542527.2	chromosome 16 open reading frame 52	102	2	1	0	1	1	hsa-miR-205-5p	-0.18	-0.56	0.66	2009, 2011
C10orf131	ENST00000423344.2	chromosome 10 open reading frame 131	5	1	1	0	0	0	hsa-miR-205-5p	-0.55	-0.55	0.72	2005, 2007, 2009, 2011
TMEM144	ENST00000296529.6	transmembrane protein 144	131	1	0	1	0	1	hsa-miR-205-5p	-0.52	-0.53	< 0.1	2005, 2007, 2009, 2011
SLC35B3	ENST00000379660.4	solute carrier family 35 (adenosine 3'-phospho 5'-phosphosulfate transporter), member B3	83	1	1	0	0	0	hsa-miR-205-5p	-0.52	-0.53	0.87	2009, 2011
CFL2	ENST00000341223.3	cofilin 2 (muscle)	902	1	1	0	0	1	hsa-miR-205-5p	-0.48	-0.52	0.6	2005, 2007, 2009, 2011
RBPMS2	ENST00000560606.1	RNA binding protein with multiple splicing 2	34	1	1	0	0	0	hsa-miR-205-5p	-0.11	-0.52	0.27	2005, 2007, 2009, 2011
LRP1	ENST00000243077.3	low density lipoprotein receptor-related protein 1	270	1	1	0	0	0	hsa-miR-205-5p	-0.51	-0.51	0.72
RNF146	ENST00000356799.2	ring finger protein 146	1504	1	1	0	0	0	hsa-miR-205-5p	-0.51	-0.51	ORF	2005, 2007, 2009, 2011
ETNK1	ENST00000266517.4	ethanolamine kinase 1	1047	1	1	0	0	0	hsa-miR-205-5p	-0.08	-0.51	0.73
CADM1	ENST00000452722.3	cell adhesion molecule 1	676	1	1	0	0	4	hsa-miR-205-5p	0	-0.51	0.8	2005, 2007, 2009, 2011
MAGI1	ENST00000330909.8	membrane associated guanylate kinase, WW and PDZ domain containing 1	258	1	1	0	0	1	hsa-miR-205-5p	-0.2	-0.5	0.58	2005, 2007, 2009, 2011
MXI1	ENST00000332674.5	MAX interactor 1, dimerization protein	278	1	0	1	0	1	hsa-miR-205-5p	-0.02	-0.5	< 0.1	2005, 2007, 2009, 2011
SLC35A1	ENST00000369557.5	solute carrier family 35 (CMP-sialic acid transporter), member A1	671	1	1	0	0	0	hsa-miR-205-5p	-0.49	-0.49	0.38	2005, 2007, 2009, 2011
PNN	ENST00000216832.4	pinin, desmosome associated protein	858	1	1	0	0	1	hsa-miR-205-5p	-0.24	-0.49	< 0.1	2011
LYSMD3	ENST00000509384.1	LysM, putative peptidoglycan-binding, domain containing 3	92	1	1	0	0	0	hsa-miR-205-5p	-0.2	-0.49	0.29	2009, 2011
BTBD3	ENST00000254977.3	BTB (POZ) domain containing 3	3798	1	1	0	0	0	hsa-miR-205-5p	-0.43	-0.48	0.73	2005, 2007, 2009, 2011
BMPER	ENST00000297161.2	BMP binding endothelial regulator	723	1	1	0	0	1	hsa-miR-205-5p	-0.43	-0.48	0.88	2005, 2007, 2009, 2011
CCNJ	ENST00000265992.5	cyclin J	5	1	1	0	0	0	hsa-miR-205-5p	-0.47	-0.47	0.82
CLTC	ENST00000269122.3	clathrin, heavy chain (Hc)	10702	1	1	0	0	0	hsa-miR-205-5p	-0.46	-0.46	0.95	2011
YES1	ENST00000577961.1	v-yes-1 Yamaguchi sarcoma viral oncogene homolog 1	168	1	0	1	0	0	hsa-miR-205-5p	-0.44	-0.46	0.19	2009, 2011
EVA1C	ENST00000401402.3	eva-1 homolog C (C. elegans)	177	1	1	0	0	0	hsa-miR-205-5p	-0.45	-0.45	0.17	2005, 2007, 2009, 2011
NACC2	ENST00000371753.1	NACC family member 2, BEN and BTB (POZ) domain containing	172	1	1	0	0	0	hsa-miR-205-5p	-0.43	-0.45	0.97	2005, 2007, 2009, 2011
CREB1	ENST00000432329.2	cAMP responsive element binding protein 1	295	1	1	0	0	1	hsa-miR-205-5p	-0.29	-0.45	0.24
CHIC1	ENST00000373504.6	cysteine-rich hydrophobic domain 1	16	1	1	0	0	1	hsa-miR-205-5p	-0.16	-0.45	0.15	2009, 2011
TGFA	ENST00000295400.6	transforming growth factor, alpha	36	1	1	0	0	0	hsa-miR-205-5p	-0.44	-0.44	0.77	2009, 2011
CLDN11	ENST00000064724.3	claudin 11	1116	1	1	0	0	0	hsa-miR-205-5p	-0.44	-0.44	0.86	2009, 2011
SEPT4	ENST00000426861.1	septin 4	40	3	1	1	1	0	hsa-miR-205-5p	-0.44	-0.44	ORF	2009, 2011
GXYLT1	ENST00000398675.3	glucoside xylosyltransferase 1	126	2	1	0	1	1	hsa-miR-205-5p	-0.44	-0.44	0.45
ARHGAP17	ENST00000441763.2	Rho GTPase activating protein 17	1337	2	2	0	0	0	hsa-miR-205-5p	-0.44	-0.44	ORF
CTPS2	ENST00000443824.1	CTP synthase 2	47	1	1	0	0	1	hsa-miR-205-5p	-0.43	-0.43	0.27
AAK1	ENST00000409085.4	AP2 associated kinase 1	27	3	3	0	0	4	hsa-miR-205-5p	-0.39	-0.43	0.83
KPNA1	ENST00000344337.6	karyopherin alpha 1 (importin alpha 5)	1030	1	0	0	1	0	hsa-miR-205-5p	-0.05	-0.43	0.15
SORBS1	ENST00000371227.4	sorbin and SH3 domain containing 1	22	1	1	0	0	1	hsa-miR-205-5p	-0.42	-0.42	0.71
PET117	ENST00000432901.3	PET117 homolog (S. cerevisiae)	120	1	1	0	0	1	hsa-miR-205-5p	-0.42	-0.42	< 0.1
LRRK2	ENST00000298910.7	leucine-rich repeat kinase 2	37	1	1	0	0	0	hsa-miR-205-5p	-0.42	-0.42	0.56
DSC2	ENST00000251081.6	desmocollin 2	145	1	1	0	0	1	hsa-miR-205-5p	-0.41	-0.42	< 0.1
PCNX	ENST00000304743.2	pecanex homolog (Drosophila)	458	1	1	0	0	1	hsa-miR-205-5p	-0.37	-0.42	0.75
H2AFJ	ENST00000544848.1	H2A histone family, member J	482	1	1	0	0	0	hsa-miR-205-5p	-0.05	-0.42	< 0.1
ENC1	ENST00000302351.4	ectodermal-neural cortex 1 (with BTB domain)	57	1	1	0	0	1	hsa-miR-205-5p	-0.38	-0.41	0.55
NDUFA4	ENST00000339600.5	NADH dehydrogenase (ubiquinone) 1 alpha subcomplex, 4, 9kDa	143	1	0	1	0	0	hsa-miR-205-5p	-0.4	-0.4	0.63
GEMIN6	ENST00000409011.1	gem (nuclear organelle) associated protein 6	257	1	0	1	0	0	hsa-miR-205-5p	-0.4	-0.4	ORF
ADAMTS9	ENST00000295903.4	ADAM metallopeptidase with thrombospondin type 1 motif, 9	5	1	1	0	0	0	hsa-miR-205-5p	-0.39	-0.4	0.82
CDK14	ENST00000380050.3	cyclin-dependent kinase 14	226	1	1	0	0	0	hsa-miR-205-5p	-0.39	-0.4	0.29
AP1AR	ENST00000274000.5	adaptor-related protein complex 1 associated regulatory protein	89	1	0	0	1	0	hsa-miR-205-5p	-0.21	-0.4	0.21
DNM3	ENST00000367731.1	dynamin 3	59	1	0	0	1	2	hsa-miR-205-5p	-0.19	-0.4	0.15
SMIM14	ENST00000295958.5	small integral membrane protein 14	601	2	2	0	0	3	hsa-miR-206	-1.03	-1.38	0.98
SMIM14	ENST00000295958.5	small integral membrane protein 14	601	2	2	0	0	3	hsa-miR-206	-1.03	-1.38	0.98
PTPLAD1	ENST00000261875.5	protein tyrosine phosphatase-like A domain containing 1	11697	2	1	1	0	1	hsa-miR-206	-0.97	-1.11	0.95
PTPLAD1	ENST00000261875.5	protein tyrosine phosphatase-like A domain containing 1	11697	2	1	1	0	1	hsa-miR-206	-0.97	-1.11	0.95
CORO1C	ENST00000261401.3	coronin, actin binding protein, 1C	1970	2	2	0	0	2	hsa-miR-206	-1.08	-1.09	0.96
CORO1C	ENST00000261401.3	coronin, actin binding protein, 1C	1970	2	2	0	0	2	hsa-miR-206	-1.08	-1.09	0.96
TTR	ENST00000237014.3	transthyretin	12915	1	0	1	0	0	hsa-miR-206	-0.52	-1.07	0.64
TTR	ENST00000237014.3	transthyretin	12915	1	0	1	0	0	hsa-miR-206	-0.52	-1.07	0.64
GJA1	ENST00000282561.3	gap junction protein, alpha 1, 43kDa	1732	2	2	0	0	1	hsa-miR-206	-0.84	-0.84	0.93
GJA1	ENST00000282561.3	gap junction protein, alpha 1, 43kDa	1732	2	2	0	0	1	hsa-miR-206	-0.84	-0.84	0.93
TMSB4X	ENST00000451311.2	thymosin beta 4, X-linked	5	1	1	0	0	0	hsa-miR-206	-0.74	-0.74	0.77
TMSB4X	ENST00000451311.2	thymosin beta 4, X-linked	5	1	1	0	0	0	hsa-miR-206	-0.74	-0.74	0.77
GLCCI1	ENST00000223145.5	glucocorticoid induced transcript 1	654	2	2	0	0	2	hsa-miR-206	-0.65	-0.73	0.92
GLCCI1	ENST00000223145.5	glucocorticoid induced transcript 1	654	2	2	0	0	2	hsa-miR-206	-0.65	-0.73	0.92
RABEPK	ENST00000394124.4	Rab9 effector protein with kelch motifs	2485	1	1	0	0	0	hsa-miR-206	-0.65	-0.65	ORF
RABEPK	ENST00000394124.4	Rab9 effector protein with kelch motifs	2485	1	1	0	0	0	hsa-miR-206	-0.65	-0.65	ORF
KCNIP3	ENST00000295225.5	Kv channel interacting protein 3, calsenilin	555	2	1	1	0	1	hsa-miR-206	-0.63	-0.63	0.97
KCNIP3	ENST00000295225.5	Kv channel interacting protein 3, calsenilin	555	2	1	1	0	1	hsa-miR-206	-0.63	-0.63	0.97
TMEM243	ENST00000257637.3	transmembrane protein 243, mitochondrial	25	1	1	0	0	0	hsa-miR-206	-0.62	-0.62	0.56
TMEM243	ENST00000257637.3	transmembrane protein 243, mitochondrial	25	1	1	0	0	0	hsa-miR-206	-0.62	-0.62	0.56
EBPL	ENST00000378284.2	emopamil binding protein-like	155	1	1	0	0	0	hsa-miR-206	-0.61	-0.61	0.73
EBPL	ENST00000378284.2	emopamil binding protein-like	155	1	1	0	0	0	hsa-miR-206	-0.61	-0.61	0.73
TPM4	ENST00000300933.4	tropomyosin 4	332	1	1	0	0	1	hsa-miR-206	-0.53	-0.6	0.59
TPM4	ENST00000300933.4	tropomyosin 4	332	1	1	0	0	1	hsa-miR-206	-0.53	-0.6	0.59
ANXA2	ENST00000396024.3	annexin A2	30	1	1	0	0	0	hsa-miR-206	-0.59	-0.59	0.84
ANXA2	ENST00000396024.3	annexin A2	30	1	1	0	0	0	hsa-miR-206	-0.59	-0.59	0.84
CDC42SE1	ENST00000439374.2	CDC42 small effector 1	231	1	1	0	0	0	hsa-miR-206	-0.44	-0.56	0.52
CDC42SE1	ENST00000439374.2	CDC42 small effector 1	231	1	1	0	0	0	hsa-miR-206	-0.44	-0.56	0.52
GPD2	ENST00000540309.1	glycerol-3-phosphate dehydrogenase 2 (mitochondrial)	196	1	1	0	0	0	hsa-miR-206	-0.55	-0.55	0.88
UHMK1	ENST00000538489.1	U2AF homology motif (UHM) kinase 1	48	2	0	2	0	1	hsa-miR-206	-0.12	-0.55	0.9
GPD2	ENST00000540309.1	glycerol-3-phosphate dehydrogenase 2 (mitochondrial)	196	1	1	0	0	0	hsa-miR-206	-0.55	-0.55	0.88
UHMK1	ENST00000538489.1	U2AF homology motif (UHM) kinase 1	48	2	0	2	0	1	hsa-miR-206	-0.12	-0.55	0.9
PAX3	ENST00000350526.4	paired box 3	7	2	1	1	0	0	hsa-miR-206	-0.54	-0.54	0.85
TIGD6	ENST00000296736.3	tigger transposable element derived 6	155	1	1	0	0	0	hsa-miR-206	-0.23	-0.54	0.4
SLC15A2	ENST00000489711.1	solute carrier family 15 (oligopeptide transporter), member 2	21	1	1	0	0	0	hsa-miR-206	-0.17	-0.54	0.65
PAX3	ENST00000350526.4	paired box 3	7	2	1	1	0	0	hsa-miR-206	-0.54	-0.54	0.85
TIGD6	ENST00000296736.3	tigger transposable element derived 6	155	1	1	0	0	0	hsa-miR-206	-0.23	-0.54	0.4
SLC15A2	ENST00000489711.1	solute carrier family 15 (oligopeptide transporter), member 2	21	1	1	0	0	0	hsa-miR-206	-0.17	-0.54	0.65
MAL2	ENST00000276681.6	mal, T-cell differentiation protein 2 (gene/pseudogene)	2056	1	1	0	0	0	hsa-miR-206	-0.53	-0.53	0.25
MXD1	ENST00000264444.2	MAX dimerization protein 1	183	1	1	0	0	2	hsa-miR-206	-0.53	-0.53	0.93
ABHD2	ENST00000352732.5	abhydrolase domain containing 2	210	2	1	1	0	0	hsa-miR-206	-0.47	-0.53	0.9
CCND2	ENST00000261254.3	cyclin D2	66	3	0	2	1	0	hsa-miR-206	-0.45	-0.53	> 0.99
RASA1	ENST00000456692.2	RAS p21 protein activator (GTPase activating protein) 1	1700	1	1	0	0	1	hsa-miR-206	-0.4	-0.53	0.85
MAL2	ENST00000276681.6	mal, T-cell differentiation protein 2 (gene/pseudogene)	2056	1	1	0	0	0	hsa-miR-206	-0.53	-0.53	0.25
MXD1	ENST00000264444.2	MAX dimerization protein 1	183	1	1	0	0	2	hsa-miR-206	-0.53	-0.53	0.93
ABHD2	ENST00000352732.5	abhydrolase domain containing 2	210	2	1	1	0	0	hsa-miR-206	-0.47	-0.53	0.9
CCND2	ENST00000261254.3	cyclin D2	66	3	0	2	1	0	hsa-miR-206	-0.45	-0.53	> 0.99
RASA1	ENST00000456692.2	RAS p21 protein activator (GTPase activating protein) 1	1700	1	1	0	0	1	hsa-miR-206	-0.4	-0.53	0.85
PPIB	ENST00000300026.3	peptidylprolyl isomerase B (cyclophilin B)	116	1	1	0	0	0	hsa-miR-206	-0.48	-0.52	0.48
PPIB	ENST00000300026.3	peptidylprolyl isomerase B (cyclophilin B)	116	1	1	0	0	0	hsa-miR-206	-0.48	-0.52	0.48
CDON	ENST00000392693.3	cell adhesion associated, oncogene regulated	173	1	1	0	0	1	hsa-miR-206	-0.49	-0.51	0.37
CDON	ENST00000392693.3	cell adhesion associated, oncogene regulated	173	1	1	0	0	1	hsa-miR-206	-0.49	-0.51	0.37
SLC29A3	ENST00000373189.5	solute carrier family 29 (equilibrative nucleoside transporter), member 3	174	1	1	0	0	1	hsa-miR-206	-0.39	-0.5	< 0.1
SLC29A3	ENST00000373189.5	solute carrier family 29 (equilibrative nucleoside transporter), member 3	174	1	1	0	0	1	hsa-miR-206	-0.39	-0.5	< 0.1
MSANTD2	ENST00000239614.4	Myb/SANT-like DNA-binding domain containing 2	50	1	1	0	0	1	hsa-miR-206	-0.49	-0.49	0.82
TDP1	ENST00000393452.3	tyrosyl-DNA phosphodiesterase 1	1031	1	0	1	0	0	hsa-miR-206	-0.46	-0.49	< 0.1
MSANTD2	ENST00000239614.4	Myb/SANT-like DNA-binding domain containing 2	50	1	1	0	0	1	hsa-miR-206	-0.49	-0.49	0.82
TDP1	ENST00000393452.3	tyrosyl-DNA phosphodiesterase 1	1031	1	0	1	0	0	hsa-miR-206	-0.46	-0.49	< 0.1
PAX7	ENST00000420770.2	paired box 7	7	4	1	2	1	1	hsa-miR-206	-0.48	-0.48	0.98
PIRT	ENST00000580256.2	phosphoinositide-interacting regulator of transient receptor potential channels	5	1	1	0	0	2	hsa-miR-206	-0.48	-0.48	0.88
SRPK2	ENST00000393651.3	SRSF protein kinase 2	381	1	0	0	1	2	hsa-miR-206	-0.42	-0.48	0.84
PAX7	ENST00000420770.2	paired box 7	7	4	1	2	1	1	hsa-miR-206	-0.48	-0.48	0.98
PIRT	ENST00000580256.2	phosphoinositide-interacting regulator of transient receptor potential channels	5	1	1	0	0	2	hsa-miR-206	-0.48	-0.48	0.88
SRPK2	ENST00000393651.3	SRSF protein kinase 2	381	1	0	0	1	2	hsa-miR-206	-0.42	-0.48	0.84
PDE7A	ENST00000401827.3	phosphodiesterase 7A	84	1	1	0	0	2	hsa-miR-206	-0.41	-0.47	0.98
PDE7A	ENST00000401827.3	phosphodiesterase 7A	84	1	1	0	0	2	hsa-miR-206	-0.41	-0.47	0.98
KIF2A	ENST00000381103.2	kinesin heavy chain member 2A	905	2	0	1	1	0	hsa-miR-206	-0.4	-0.46	0.95
KIF2A	ENST00000381103.2	kinesin heavy chain member 2A	905	2	0	1	1	0	hsa-miR-206	-0.4	-0.46	0.95
FBXL14	ENST00000339235.3	F-box and leucine-rich repeat protein 14	76	1	1	0	0	1	hsa-miR-206	-0.45	-0.45	0.41
TACR1	ENST00000305249.5	tachykinin receptor 1	5	1	1	0	0	1	hsa-miR-206	-0.45	-0.45	0.2
PDE12	ENST00000311180.8	phosphodiesterase 12	326	1	1	0	0	1	hsa-miR-206	-0.28	-0.45	0.35
FBXL14	ENST00000339235.3	F-box and leucine-rich repeat protein 14	76	1	1	0	0	1	hsa-miR-206	-0.45	-0.45	0.41
TACR1	ENST00000305249.5	tachykinin receptor 1	5	1	1	0	0	1	hsa-miR-206	-0.45	-0.45	0.2
PDE12	ENST00000311180.8	phosphodiesterase 12	326	1	1	0	0	1	hsa-miR-206	-0.28	-0.45	0.35
MIPOL1	ENST00000327441.7	mirror-image polydactyly 1	45	1	1	0	0	1	hsa-miR-206	-0.43	-0.44	0.95
MAN1C1	ENST00000374332.4	mannosidase, alpha, class 1C, member 1	60	2	0	1	1	0	hsa-miR-206	-0.42	-0.44	0.94
TMCC1	ENST00000432054.2	transmembrane and coiled-coil domain family 1	97	1	1	0	0	2	hsa-miR-206	-0.39	-0.44	0.89
MIPOL1	ENST00000327441.7	mirror-image polydactyly 1	45	1	1	0	0	1	hsa-miR-206	-0.43	-0.44	0.95
MAN1C1	ENST00000374332.4	mannosidase, alpha, class 1C, member 1	60	2	0	1	1	0	hsa-miR-206	-0.42	-0.44	0.94
TMCC1	ENST00000432054.2	transmembrane and coiled-coil domain family 1	97	1	1	0	0	2	hsa-miR-206	-0.39	-0.44	0.89
ZNF580	ENST00000325333.5	zinc finger protein 580	154	1	0	1	0	1	hsa-miR-206	-0.41	-0.43	0.76
RP5-850E9.3	ENST00000488788.2	Uncharacterized protein	10	1	1	0	0	0	hsa-miR-206	-0.21	-0.43	0.51
ZNF580	ENST00000325333.5	zinc finger protein 580	154	1	0	1	0	1	hsa-miR-206	-0.41	-0.43	0.76
RP5-850E9.3	ENST00000488788.2	Uncharacterized protein	10	1	1	0	0	0	hsa-miR-206	-0.21	-0.43	0.51
SNX2	ENST00000379516.2	sorting nexin 2	397	1	0	1	0	1	hsa-miR-206	-0.29	-0.42	0.84
CREM	ENST00000333809.8	cAMP responsive element modulator	882	1	0	1	0	0	hsa-miR-206	-0.18	-0.42	0.75
SNX2	ENST00000379516.2	sorting nexin 2	397	1	0	1	0	1	hsa-miR-206	-0.29	-0.42	0.84
CREM	ENST00000333809.8	cAMP responsive element modulator	882	1	0	1	0	0	hsa-miR-206	-0.18	-0.42	0.75
SMARCB1	ENST00000344921.6	SWI/SNF related, matrix associated, actin dependent regulator of chromatin, subfamily b, member 1	1293	1	1	0	0	0	hsa-miR-206	-0.41	-0.41	0.65
PGD	ENST00000270776.8	phosphogluconate dehydrogenase	2008	1	1	0	0	0	hsa-miR-206	-0.41	-0.41	0.79
UBE2H	ENST00000355621.3	ubiquitin-conjugating enzyme E2H	855	1	1	0	0	0	hsa-miR-206	-0.4	-0.41	0.95
STC2	ENST00000265087.4	stanniocalcin 2	1112	1	1	0	0	0	hsa-miR-206	-0.38	-0.41	0.97
CAPN5	ENST00000531028.1	calpain 5	89	1	0	1	0	1	hsa-miR-206	-0.18	-0.41	0.35
SMARCB1	ENST00000344921.6	SWI/SNF related, matrix associated, actin dependent regulator of chromatin, subfamily b, member 1	1293	1	1	0	0	0	hsa-miR-206	-0.41	-0.41	0.65
PGD	ENST00000270776.8	phosphogluconate dehydrogenase	2008	1	1	0	0	0	hsa-miR-206	-0.41	-0.41	0.79
UBE2H	ENST00000355621.3	ubiquitin-conjugating enzyme E2H	855	1	1	0	0	0	hsa-miR-206	-0.4	-0.41	0.95
STC2	ENST00000265087.4	stanniocalcin 2	1112	1	1	0	0	0	hsa-miR-206	-0.38	-0.41	0.97
CAPN5	ENST00000531028.1	calpain 5	89	1	0	1	0	1	hsa-miR-206	-0.18	-0.41	0.35
SRXN1	ENST00000381962.3	sulfiredoxin 1	10	1	1	0	0	0	hsa-miR-206	-0.19	-0.4	0.51
UNC50	ENST00000357765.2	unc-50 homolog (C. elegans)	163	1	0	1	0	0	hsa-miR-206	-0.14	-0.4	0.51
SRXN1	ENST00000381962.3	sulfiredoxin 1	10	1	1	0	0	0	hsa-miR-206	-0.19	-0.4	0.51
UNC50	ENST00000357765.2	unc-50 homolog (C. elegans)	163	1	0	1	0	0	hsa-miR-206	-0.14	-0.4	0.51
MUC19	ENST00000454784.4	mucin 19, oligomeric	5	8	8	0	0	0	hsa-miR-210-5p	-2.79	-2.79	N/A
PLEKHG4B	ENST00000283426.6	pleckstrin homology domain containing, family G (with RhoGef domain) member 4B	5	6	1	4	1	4	hsa-miR-210-5p	-1.46	-1.46	N/A
GDF11	ENST00000257868.5	growth differentiation factor 11	847	4	3	0	1	1	hsa-miR-210-5p	-0.91	-1.46	N/A
LHPP	ENST00000368839.1	phospholysine phosphohistidine inorganic pyrophosphate phosphatase	2365	6	2	3	1	2	hsa-miR-210-5p	-1.03	-1.3	N/A
CAPS	ENST00000222125.5	calcyphosine	12	4	1	1	2	0	hsa-miR-210-5p	-0.97	-1.13	N/A
NUDT16	ENST00000359850.3	nudix (nucleoside diphosphate linked moiety X)-type motif 16	622	5	1	2	2	1	hsa-miR-210-5p	-0.37	-1.03	N/A
CPLX2	ENST00000359546.4	complexin 2	5	6	3	3	0	1	hsa-miR-210-5p	-0.98	-0.98	N/A
TCIRG1	ENST00000265686.3	T-cell, immune regulator 1, ATPase, H+ transporting, lysosomal V0 subunit A3	2756	5	1	3	1	1	hsa-miR-210-5p	-0.03	-0.98	N/A
GRIN2B	ENST00000609686.1	glutamate receptor, ionotropic, N-methyl D-aspartate 2B	5	4	0	0	4	3	hsa-miR-210-5p	-0.97	-0.97	N/A
TEX22	ENST00000451127.2	testis expressed 22	9	5	1	3	1	3	hsa-miR-210-5p	-0.75	-0.94	N/A
ICOSLG	ENST00000407780.3	inducible T-cell co-stimulator ligand	47	4	0	3	1	3	hsa-miR-210-5p	-0.25	-0.93	N/A
CCDC64B	ENST00000573514.1	coiled-coil domain containing 64B	5	3	1	2	0	1	hsa-miR-210-5p	-0.92	-0.92	N/A
TBC1D16	ENST00000310924.2	TBC1 domain family, member 16	556	8*	0	5	2	2	hsa-miR-210-5p	-0.24	-0.92	N/A
C6orf223	ENST00000439969.2	chromosome 6 open reading frame 223	17	3	2	0	1	1	hsa-miR-210-5p	-0.8	-0.91	N/A
OR10G8	ENST00000431524.1	olfactory receptor, family 10, subfamily G, member 8	5	1	1	0	0	0	hsa-miR-210-5p	-0.9	-0.9	N/A
OAZ2	ENST00000560258.2	ornithine decarboxylase antizyme 2	2429	3	1	1	1	1	hsa-miR-210-5p	-0.25	-0.9	N/A
PTRH1	ENST00000423807.1	peptidyl-tRNA hydrolase 1 homolog (S. cerevisiae)	886	2	1	1	0	0	hsa-miR-210-5p	-0.31	-0.88	N/A
AL591479.1	ENST00000594172.1	Uncharacterized protein	5	3	2	0	1	0	hsa-miR-210-5p	-0.87	-0.87	N/A
ECE2	ENST00000324557.4	endothelin converting enzyme 2	1271	2	1	1	0	0	hsa-miR-210-5p	-0.34	-0.87	N/A
COL26A1	ENST00000313669.7	collagen, type XXVI, alpha 1	223	3	2	0	1	1	hsa-miR-210-5p	-0.68	-0.85	N/A
G6PC3	ENST00000269097.4	glucose 6 phosphatase, catalytic, 3	429	5	1	1	3	1	hsa-miR-210-5p	-0.24	-0.85	N/A
ARL16	ENST00000397498.4	ADP-ribosylation factor-like 16	37	2	1	1	0	0	hsa-miR-210-5p	-0.84	-0.84	N/A
TOMM40	ENST00000592434.1	translocase of outer mitochondrial membrane 40 homolog (yeast)	14	3	2	0	1	3	hsa-miR-210-5p	-0.76	-0.84	N/A
TSPAN11	ENST00000261177.9	tetraspanin 11	27	6	1	1	4	0	hsa-miR-210-5p	-0.83	-0.83	N/A
RPL36A-HNRNPH2	ENST00000409170.3	RPL36A-HNRNPH2 readthrough	85	3	1	2	0	0	hsa-miR-210-5p	-0.78	-0.83	N/A
RPS2	ENST00000529806.1	ribosomal protein S2	4788	1	1	0	0	0	hsa-miR-210-5p	0	-0.83	N/A
DMKN	ENST00000472252.2	dermokine	660	2	1	0	1	1	hsa-miR-210-5p	-0.33	-0.82	N/A
CD247	ENST00000362089.5	CD247 molecule	9	3	1	1	1	0	hsa-miR-210-5p	-0.81	-0.81	N/A
ERP29	ENST00000455836.1	endoplasmic reticulum protein 29	1210	2	1	0	1	0	hsa-miR-210-5p	-0.81	-0.81	N/A
C9orf69	ENST00000561457.1	chromosome 9 open reading frame 69	134	4	2	2	0	3	hsa-miR-210-5p	-0.8	-0.8	N/A
CDS2	ENST00000460006.1	CDP-diacylglycerol synthase (phosphatidate cytidylyltransferase) 2	782	5	1	2	2	2	hsa-miR-210-5p	-0.4	-0.8	N/A
RAB43	ENST00000476465.1	RAB43, member RAS oncogene family	5	4	1	3	0	4	hsa-miR-210-5p	-0.23	-0.8	N/A
CNIH2	ENST00000528852.1	cornichon family AMPA receptor auxiliary protein 2	158	3	1	0	2	0	hsa-miR-210-5p	-0.79	-0.79	N/A
SPTBN5	ENST00000320955.6	spectrin, beta, non-erythrocytic 5	7	1	1	0	0	0	hsa-miR-210-5p	-0.79	-0.79	N/A
C1QTNF3	ENST00000382065.3	C1q and tumor necrosis factor related protein 3	70	2	1	1	0	0	hsa-miR-210-5p	-0.79	-0.79	N/A
CDC42EP4	ENST00000335793.3	CDC42 effector protein (Rho GTPase binding) 4	47	3	1	2	0	4	hsa-miR-210-5p	-0.44	-0.78	N/A
WTIP	ENST00000590071.2	Wilms tumor 1 interacting protein	1303	5	0	4	1	4	hsa-miR-210-5p	-0.35	-0.78	N/A
WFDC3	ENST00000243938.4	WAP four-disulfide core domain 3	5	1	1	0	0	0	hsa-miR-210-5p	-0.77	-0.77	N/A
AC104841.2	ENST00000601871.1	HCG1777198, isoform CRA_a; PRO2900; Uncharacterized protein	5	2	1	0	1	2	hsa-miR-210-5p	-0.76	-0.76	N/A
LYL1	ENST00000264824.4	lymphoblastic leukemia derived sequence 1	39	2	1	1	0	0	hsa-miR-210-5p	-0.76	-0.76	N/A
PCBP4	ENST00000471622.1	poly(rC) binding protein 4	353	2	1	1	0	0	hsa-miR-210-5p	-0.76	-0.76	N/A
ERCC2	ENST00000391945.4	excision repair cross-complementing rodent repair deficiency, complementation group 2	2075	2	0	1	1	4	hsa-miR-210-5p	-0.25	-0.76	N/A
RP1-127H14.3	ENST00000535109.1	Uncharacterized protein	5	1	1	0	0	0	hsa-miR-210-5p	-0.75	-0.75	N/A
PTCRA	ENST00000304672.1	pre T-cell antigen receptor alpha	5	1	1	0	0	0	hsa-miR-210-5p	-0.75	-0.75	N/A
SP140L	ENST00000415673.2	SP140 nuclear body protein-like	7	5	1	1	3	0	hsa-miR-210-5p	0	-0.75	N/A
TMEM239	ENST00000361033.1	transmembrane protein 239	5	4	1	0	3	1	hsa-miR-210-5p	-0.74	-0.74	N/A
HDAC11	ENST00000433119.1	histone deacetylase 11	443	4	0	2	2	1	hsa-miR-210-5p	-0.62	-0.74	N/A
OTUD7B	ENST00000369135.4	OTU domain containing 7B	299	5	0	1	4	1	hsa-miR-210-5p	-0.39	-0.74	N/A
RP11-210M15.2	ENST00000559008.1	Uncharacterized protein	5	3	0	1	2	0	hsa-miR-210-5p	-0.28	-0.74	N/A
PACS2	ENST00000447393.1	phosphofurin acidic cluster sorting protein 2	234	1	0	1	0	5	hsa-miR-210-5p	-0.21	-0.74	N/A
CCL1	ENST00000225842.3	chemokine (C-C motif) ligand 1	6	2	1	1	0	0	hsa-miR-210-5p	-0.08	-0.73	N/A
COL16A1	ENST00000373672.3	collagen, type XVI, alpha 1	954	1	1	0	0	1	hsa-miR-210-5p	0	-0.73	N/A
SH3TC2	ENST00000502274.1	SH3 domain and tetratricopeptide repeats 2	31	4	2	1	1	0	hsa-miR-210-5p	0	-0.73	N/A
FAM132B	ENST00000546354.1	family with sequence similarity 132, member B	722	2	1	0	1	0	hsa-miR-210-5p	-0.72	-0.72	N/A
CPT1C	ENST00000323446.5	carnitine palmitoyltransferase 1C	27	1	1	0	0	0	hsa-miR-210-5p	-0.72	-0.72	N/A
DOHH	ENST00000250937.3	deoxyhypusine hydroxylase/monooxygenase	160	2	1	1	0	0	hsa-miR-210-5p	-0.72	-0.72	N/A
MS4A15	ENST00000337911.4	membrane-spanning 4-domains, subfamily A, member 15	5	2	1	1	0	0	hsa-miR-210-5p	-0.71	-0.71	N/A
RP11-247C2.2	ENST00000563727.1	HCG2004779; Uncharacterized protein	5	2	1	1	0	0	hsa-miR-210-5p	-0.71	-0.71	N/A
FBXL12	ENST00000589626.1	F-box and leucine-rich repeat protein 12	27	2	1	1	0	2	hsa-miR-210-5p	-0.71	-0.71	N/A
CNPY3	ENST00000394142.3	canopy FGF signaling regulator 3	837	2	1	0	1	0	hsa-miR-210-5p	-0.71	-0.71	N/A
IFNW1	ENST00000380229.2	interferon, omega 1	5	1	1	0	0	0	hsa-miR-210-5p	-0.7	-0.7	N/A
ZG16	ENST00000400752.4	zymogen granule protein 16	23	3	2	1	0	0	hsa-miR-210-5p	-0.63	-0.7	N/A
LIF	ENST00000403987.3	leukemia inhibitory factor	55	2	1	1	0	3	hsa-miR-210-5p	-0.62	-0.7	N/A
AQP1	ENST00000509504.1	Uncharacterized protein	5	3	2	1	0	0	hsa-miR-210-5p	-0.47	-0.7	N/A
MRPS23	ENST00000313608.8	mitochondrial ribosomal protein S23	7140	2	2	0	0	0	hsa-miR-210-5p	0	-0.7	N/A
SEC14L4	ENST00000381982.3	SEC14-like 4 (S. cerevisiae)	5	4	1	1	2	1	hsa-miR-210-5p	0	-0.7	N/A
MYL10	ENST00000223167.4	myosin, light chain 10, regulatory	5	1	1	0	0	0	hsa-miR-210-5p	-0.69	-0.69	N/A
SNX22	ENST00000325881.4	sorting nexin 22	5	3	0	1	2	1	hsa-miR-210-5p	-0.69	-0.69	N/A
RP4-758J18.2	ENST00000444362.1	HCG20425, isoform CRA_a; Uncharacterized protein; cDNA FLJ53815	283	2	1	0	1	1	hsa-miR-210-5p	-0.69	-0.69	N/A
CCDC69	ENST00000355417.2	coiled-coil domain containing 69	22	3	2	0	1	0	hsa-miR-210-5p	-0.62	-0.69	N/A
MAVS	ENST00000428216.2	mitochondrial antiviral signaling protein	211	7	1	2	4	2	hsa-miR-210-5p	-0.47	-0.69	N/A
GSTO2	ENST00000369707.2	glutathione S-transferase omega 2	97	3	3	0	0	0	hsa-miR-210-5p	-0.33	-0.69	N/A
RPS19	ENST00000598742.1	ribosomal protein S19	1150	3	1	1	1	1	hsa-miR-210-5p	0	-0.69	N/A
CACNG8	ENST00000270458.2	calcium channel, voltage-dependent, gamma subunit 8	5	3	0	3	0	4	hsa-miR-210-5p	-0.68	-0.68	N/A
C17orf103	ENST00000468196.1	chromosome 17 open reading frame 103	54	5	1	3	1	2	hsa-miR-210-5p	-0.68	-0.68	N/A
CYB561D1	ENST00000496961.1	cytochrome b561 family, member D1	105	2	2	0	0	1	hsa-miR-210-5p	-0.67	-0.67	N/A
POLR3H	ENST00000396504.2	polymerase (RNA) III (DNA directed) polypeptide H (22.9kD)	216	3	0	2	1	3	hsa-miR-210-5p	-0.64	-0.67	N/A
TRABD2B	ENST00000606738.2	TraB domain containing 2B	244	4	1	2	1	1	hsa-miR-210-5p	-0.49	-0.67	N/A
YY2	ENST00000429584.2	YY2 transcription factor	5	4	0	2	2	2	hsa-miR-210-5p	-0.25	-0.67	N/A
ZNF626	ENST00000291750.6	zinc finger protein 626	24	2	1	1	0	0	hsa-miR-210-5p	0	-0.67	N/A
GIPR	ENST00000590918.1	gastric inhibitory polypeptide receptor	5	2	2	0	0	1	hsa-miR-210-5p	-0.66	-0.66	N/A
PDZD3	ENST00000531114.1	PDZ domain containing 3	8	2	0	1	1	0	hsa-miR-210-5p	-0.55	-0.66	N/A
ATOH8	ENST00000306279.3	atonal homolog 8 (Drosophila)	21	3	1	2	0	2	hsa-miR-210-5p	-0.41	-0.66	N/A
CENPO	ENST00000380834.2	centromere protein O	298	3	2	1	0	1	hsa-miR-210-5p	-0.35	-0.66	N/A
B4GALT7	ENST00000029410.5	xylosylprotein beta 1,4-galactosyltransferase, polypeptide 7	2968	3	1	1	1	1	hsa-miR-210-5p	-0.09	-0.66	N/A
TMEM101	ENST00000589334.1	transmembrane protein 101	313	2	1	1	0	0	hsa-miR-210-5p	-0.07	-0.66	N/A
MARK4	ENST00000300843.4	MAP/microtubule affinity-regulating kinase 4	192	4	3	1	0	2	hsa-miR-210-5p	-0.44	-0.65	N/A
RIMS3	ENST00000372684.3	regulating synaptic membrane exocytosis 3	24	4	1	2	1	0	hsa-miR-210-5p	-0.19	-0.65	N/A
RPL18A	ENST00000600147.1	ribosomal protein L18a	101	2	1	1	0	2	hsa-miR-210-5p	-0.07	-0.65	N/A
EOMES	ENST00000295743.4	eomesodermin	28	2	2	0	0	0	hsa-miR-210-5p	-0.64	-0.64	N/A
MDGA1	ENST00000297153.7	MAM domain containing glycosylphosphatidylinositol anchor 1	240	2	2	0	0	4	hsa-miR-210-5p	-0.64	-0.64	N/A
LMO2	ENST00000395833.3	LIM domain only 2 (rhombotin-like 1)	8	2	0	1	1	0	hsa-miR-210-5p	-0.64	-0.64	N/A
RIMS4	ENST00000372851.3	regulating synaptic membrane exocytosis 4	30	5	1	3	1	3	hsa-miR-210-5p	-0.64	-0.64	N/A
C19orf47	ENST00000582783.1	chromosome 19 open reading frame 47	94	3	1	1	1	0	hsa-miR-210-5p	-0.29	-0.64	N/A
CRISPLD2	ENST00000262424.5	cysteine-rich secretory protein LCCL domain containing 2	397	3	1	1	1	5	hsa-miR-210-5p	-0.23	-0.64	N/A
ZNF446	ENST00000335841.4	zinc finger protein 446	44	4	0	2	2	2	hsa-miR-210-5p	-0.04	-0.64	N/A
TCN2	ENST00000215838.3	transcobalamin II	132	2	2	0	0	2	hsa-miR-210-5p	-0.01	-0.64	N/A
WI2-3308P17.2	ENST00000436041.1	Uncharacterized protein	5	1	1	0	0	0	hsa-miR-210-5p	-0.63	-0.63	N/A
GPR157	ENST00000377411.4	G protein-coupled receptor 157	48	6*	2	3	0	3	hsa-miR-210-5p	-0.61	-0.63	N/A
C15orf38-AP3S2	ENST00000398333.3	C15orf38-AP3S2 readthrough	985	2	1	1	0	2	hsa-miR-210-5p	-0.36	-0.63	N/A
CAPN5	ENST00000531028.1	calpain 5	89	2	1	1	0	1	hsa-miR-210-5p	-0.09	-0.63	N/A
GJB4	ENST00000339480.1	gap junction protein, beta 4, 30.3kDa	5	3	1	2	0	0	hsa-miR-210-5p	-0.62	-0.62	N/A
C20orf202	ENST00000400633.1	chromosome 20 open reading frame 202	5	1	1	0	0	0	hsa-miR-210-5p	-0.62	-0.62	N/A
APRT	ENST00000426324.2	adenine phosphoribosyltransferase	2906	1	1	0	0	0	hsa-miR-210-5p	-0.62	-0.62	N/A
GPRIN2	ENST00000374314.4	G protein regulated inducer of neurite outgrowth 2	5	5	0	3	2	2	hsa-miR-210-5p	-0.62	-0.62	N/A
RNFT2	ENST00000319176.7	ring finger protein, transmembrane 2	46	2	1	0	1	0	hsa-miR-210-5p	-0.52	-0.62	N/A
RP11-343C2.12	ENST00000562949.1	Conserved oligomeric Golgi complex subunit 8	190	2	2	0	0	0	hsa-miR-210-5p	0	-0.62	N/A
FAM161A	ENST00000404929.1	family with sequence similarity 161, member A	275	2	1	0	1	0	hsa-miR-210-5p	-0.61	-0.61	N/A
ELMOD3	ENST00000315658.7	ELMO/CED-12 domain containing 3	31	3	1	1	1	1	hsa-miR-210-5p	-0.61	-0.61	N/A
EMC10	ENST00000376918.3	ER membrane protein complex subunit 10	1981	4	1	3	0	1	hsa-miR-210-5p	-0.53	-0.61	N/A
ZFYVE28	ENST00000508471.1	zinc finger, FYVE domain containing 28	18	4	1	2	1	4	hsa-miR-210-5p	-0.49	-0.61	N/A
RNPEPL1	ENST00000270357.4	arginyl aminopeptidase (aminopeptidase B)-like 1	239	2	1	1	0	2	hsa-miR-210-5p	-0.46	-0.61	N/A
RNF4	ENST00000511859.1	ring finger protein 4	33	2	1	1	0	1	hsa-miR-210-5p	-0.4	-0.61	N/A
MRGPRF	ENST00000441623.1	MAS-related GPR, member F	140	3	1	0	2	2	hsa-miR-210-5p	-0.32	-0.61	N/A
NAPA	ENST00000263354.3	N-ethylmaleimide-sensitive factor attachment protein, alpha	49	3	1	2	0	2	hsa-miR-210-5p	-0.19	-0.61	N/A
IFI27L1	ENST00000554562.1	interferon, alpha-inducible protein 27-like 1	266	1	1	0	0	0	hsa-miR-210-5p	-0.6	-0.6	N/A
CACFD1	ENST00000291722.7	calcium channel flower domain containing 1	1315	3	1	1	1	1	hsa-miR-210-5p	-0.6	-0.6	N/A
CLLU1	ENST00000378485.1	chronic lymphocytic leukemia up-regulated 1	5	1	1	0	0	0	hsa-miR-210-5p	-0.6	-0.6	N/A
CAV3	ENST00000343849.2	caveolin 3	5	2	1	1	0	0	hsa-miR-210-5p	-0.6	-0.6	N/A
USH1G	ENST00000319642.1	Usher syndrome 1G (autosomal recessive)	5	2	1	0	1	0	hsa-miR-210-5p	-0.6	-0.6	N/A
ZNF394	ENST00000426306.2	zinc finger protein 394	77	1	1	0	0	1	hsa-miR-210-5p	-0.57	-0.6	N/A
FAM78A	ENST00000372269.3	family with sequence similarity 78, member A	7	3	1	2	0	2	hsa-miR-210-5p	-0.53	-0.6	N/A
MRPS11	ENST00000325844.4	mitochondrial ribosomal protein S11	1452	2	1	0	1	0	hsa-miR-210-5p	-0.49	-0.6	N/A
IL6R	ENST00000344086.4	interleukin 6 receptor	13	4	1	1	2	1	hsa-miR-210-5p	-0.44	-0.6	N/A
CD2BP2	ENST00000305596.3	CD2 (cytoplasmic tail) binding protein 2	222	4	1	2	1	0	hsa-miR-210-5p	-0.28	-0.6	N/A
AGTRAP	ENST00000376627.2	angiotensin II receptor-associated protein	3213	4	1	2	1	1	hsa-miR-210-5p	0	-0.6	N/A
TMEM179	ENST00000556573.1	transmembrane protein 179	5	3	0	1	2	1	hsa-miR-210-5p	0	-0.6	N/A
TBC1D21	ENST00000300504.2	TBC1 domain family, member 21	5	1	1	0	0	0	hsa-miR-210-5p	-0.59	-0.59	N/A
C12orf68	ENST00000316554.3	chromosome 12 open reading frame 68	5	2	1	1	0	0	hsa-miR-210-5p	-0.59	-0.59	N/A
TNFRSF1A	ENST00000162749.2	tumor necrosis factor receptor superfamily, member 1A	1698	2	1	1	0	0	hsa-miR-210-5p	-0.59	-0.59	N/A
ARL6IP4	ENST00000392435.2	ADP-ribosylation-like factor 6 interacting protein 4	1797	1	1	0	0	0	hsa-miR-210-5p	-0.59	-0.59	N/A
ATXN7L3	ENST00000454077.2	ataxin 7-like 3	43	6	1	3	2	0	hsa-miR-210-5p	-0.57	-0.59	N/A
GPR20	ENST00000377741.3	G protein-coupled receptor 20	34	4	1	3	0	3	hsa-miR-210-5p	-0.51	-0.59	N/A
RAB3B	ENST00000371655.3	RAB3B, member RAS oncogene family	611	3	1	1	1	0	hsa-miR-210-5p	-0.42	-0.59	N/A
RPS23	ENST00000296674.8	ribosomal protein S23	832	3	0	3	0	0	hsa-miR-210-5p	-0.04	-0.59	N/A
FAM163B	ENST00000496132.1	family with sequence similarity 163, member B	5	2	2	0	0	0	hsa-miR-210-5p	0	-0.59	N/A
DIABLO	ENST00000413918.1	diablo, IAP-binding mitochondrial protein	1700	1	1	0	0	0	hsa-miR-210-5p	-0.58	-0.58	N/A
PNMA5	ENST00000361887.5	paraneoplastic Ma antigen family member 5	5	2	0	1	1	1	hsa-miR-210-5p	-0.58	-0.58	N/A
SLC1A7	ENST00000371494.4	solute carrier family 1 (glutamate transporter), member 7	11	3	1	1	1	0	hsa-miR-210-5p	-0.58	-0.58	N/A
GTPBP1	ENST00000216044.5	GTP binding protein 1	1765	3	1	2	0	1	hsa-miR-210-5p	-0.56	-0.58	N/A
DOK1	ENST00000340004.6	docking protein 1, 62kDa (downstream of tyrosine kinase 1)	331	1	1	0	0	3	hsa-miR-210-5p	-0.54	-0.58	N/A
SOX4	ENST00000244745.1	SRY (sex determining region Y)-box 4	2736	3	1	1	1	1	hsa-miR-210-5p	-0.5	-0.58	N/A
DBNL	ENST00000494774.1	drebrin-like	1802	3	2	1	0	4	hsa-miR-210-5p	-0.36	-0.58	N/A
ALS2CL	ENST00000318962.4	ALS2 C-terminal like	201	2	1	0	1	0	hsa-miR-210-5p	-0.35	-0.58	N/A
LIMD2	ENST00000259006.3	LIM domain containing 2	90	4	0	1	3	0	hsa-miR-210-5p	-0.14	-0.58	N/A
UBB	ENST00000302182.3	ubiquitin B	1869	2	1	0	1	0	hsa-miR-210-5p	-0.13	-0.58	N/A
YIPF2	ENST00000586748.1	Yip1 domain family, member 2	517	3	0	2	1	1	hsa-miR-210-5p	-0.13	-0.58	N/A
METRN	ENST00000568223.2	meteorin, glial cell differentiation regulator	57	3	0	1	2	3	hsa-miR-210-5p	-0.11	-0.58	N/A
TNFRSF1B	ENST00000376259.3	tumor necrosis factor receptor superfamily, member 1B	243	1	1	0	0	3	hsa-miR-210-5p	-0.57	-0.57	N/A
LAT2	ENST00000398475.1	linker for activation of T cells family, member 2	5	1	1	0	0	1	hsa-miR-210-5p	-0.57	-0.57	N/A
LINGO1	ENST00000355300.6	leucine rich repeat and Ig domain containing 1	42	2	1	1	0	1	hsa-miR-210-5p	-0.52	-0.57	N/A
TANGO2	ENST00000434570.2	transport and golgi organization 2 homolog (Drosophila)	119	5	0	3	2	1	hsa-miR-210-5p	-0.37	-0.57	N/A
ZNF747	ENST00000395094.3	zinc finger protein 747	101	3	1	2	0	2	hsa-miR-210-5p	-0.31	-0.57	N/A
MICALL1	ENST00000215957.6	MICAL-like 1	374	2	1	0	1	1	hsa-miR-210-5p	-0.28	-0.57	N/A
C10orf71	ENST00000323868.4	chromosome 10 open reading frame 71	5	4	1	2	1	1	hsa-miR-210-5p	-0.06	-0.57	N/A
OTUB2	ENST00000203664.5	OTU domain, ubiquitin aldehyde binding 2	110	3	1	2	0	2	hsa-miR-210-5p	-0.05	-0.57	N/A
LSM6	ENST00000502781.1	LSM6 homolog, U6 small nuclear RNA associated (S. cerevisiae)	660	2	0	1	1	2	hsa-miR-210-5p	0	-0.57	N/A
FAM89B	ENST00000449319.2	family with sequence similarity 89, member B	289	1	1	0	0	1	hsa-miR-210-5p	-0.56	-0.56	N/A
C9orf50	ENST00000372478.4	chromosome 9 open reading frame 50	5	1	1	0	0	0	hsa-miR-210-5p	-0.56	-0.56	N/A
DNAH10OS	ENST00000514254.2	dynein, axonemal, heavy chain 10 opposite strand	89	4	1	2	1	2	hsa-miR-210-5p	-0.56	-0.56	N/A
TPM2	ENST00000378300.5	tropomyosin 2 (beta)	9695	1	1	0	0	1	hsa-miR-210-5p	-0.56	-0.56	N/A
LOR	ENST00000368742.3	loricrin	5	1	1	0	0	0	hsa-miR-210-5p	-0.56	-0.56	N/A
BTG2	ENST00000290551.4	BTG family, member 2	758	2	1	1	0	0	hsa-miR-210-5p	-0.56	-0.56	N/A
BEX4	ENST00000372695.5	brain expressed, X-linked 4	136	1	1	0	0	0	hsa-miR-210-5p	-0.53	-0.56	N/A
ORMDL3	ENST00000304046.2	ORM1-like 3 (S. cerevisiae)	82	2	0	0	2	1	hsa-miR-210-5p	-0.51	-0.56	N/A
JMJD8	ENST00000412368.2	jumonji domain containing 8	164	2	1	0	1	1	hsa-miR-210-5p	-0.49	-0.56	N/A
VAV2	ENST00000406606.3	vav 2 guanine nucleotide exchange factor	477	2	1	1	0	3	hsa-miR-210-5p	-0.43	-0.56	N/A
SIT1	ENST00000259608.3	signaling threshold regulating transmembrane adaptor 1	7	2	1	0	1	4	hsa-miR-210-5p	-0.43	-0.56	N/A
TRMT61A	ENST00000389749.4	tRNA methyltransferase 61 homolog A (S. cerevisiae)	296	3	0	1	2	1	hsa-miR-210-5p	-0.39	-0.56	N/A
PDRG1	ENST00000202017.4	p53 and DNA-damage regulated 1	116	2	1	0	1	1	hsa-miR-210-5p	-0.36	-0.56	N/A
MAMDC4	ENST00000317446.2	MAM domain containing 4	377	2	1	1	0	3	hsa-miR-210-5p	-0.01	-0.56	N/A
CYHR1	ENST00000403000.2	cysteine/histidine-rich 1	349	1	1	0	0	0	hsa-miR-210-5p	-0.55	-0.55	N/A
IL36G	ENST00000259205.4	interleukin 36, gamma	5	1	1	0	0	0	hsa-miR-210-5p	-0.55	-0.55	N/A
TMEM78	ENST00000323223.2	transmembrane protein 78	5	2	1	1	0	1	hsa-miR-210-5p	-0.55	-0.55	N/A
SCGN	ENST00000334979.6	secretagogin, EF-hand calcium binding protein	590	1	1	0	0	0	hsa-miR-210-5p	-0.55	-0.55	N/A
CTRC	ENST00000375943.2	chymotrypsin C (caldecrin)	5	2	1	1	0	3	hsa-miR-210-5p	-0.55	-0.55	N/A
ZDHHC8	ENST00000334554.7	zinc finger, DHHC-type containing 8	5	3	2	1	0	1	hsa-miR-210-5p	-0.55	-0.55	N/A
GPC1	ENST00000264039.2	glypican 1	1687	3	2	0	1	3	hsa-miR-210-5p	-0.54	-0.55	N/A
C1QTNF8	ENST00000328449.5	C1q and tumor necrosis factor related protein 8	5	2	0	1	1	4	hsa-miR-210-5p	-0.49	-0.55	N/A
TSPAN18	ENST00000340160.3	tetraspanin 18	332	3*	1	1	0	1	hsa-miR-210-5p	-0.47	-0.55	N/A
VWA1	ENST00000338660.5	von Willebrand factor A domain containing 1	145	4	0	3	1	1	hsa-miR-210-5p	-0.41	-0.55	N/A
ATP6V0E1	ENST00000519374.1	ATPase, H+ transporting, lysosomal 9kDa, V0 subunit e1	1195	1	1	0	0	0	hsa-miR-210-5p	-0.03	-0.55	N/A
POLDIP3	ENST00000348657.2	polymerase (DNA-directed), delta interacting protein 3	148	3	0	1	2	2	hsa-miR-210-5p	-0.02	-0.55	N/A
GTF2A2	ENST00000396060.2	general transcription factor IIA, 2, 12kDa	1068	1	1	0	0	0	hsa-miR-210-5p	-0.01	-0.55	N/A
PDF	ENST00000288022.1	peptide deformylase (mitochondrial)	190	2	2	0	0	0	hsa-miR-210-5p	0	-0.55	N/A
STARD3NL	ENST00000009041.7	STARD3 N-terminal like	1911	3	2	0	1	1	hsa-miR-210-5p	0	-0.55	N/A
SNX8	ENST00000222990.3	sorting nexin 8	303	2	0	1	1	0	hsa-miR-210-5p	-0.49	-0.54	N/A
ARHGAP35	ENST00000404338.3	Rho GTPase activating protein 35	278	3	1	0	2	1	hsa-miR-210-5p	-0.47	-0.54	N/A
C12orf49	ENST00000261318.3	chromosome 12 open reading frame 49	673	2	2	0	0	1	hsa-miR-210-5p	-0.26	-0.54	N/A
NMNAT3	ENST00000511444.1	nicotinamide nucleotide adenylyltransferase 3	12	2	1	1	0	0	hsa-miR-210-5p	-0.17	-0.54	N/A
C1orf21	ENST00000235307.6	chromosome 1 open reading frame 21	935	3	0	1	2	2	hsa-miR-210-5p	-0.04	-0.54	N/A
ANTXR1	ENST00000409829.3	anthrax toxin receptor 1	571	2	1	1	0	0	hsa-miR-210-5p	-0.03	-0.54	N/A
ADRA1B	ENST00000306675.3	adrenoceptor alpha 1B	5	2	1	0	1	0	hsa-miR-210-5p	0	-0.54	N/A
PSTPIP1	ENST00000558012.1	proline-serine-threonine phosphatase interacting protein 1	19	2	1	1	0	3	hsa-miR-210-5p	0	-0.54	N/A
PRRG2	ENST00000246794.5	proline rich Gla (G-carboxyglutamic acid) 2	8	1	1	0	0	0	hsa-miR-210-5p	-0.53	-0.53	N/A
LDLRAD2	ENST00000344642.2	low density lipoprotein receptor class A domain containing 2	5	5	1	3	1	0	hsa-miR-210-5p	-0.53	-0.53	N/A
FOXP3	ENST00000376207.4	forkhead box P3	7	2	1	1	0	1	hsa-miR-210-5p	-0.53	-0.53	N/A
ISY1-RAB43	ENST00000418265.1	ISY1-RAB43 readthrough	5	4	1	3	0	4	hsa-miR-210-5p	-0.53	-0.53	N/A
FAM86C1	ENST00000359244.4	family with sequence similarity 86, member C1	5	2	1	1	0	0	hsa-miR-210-5p	-0.53	-0.53	N/A
ZNF197	ENST00000383745.2	zinc finger protein 197	53	1	1	0	0	0	hsa-miR-210-5p	-0.5	-0.53	N/A
SFXN5	ENST00000410065.1	sideroflexin 5	56	4	0	1	3	1	hsa-miR-210-5p	-0.27	-0.53	N/A
C1orf95	ENST00000366788.3	chromosome 1 open reading frame 95	28	5	0	3	2	1	hsa-miR-210-5p	-0.2	-0.53	N/A
STX17	ENST00000259400.6	syntaxin 17	510	3	1	1	1	0	hsa-miR-210-5p	-0.1	-0.53	N/A
MRPL12	ENST00000333676.3	mitochondrial ribosomal protein L12	2476	2	0	0	2	2	hsa-miR-210-5p	-0.08	-0.53	N/A
ADAM33	ENST00000356518.2	ADAM metallopeptidase domain 33	5	1	1	0	0	0	hsa-miR-210-5p	-0.52	-0.52	N/A
ALDH3B2	ENST00000530069.1	aldehyde dehydrogenase 3 family, member B2	5	2	1	0	1	1	hsa-miR-210-5p	-0.52	-0.52	N/A
C16orf90	ENST00000437192.3	chromosome 16 open reading frame 90	5	2	0	0	2	1	hsa-miR-210-5p	-0.52	-0.52	N/A
FAM131A	ENST00000310585.4	family with sequence similarity 131, member A	442	2	1	1	0	1	hsa-miR-210-5p	-0.52	-0.52	N/A
MOGS	ENST00000409065.1	mannosyl-oligosaccharide glucosidase	184	3	1	2	0	0	hsa-miR-210-5p	-0.52	-0.52	N/A
PRAMEF6	ENST00000376182.1	PRAME family member 6	5	1	1	0	0	0	hsa-miR-210-5p	-0.52	-0.52	N/A
FAM86B1	ENST00000448228.2	family with sequence similarity 86, member B1	5	2	1	1	0	0	hsa-miR-210-5p	-0.52	-0.52	N/A
PRAMEF5	ENST00000376168.1	PRAME family member 5	5	1	1	0	0	0	hsa-miR-210-5p	-0.52	-0.52	N/A
SIAE	ENST00000263593.3	sialic acid acetylesterase	22	1	1	0	0	0	hsa-miR-210-5p	-0.52	-0.52	N/A
NOP2	ENST00000545200.1	NOP2 nucleolar protein	27	2	1	0	1	1	hsa-miR-210-5p	-0.52	-0.52	N/A
ZNF385B	ENST00000410066.1	zinc finger protein 385B	17	1	1	0	0	0	hsa-miR-210-5p	-0.52	-0.52	N/A
HIC2	ENST00000407464.2	hypermethylated in cancer 2	28	2	1	1	0	1	hsa-miR-210-5p	-0.52	-0.52	N/A
GNAZ	ENST00000248996.4	guanine nucleotide binding protein (G protein), alpha z polypeptide	50	1	1	0	0	0	hsa-miR-210-5p	-0.52	-0.52	N/A
EP300	ENST00000263253.7	E1A binding protein p300	785	1	1	0	0	0	hsa-miR-210-5p	-0.51	-0.52	N/A
CRTC1	ENST00000338797.6	CREB regulated transcription coactivator 1	322	5	1	3	1	4	hsa-miR-210-5p	-0.49	-0.52	N/A
LPHN1	ENST00000340736.6	latrophilin 1	49	4	0	1	3	1	hsa-miR-210-5p	-0.43	-0.52	N/A
CBX6	ENST00000407418.3	chromobox homolog 6	215	2	1	0	1	2	hsa-miR-210-5p	-0.43	-0.52	N/A
HRK	ENST00000257572.5	harakiri, BCL2 interacting protein (contains only BH3 domain)	19	3	0	1	2	1	hsa-miR-210-5p	-0.42	-0.52	N/A
OBFC1	ENST00000224950.3	oligonucleotide/oligosaccharide-binding fold containing 1	184	3	0	1	2	0	hsa-miR-210-5p	-0.36	-0.52	N/A
MMP15	ENST00000219271.3	matrix metallopeptidase 15 (membrane-inserted)	605	5	1	2	2	1	hsa-miR-210-5p	-0.34	-0.52	N/A
PPDPF	ENST00000370179.3	pancreatic progenitor cell differentiation and proliferation factor	17979	3	0	1	2	2	hsa-miR-210-5p	0	-0.52	N/A
TMEM62	ENST00000260403.2	transmembrane protein 62	9	1	1	0	0	0	hsa-miR-210-5p	-0.51	-0.51	N/A
TMEM234	ENST00000373593.1	transmembrane protein 234	51	1	1	0	0	0	hsa-miR-210-5p	-0.51	-0.51	N/A
DNASE1L3	ENST00000486455.1	deoxyribonuclease I-like 3	5	1	1	0	0	0	hsa-miR-210-5p	-0.51	-0.51	N/A
OASL	ENST00000339275.5	2'-5'-oligoadenylate synthetase-like	5	2	0	2	0	0	hsa-miR-210-5p	-0.51	-0.51	N/A
PRAMEF26	ENST00000423177.1	PRAME family member 26	5	1	1	0	0	0	hsa-miR-210-5p	-0.51	-0.51	N/A
MOB2	ENST00000329957.6	MOB kinase activator 2	26	1	1	0	0	0	hsa-miR-210-5p	-0.51	-0.51	N/A
TFEB	ENST00000230323.4	transcription factor EB	5	3	1	1	1	0	hsa-miR-210-5p	-0.51	-0.51	N/A
VPS37D	ENST00000451519.1	vacuolar protein sorting 37 homolog D (S. cerevisiae)	173	4*	0	2	1	2	hsa-miR-210-5p	-0.51	-0.51	N/A
LYNX1	ENST00000395192.2	Ly6/neurotoxin 1	5	2	1	0	1	1	hsa-miR-210-5p	-0.51	-0.51	N/A
AC007952.5	ENST00000399091.1	Uncharacterized protein ENSP00000382042	5	1	1	0	0	0	hsa-miR-210-5p	-0.51	-0.51	N/A
AC007952.6	ENST00000399083.1	Uncharacterized protein	5	1	1	0	0	0	hsa-miR-210-5p	-0.51	-0.51	N/A
CLCF1	ENST00000312438.7	cardiotrophin-like cytokine factor 1	98	1	1	0	0	1	hsa-miR-210-5p	-0.51	-0.51	N/A
HSD3B2	ENST00000543831.1	hydroxy-delta-5-steroid dehydrogenase, 3 beta- and steroid delta-isomerase 2	5	1	1	0	0	0	hsa-miR-210-5p	-0.51	-0.51	N/A
SLC30A2	ENST00000374278.3	solute carrier family 30 (zinc transporter), member 2	5	3*	2	0	0	0	hsa-miR-210-5p	-0.51	-0.51	N/A
RNF215	ENST00000382363.3	ring finger protein 215	207	1	1	0	0	0	hsa-miR-210-5p	-0.51	-0.51	N/A
GNB3	ENST00000229264.3	guanine nucleotide binding protein (G protein), beta polypeptide 3	49	1	1	0	0	0	hsa-miR-210-5p	-0.51	-0.51	N/A
BEND6	ENST00000370750.2	BEN domain containing 6	11	1	1	0	0	0	hsa-miR-210-5p	-0.51	-0.51	N/A
PPP5C	ENST00000012443.4	protein phosphatase 5, catalytic subunit	973	3	0	1	2	0	hsa-miR-210-5p	-0.51	-0.51	N/A
GDE1	ENST00000353258.3	glycerophosphodiester phosphodiesterase 1	2741	2	1	1	0	1	hsa-miR-210-5p	-0.22	-0.51	N/A
TOMM20	ENST00000366607.4	translocase of outer mitochondrial membrane 20 homolog (yeast)	674	3	0	0	3	0	hsa-miR-210-5p	-0.09	-0.51	N/A
RPL37A	ENST00000491306.1	ribosomal protein L37a	5920	2	0	2	0	0	hsa-miR-210-5p	0	-0.51	N/A
AC110781.3	ENST00000402221.1	Protein LOC100128374	5	3	1	1	1	2	hsa-miR-210-5p	-0.5	-0.5	N/A
GAS2L2	ENST00000254466.6	growth arrest-specific 2 like 2	5	2	1	0	1	0	hsa-miR-210-5p	-0.5	-0.5	N/A
PRAMEF11	ENST00000535591.1	PRAME family member 11	5	1	1	0	0	0	hsa-miR-210-5p	-0.5	-0.5	N/A
NPNT	ENST00000379987.2	nephronectin	518	3	1	1	1	0	hsa-miR-210-5p	-0.5	-0.5	N/A
ARRDC2	ENST00000379656.3	arrestin domain containing 2	144	2	2	0	0	1	hsa-miR-210-5p	-0.49	-0.5	N/A
BCL2L2	ENST00000250405.5	BCL2-like 2	1380	3	0	1	2	0	hsa-miR-210-5p	-0.49	-0.5	N/A
SIX5	ENST00000560168.1	SIX homeobox 5	47	2	0	2	0	7	hsa-miR-210-5p	-0.48	-0.5	N/A
SLC35C2	ENST00000372227.1	solute carrier family 35 (GDP-fucose transporter), member C2	910	2	0	2	0	3	hsa-miR-210-5p	-0.3	-0.5	N/A
MRGBP	ENST00000370487.3	MRG/MORF4L binding protein	886	3	0	1	2	0	hsa-miR-210-5p	-0.21	-0.5	N/A
SPTLC3	ENST00000399002.2	serine palmitoyltransferase, long chain base subunit 3	24	2	1	0	1	0	hsa-miR-210-5p	-0.21	-0.5	N/A
VSTM4	ENST00000332853.4	V-set and transmembrane domain containing 4	59	3	0	0	3	0	hsa-miR-210-5p	-0.16	-0.5	N/A
PRR12	ENST00000418929.2	proline rich 12	95	3	1	2	0	0	hsa-miR-210-5p	-0.09	-0.5	N/A
HDAC2	ENST00000519065.1	histone deacetylase 2	1701	2	1	1	0	1	hsa-miR-210-5p	0	-0.5	N/A
C17orf72	ENST00000580752.1	chromosome 17 open reading frame 72	5	2	0	2	0	2	hsa-miR-210-5p	0	-0.5	N/A
PLN	ENST00000357525.5	phospholamban	5	1	1	0	0	0	hsa-miR-210-5p	0	-0.5	N/A
DKK3	ENST00000396505.2	dickkopf WNT signaling pathway inhibitor 3	5725	2	0	0	2	2	hsa-miR-210-5p	0	-0.5	N/A
MAP6	ENST00000304771.3	microtubule-associated protein 6	42	1	1	0	0	0	hsa-miR-210-5p	-0.49	-0.49	N/A
RPA2	ENST00000373912.3	replication protein A2, 32kDa	1002	1	1	0	0	0	hsa-miR-210-5p	-0.49	-0.49	N/A
NOL4	ENST00000261592.5	nucleolar protein 4	12	1	1	0	0	0	hsa-miR-210-5p	-0.49	-0.49	N/A
STRA13	ENST00000580435.1	stimulated by retinoic acid 13	77	2	0	0	2	0	hsa-miR-210-5p	-0.49	-0.49	N/A
CTDSP1	ENST00000273062.2	CTD (carboxy-terminal domain, RNA polymerase II, polypeptide A) small phosphatase 1	1299	2	1	0	1	1	hsa-miR-210-5p	-0.49	-0.49	N/A
GPR113	ENST00000421160.2	G protein-coupled receptor 113	5	1	1	0	0	0	hsa-miR-210-5p	-0.49	-0.49	N/A
IP6K3	ENST00000451316.1	inositol hexakisphosphate kinase 3	8	1	1	0	0	0	hsa-miR-210-5p	-0.49	-0.49	N/A
SRSF6	ENST00000244020.3	serine/arginine-rich splicing factor 6	1914	1	1	0	0	0	hsa-miR-210-5p	-0.49	-0.49	N/A
LASP1	ENST00000318008.6	LIM and SH3 protein 1	552	3	1	1	1	2	hsa-miR-210-5p	-0.48	-0.49	N/A
JPH2	ENST00000372980.3	junctophilin 2	76	3	1	0	2	1	hsa-miR-210-5p	-0.47	-0.49	N/A
C5orf55	ENST00000408966.2	chromosome 5 open reading frame 55	195	1	1	0	0	0	hsa-miR-210-5p	-0.46	-0.49	N/A
FBXL19	ENST00000338343.4	F-box and leucine-rich repeat protein 19	75	3	1	1	1	2	hsa-miR-210-5p	-0.44	-0.49	N/A
AARD	ENST00000378279.3	alanine and arginine rich domain containing protein	7	2	0	1	1	0	hsa-miR-210-5p	-0.44	-0.49	N/A
SAMD14	ENST00000330175.4	sterile alpha motif domain containing 14	88	3	1	1	1	1	hsa-miR-210-5p	-0.37	-0.49	N/A
EFNA3	ENST00000505139.1	Ephrin-A3; Uncharacterized protein; cDNA FLJ57652, highly similar to Ephrin-A3	9	2	1	0	1	0	hsa-miR-210-5p	-0.19	-0.49	N/A
CMC1	ENST00000466830.1	COX assembly mitochondrial protein 1 homolog (S. cerevisiae)	1203	2	1	0	1	0	hsa-miR-210-5p	0	-0.49	N/A
YIF1B	ENST00000337679.8	Yip1 interacting factor homolog B (S. cerevisiae)	3087	3	1	1	1	0	hsa-miR-210-5p	0	-0.49	N/A
SELPLG	ENST00000388962.3	selectin P ligand	20	2	1	1	0	0	hsa-miR-210-5p	0	-0.49	N/A
ZNF343	ENST00000278772.4	zinc finger protein 343	60	1	1	0	0	0	hsa-miR-210-5p	-0.48	-0.48	N/A
ST3GAL4	ENST00000444328.2	ST3 beta-galactoside alpha-2,3-sialyltransferase 4	27	1	1	0	0	1	hsa-miR-210-5p	-0.48	-0.48	N/A
CHST7	ENST00000276055.3	carbohydrate (N-acetylglucosamine 6-O) sulfotransferase 7	406	1	1	0	0	0	hsa-miR-210-5p	-0.48	-0.48	N/A
RORC	ENST00000356728.6	RAR-related orphan receptor C	42	1	1	0	0	1	hsa-miR-210-5p	-0.48	-0.48	N/A
RGS14	ENST00000408923.3	regulator of G-protein signaling 14	123	1	1	0	0	1	hsa-miR-210-5p	-0.48	-0.48	N/A
PHC2	ENST00000431992.1	polyhomeotic homolog 2 (Drosophila)	11	4	0	2	2	1	hsa-miR-210-5p	-0.48	-0.48	N/A
FGF23	ENST00000237837.1	fibroblast growth factor 23	5	1	1	0	0	0	hsa-miR-210-5p	-0.48	-0.48	N/A
PROK1	ENST00000271331.3	prokineticin 1	5	2	0	1	1	0	hsa-miR-210-5p	-0.48	-0.48	N/A
IFT46	ENST00000530872.1	intraflagellar transport 46 homolog (Chlamydomonas)	214	1	1	0	0	0	hsa-miR-210-5p	-0.48	-0.48	N/A
PDE6C	ENST00000371447.3	phosphodiesterase 6C, cGMP-specific, cone, alpha prime	5	1	1	0	0	0	hsa-miR-210-5p	-0.48	-0.48	N/A
SCAMP5	ENST00000425597.3	secretory carrier membrane protein 5	127	3	1	1	1	0	hsa-miR-210-5p	-0.48	-0.48	N/A
FKRP	ENST00000318584.5	fukutin related protein	989	2	1	0	1	2	hsa-miR-210-5p	-0.44	-0.48	N/A
DCPS	ENST00000263579.4	decapping enzyme, scavenger	320	1	0	0	1	3	hsa-miR-210-5p	-0.13	-0.48	N/A
SCML2	ENST00000398048.3	sex comb on midleg-like 2 (Drosophila)	7	1	1	0	0	0	hsa-miR-210-5p	-0.1	-0.48	N/A
HES2	ENST00000377834.4	hairy and enhancer of split 2 (Drosophila)	5	2	0	0	2	2	hsa-miR-210-5p	-0.47	-0.47	N/A
C11orf21	ENST00000381153.3	chromosome 11 open reading frame 21	5	1	1	0	0	1	hsa-miR-210-5p	-0.47	-0.47	N/A
OAZ3	ENST00000321531.5	ornithine decarboxylase antizyme 3	77	1	0	1	0	1	hsa-miR-210-5p	-0.47	-0.47	N/A
C17orf96	ENST00000325814.5	chromosome 17 open reading frame 96	19	2	0	0	2	1	hsa-miR-210-5p	-0.47	-0.47	N/A
RPUSD1	ENST00000565809.1	RNA pseudouridylate synthase domain containing 1	1360	2	0	2	0	2	hsa-miR-210-5p	-0.47	-0.47	N/A
DPF1	ENST00000420980.2	D4, zinc and double PHD fingers family 1	11	2	1	1	0	1	hsa-miR-210-5p	-0.47	-0.47	N/A
ANGPTL4	ENST00000301455.2	angiopoietin-like 4	1395	2	0	1	1	1	hsa-miR-210-5p	-0.47	-0.47	N/A
C1orf147	ENST00000367119.1	chromosome 1 open reading frame 147	5	1	1	0	0	2	hsa-miR-210-5p	-0.47	-0.47	N/A
EMD	ENST00000369842.4	emerin	1771	1	1	0	0	0	hsa-miR-210-5p	-0.47	-0.47	N/A
GRASP	ENST00000552049.1	GRP1 (general receptor for phosphoinositides 1)-associated scaffold protein	51	2	1	1	0	0	hsa-miR-210-5p	-0.47	-0.47	N/A
PKP1	ENST00000367324.3	plakophilin 1 (ectodermal dysplasia/skin fragility syndrome)	12	5*	0	3	1	2	hsa-miR-210-5p	-0.47	-0.47	N/A
VMA21	ENST00000330374.6	VMA21 vacuolar H+-ATPase homolog (S. cerevisiae)	2162	1	1	0	0	0	hsa-miR-210-5p	-0.46	-0.47	N/A
RBP5	ENST00000266560.3	retinol binding protein 5, cellular	256	1	0	1	0	0	hsa-miR-210-5p	-0.4	-0.47	N/A
IKBIP	ENST00000299157.4	IKBKB interacting protein	183	2	0	1	1	0	hsa-miR-210-5p	-0.33	-0.47	N/A
TFCP2L1	ENST00000263707.5	transcription factor CP2-like 1	36	8	2	3	3	2	hsa-miR-210-5p	-0.16	-0.47	N/A
C15orf38	ENST00000357484.5	chromosome 15 open reading frame 38	325	4	0	2	2	1	hsa-miR-210-5p	-0.06	-0.47	N/A
HMX1	ENST00000400677.3	H6 family homeobox 1	171	4*	0	1	2	1	hsa-miR-210-5p	-0.03	-0.47	N/A
NSL1	ENST00000422588.2	NSL1, MIS12 kinetochore complex component	180	3	1	1	1	0	hsa-miR-210-5p	-0.01	-0.47	N/A
PPIC	ENST00000306442.4	peptidylprolyl isomerase C (cyclophilin C)	1030	2	0	1	1	2	hsa-miR-210-5p	-0.01	-0.47	N/A
TIMD4	ENST00000274532.2	T-cell immunoglobulin and mucin domain containing 4	10	2	2	0	0	1	hsa-miR-210-5p	0	-0.47	N/A
SRL	ENST00000399609.3	sarcalumenin	5	3	0	1	2	2	hsa-miR-210-5p	-0.46	-0.46	N/A
PCDH12	ENST00000231484.3	protocadherin 12	5	2	1	1	0	0	hsa-miR-210-5p	-0.46	-0.46	N/A
CYGB	ENST00000293230.5	cytoglobin	10	2	1	0	1	1	hsa-miR-210-5p	-0.46	-0.46	N/A
SYT11	ENST00000368324.4	synaptotagmin XI	750	2	1	1	0	0	hsa-miR-210-5p	-0.46	-0.46	N/A
LILRA6	ENST00000391735.3	leukocyte immunoglobulin-like receptor, subfamily A (with TM domain), member 6	5	3	0	2	1	0	hsa-miR-210-5p	-0.46	-0.46	N/A
CAMK2A	ENST00000348628.6	calcium/calmodulin-dependent protein kinase II alpha	5	4	2	2	0	1	hsa-miR-210-5p	-0.46	-0.46	N/A
SH2D3C	ENST00000373277.4	SH2 domain containing 3C	5	2	1	0	1	0	hsa-miR-210-5p	-0.46	-0.46	N/A
OLFML2A	ENST00000288815.5	olfactomedin-like 2A	155	2	0	0	2	2	hsa-miR-210-5p	-0.46	-0.46	N/A
SLC1A3	ENST00000265113.4	solute carrier family 1 (glial high affinity glutamate transporter), member 3	34	1	1	0	0	0	hsa-miR-210-5p	-0.46	-0.46	N/A
SLC25A44	ENST00000359511.4	solute carrier family 25, member 44	760	1	1	0	0	0	hsa-miR-210-5p	-0.46	-0.46	N/A
RP11-169F17.1	ENST00000581862.1	Protein LOC400655	5	1	1	0	0	0	hsa-miR-210-5p	-0.46	-0.46	N/A
FURIN	ENST00000268171.3	furin (paired basic amino acid cleaving enzyme)	2306	3	0	1	2	1	hsa-miR-210-5p	-0.46	-0.46	N/A
OXER1	ENST00000378661.2	oxoeicosanoid (OXE) receptor 1	5	2	0	2	0	0	hsa-miR-210-5p	-0.46	-0.46	N/A
MTSS1L	ENST00000338779.6	metastasis suppressor 1-like	2982	4	0	2	2	3	hsa-miR-210-5p	-0.45	-0.46	N/A
MAPKAPK2	ENST00000294981.4	mitogen-activated protein kinase-activated protein kinase 2	178	2	2	0	0	3	hsa-miR-210-5p	-0.43	-0.46	N/A
ADAM11	ENST00000200557.6	ADAM metallopeptidase domain 11	32	3	2	1	0	1	hsa-miR-210-5p	-0.34	-0.46	N/A
AP3S2	ENST00000336418.4	adaptor-related protein complex 3, sigma 2 subunit	985	2	1	1	0	2	hsa-miR-210-5p	-0.26	-0.46	N/A
SMIM7	ENST00000487416.2	small integral membrane protein 7	1144	2	0	2	0	1	hsa-miR-210-5p	-0.22	-0.46	N/A
RBBP9	ENST00000337227.4	retinoblastoma binding protein 9	102	2	0	2	0	0	hsa-miR-210-5p	-0.22	-0.46	N/A
GAS7	ENST00000437099.2	growth arrest-specific 7	186	3	0	2	1	1	hsa-miR-210-5p	-0.18	-0.46	N/A
GGT7	ENST00000336431.5	gamma-glutamyltransferase 7	16	2	0	2	0	0	hsa-miR-210-5p	-0.45	-0.45	N/A
ACOT12	ENST00000307624.3	acyl-CoA thioesterase 12	5	1	1	0	0	0	hsa-miR-210-5p	-0.45	-0.45	N/A
RHBDD3	ENST00000216085.7	rhomboid domain containing 3	236	1	1	0	0	0	hsa-miR-210-5p	-0.45	-0.45	N/A
AC010327.2	ENST00000598855.1	Uncharacterized protein; cDNA FLJ45856 fis, clone OCBBF2025631	7	2	1	1	0	2	hsa-miR-210-5p	-0.45	-0.45	N/A
CCDC140	ENST00000295226.1	coiled-coil domain containing 140	5	2	0	0	2	1	hsa-miR-210-5p	-0.45	-0.45	N/A
PLA2G4F	ENST00000397272.3	phospholipase A2, group IVF	5	2	0	1	1	1	hsa-miR-210-5p	-0.45	-0.45	N/A
FAM169B	ENST00000558256.1	family with sequence similarity 169, member B	5	2	1	1	0	2	hsa-miR-210-5p	-0.45	-0.45	N/A
RAC3	ENST00000306897.4	ras-related C3 botulinum toxin substrate 3 (rho family, small GTP binding protein Rac3)	16	1	1	0	0	0	hsa-miR-210-5p	-0.45	-0.45	N/A
AL359878.1	ENST00000381466.1	Uncharacterized protein	5	1	1	0	0	0	hsa-miR-210-5p	-0.45	-0.45	N/A
RPL13A	ENST00000391857.4	ribosomal protein L13a	121	1	1	0	0	0	hsa-miR-210-5p	-0.43	-0.45	N/A
TMEM184A	ENST00000297477.5	transmembrane protein 184A	28	4	1	2	1	1	hsa-miR-210-5p	-0.3	-0.45	N/A
FOXH1	ENST00000377317.4	forkhead box H1	8	1	1	0	0	0	hsa-miR-210-5p	-0.26	-0.45	N/A
TECPR1	ENST00000447648.2	tectonin beta-propeller repeat containing 1	493	3	1	2	0	0	hsa-miR-210-5p	-0.12	-0.45	N/A
MAPK8IP2	ENST00000399908.2	mitogen-activated protein kinase 8 interacting protein 2	88	2	1	1	0	1	hsa-miR-210-5p	-0.1	-0.45	N/A
SRPRB	ENST00000466490.2	signal recognition particle receptor, B subunit	3330	1	1	0	0	0	hsa-miR-210-5p	-0.05	-0.45	N/A
ARFRP1	ENST00000440854.1	ADP-ribosylation factor related protein 1	652	3	0	2	1	1	hsa-miR-210-5p	-0.02	-0.45	N/A
GSG1L	ENST00000380898.2	GSG1-like	5	4	0	3	1	0	hsa-miR-210-5p	-0.44	-0.44	N/A
SYT12	ENST00000393946.2	synaptotagmin XII	813	3	0	1	2	2	hsa-miR-210-5p	-0.44	-0.44	N/A
OSBP	ENST00000263847.1	oxysterol binding protein	101	1	1	0	0	0	hsa-miR-210-5p	-0.44	-0.44	N/A
EMILIN3	ENST00000332312.3	elastin microfibril interfacer 3	12	1	1	0	0	1	hsa-miR-210-5p	-0.44	-0.44	N/A
AC002472.13	ENST00000543388.1	Leucine-rich repeat-containing protein LOC400891	5	1	1	0	0	1	hsa-miR-210-5p	-0.44	-0.44	N/A
C3orf27	ENST00000356020.2	chromosome 3 open reading frame 27	5	1	1	0	0	0	hsa-miR-210-5p	-0.44	-0.44	N/A
AC011294.3	ENST00000451905.1	Uncharacterized protein	5	2	0	1	1	0	hsa-miR-210-5p	-0.44	-0.44	N/A
AC011484.1	ENST00000377652.3	Uncharacterized protein; cDNA FLJ42076 fis, clone SYNOV2018921	5	2	1	1	0	0	hsa-miR-210-5p	-0.44	-0.44	N/A
C1orf158	ENST00000288048.5	chromosome 1 open reading frame 158	5	2	0	2	0	0	hsa-miR-210-5p	-0.44	-0.44	N/A
CADM3	ENST00000368125.4	cell adhesion molecule 3	5	3	0	1	2	2	hsa-miR-210-5p	-0.44	-0.44	N/A
U82695.9	ENST00000428676.1	Protein LOC100509091	5	2	0	1	1	0	hsa-miR-210-5p	-0.44	-0.44	N/A
FAM101A	ENST00000546355.1	family with sequence similarity 101, member A	34	2	0	0	2	0	hsa-miR-210-5p	-0.44	-0.44	N/A
GPATCH3	ENST00000361720.5	G patch domain containing 3	11	1	1	0	0	0	hsa-miR-210-5p	-0.44	-0.44	N/A
KCNA7	ENST00000221444.1	potassium voltage-gated channel, shaker-related subfamily, member 7	11	2	1	1	0	0	hsa-miR-210-5p	-0.44	-0.44	N/A
DOK3	ENST00000357198.4	docking protein 3	5	1	1	0	0	0	hsa-miR-210-5p	-0.44	-0.44	N/A
PRKCQ	ENST00000263125.5	protein kinase C, theta	7	1	1	0	0	0	hsa-miR-210-5p	-0.44	-0.44	N/A
STAT5A	ENST00000345506.4	signal transducer and activator of transcription 5A	221	2	1	1	0	0	hsa-miR-210-5p	-0.42	-0.44	N/A
SPRY4	ENST00000344120.4	sprouty homolog 4 (Drosophila)	110	3	1	1	1	0	hsa-miR-210-5p	-0.41	-0.44	N/A
ERGIC2	ENST00000360150.4	ERGIC and golgi 2	451	1	1	0	0	0	hsa-miR-210-5p	-0.38	-0.44	N/A
IFITM10	ENST00000340134.4	interferon induced transmembrane protein 10	7	4	0	2	2	0	hsa-miR-210-5p	-0.33	-0.44	N/A
MMP14	ENST00000311852.6	matrix metallopeptidase 14 (membrane-inserted)	276	2	0	0	2	1	hsa-miR-210-5p	-0.28	-0.44	N/A
CACNG1	ENST00000226021.3	calcium channel, voltage-dependent, gamma subunit 1	5	2	0	2	0	0	hsa-miR-210-5p	-0.26	-0.44	N/A
ZER1	ENST00000291900.2	zyg-11 related, cell cycle regulator	336	3	1	2	0	0	hsa-miR-210-5p	-0.22	-0.44	N/A
AMDHD2	ENST00000302956.4	amidohydrolase domain containing 2	488	3	1	1	1	2	hsa-miR-210-5p	-0.15	-0.44	N/A
CTNNBIP1	ENST00000377263.1	catenin, beta interacting protein 1	493	3	0	1	2	1	hsa-miR-210-5p	-0.07	-0.44	N/A
RP11-195F19.5	ENST00000416454.1	HCG2040265, isoform CRA_a; Uncharacterized protein; cDNA FLJ50015	18	1	1	0	0	0	hsa-miR-210-5p	-0.05	-0.44	N/A
CBX8	ENST00000269385.4	chromobox homolog 8	474	2	0	1	1	4	hsa-miR-210-5p	-0.05	-0.44	N/A
FBXO31	ENST00000311635.7	F-box protein 31	48	2	1	1	0	0	hsa-miR-210-5p	-0.03	-0.44	N/A
STRIP2	ENST00000249344.2	striatin interacting protein 2	87	2	1	1	0	0	hsa-miR-210-5p	-0.02	-0.44	N/A
EHD1	ENST00000320631.3	EH-domain containing 1	335	2	1	0	1	2	hsa-miR-210-5p	-0.02	-0.44	N/A
TGIF2LY	ENST00000321217.4	TGFB-induced factor homeobox 2-like, Y-linked	5	1	1	0	0	0	hsa-miR-210-5p	0	-0.44	N/A
MPHOSPH9	ENST00000302349.5	M-phase phosphoprotein 9	180	2	1	1	0	1	hsa-miR-210-5p	0	-0.44	N/A
ARHGAP25	ENST00000409202.3	Rho GTPase activating protein 25	5	1	1	0	0	0	hsa-miR-210-5p	-0.43	-0.43	N/A
CAMKV	ENST00000296471.7	CaM kinase-like vesicle-associated	47	1	1	0	0	1	hsa-miR-210-5p	-0.43	-0.43	N/A
SCARA5	ENST00000524352.1	scavenger receptor class A, member 5 (putative)	9	1	1	0	0	0	hsa-miR-210-5p	-0.43	-0.43	N/A
TEAD4	ENST00000359864.2	TEA domain family member 4	328	1	1	0	0	0	hsa-miR-210-5p	-0.43	-0.43	N/A
SPNS1	ENST00000565975.1	spinster homolog 1 (Drosophila)	1364	1	1	0	0	0	hsa-miR-210-5p	-0.43	-0.43	N/A
C15orf53	ENST00000318792.1	chromosome 15 open reading frame 53	5	2	0	2	0	0	hsa-miR-210-5p	-0.43	-0.43	N/A
CLPS	ENST00000259938.2	colipase, pancreatic	5	1	1	0	0	0	hsa-miR-210-5p	-0.43	-0.43	N/A
KLF17	ENST00000372299.3	Kruppel-like factor 17	11	1	1	0	0	0	hsa-miR-210-5p	-0.43	-0.43	N/A
SSH3	ENST00000376757.5	slingshot protein phosphatase 3	159	2	2	0	0	1	hsa-miR-210-5p	-0.43	-0.43	N/A
SMG6	ENST00000544865.1	SMG6 nonsense mediated mRNA decay factor	832	3	1	1	1	0	hsa-miR-210-5p	-0.43	-0.43	N/A
FAM222A	ENST00000538780.1	family with sequence similarity 222, member A	23	3	0	3	0	1	hsa-miR-210-5p	-0.41	-0.43	N/A
SERPINA4	ENST00000555095.1	serpin peptidase inhibitor, clade A (alpha-1 antiproteinase, antitrypsin), member 4	203	2	0	1	1	1	hsa-miR-210-5p	-0.34	-0.43	N/A
MEX3A	ENST00000532414.2	mex-3 RNA binding family member A	912	3	1	1	1	1	hsa-miR-210-5p	-0.34	-0.43	N/A
POFUT2	ENST00000349485.5	protein O-fucosyltransferase 2	842	3	0	2	1	3	hsa-miR-210-5p	-0.32	-0.43	N/A
WDR7	ENST00000254442.3	WD repeat domain 7	365	3	1	1	1	0	hsa-miR-210-5p	-0.27	-0.43	N/A
RTCB	ENST00000451746.2	RNA 2',3'-cyclic phosphate and 5'-OH ligase	9513	2	0	1	1	0	hsa-miR-210-5p	-0.26	-0.43	N/A
TSKU	ENST00000333090.4	tsukushi, small leucine rich proteoglycan	293	4	0	3	1	3	hsa-miR-210-5p	-0.22	-0.43	N/A
HOXD9	ENST00000249499.6	homeobox D9	78	3	1	2	0	0	hsa-miR-210-5p	-0.18	-0.43	N/A
FBXL13	ENST00000393772.2	F-box and leucine-rich repeat protein 13	31	1	1	0	0	0	hsa-miR-210-5p	-0.12	-0.43	N/A
WISP2	ENST00000372868.2	WNT1 inducible signaling pathway protein 2	653	1	1	0	0	0	hsa-miR-210-5p	-0.03	-0.43	N/A
POLR2J	ENST00000292614.5	polymerase (RNA) II (DNA directed) polypeptide J, 13.3kDa	8349	2	0	2	0	0	hsa-miR-210-5p	-0.01	-0.43	N/A
HSBP1	ENST00000433866.2	heat shock factor binding protein 1	3000	1	1	0	0	0	hsa-miR-210-5p	0	-0.43	N/A
CACNG2	ENST00000300105.6	calcium channel, voltage-dependent, gamma subunit 2	5	3	0	2	1	1	hsa-miR-210-5p	0	-0.43	N/A
P2RY8	ENST00000381297.4	purinergic receptor P2Y, G-protein coupled, 8	5	2	1	1	0	0	hsa-miR-210-5p	-0.42	-0.42	N/A
MAP2K7	ENST00000397981.3	mitogen-activated protein kinase kinase 7	164	4	1	3	0	0	hsa-miR-210-5p	-0.42	-0.42	N/A
APCDD1L	ENST00000371149.3	adenomatosis polyposis coli down-regulated 1-like	21	1	1	0	0	0	hsa-miR-210-5p	-0.42	-0.42	N/A
SPATA3	ENST00000452881.1	spermatogenesis associated 3	5	1	1	0	0	0	hsa-miR-210-5p	-0.42	-0.42	N/A
PEX11G	ENST00000221480.1	peroxisomal biogenesis factor 11 gamma	21	2	0	2	0	0	hsa-miR-210-5p	-0.42	-0.42	N/A
GATA4	ENST00000335135.4	GATA binding protein 4	5	2	1	1	0	0	hsa-miR-210-5p	-0.42	-0.42	N/A
CERS3	ENST00000284382.4	ceramide synthase 3	5	2	0	2	0	0	hsa-miR-210-5p	-0.42	-0.42	N/A
KLF16	ENST00000250916.4	Kruppel-like factor 16	5	2	0	2	0	2	hsa-miR-210-5p	-0.42	-0.42	N/A
PPIL2	ENST00000406385.1	peptidylprolyl isomerase (cyclophilin)-like 2	1911	2	0	1	1	0	hsa-miR-210-5p	-0.42	-0.42	N/A
TMIE	ENST00000326431.3	transmembrane inner ear	26	1	1	0	0	0	hsa-miR-210-5p	-0.42	-0.42	N/A
TTYH3	ENST00000258796.7	tweety family member 3	188	5	2	3	0	2	hsa-miR-210-5p	-0.42	-0.42	N/A
UROC1	ENST00000290868.2	urocanate hydratase 1	5	2	1	0	1	0	hsa-miR-210-5p	-0.42	-0.42	N/A
MSRB3	ENST00000308259.5	methionine sulfoxide reductase B3	83	2	0	0	2	0	hsa-miR-210-5p	-0.42	-0.42	N/A
DMTN	ENST00000265800.5	dematin actin binding protein	333	2	0	0	2	0	hsa-miR-210-5p	-0.42	-0.42	N/A
C7orf65	ENST00000408988.2	chromosome 7 open reading frame 65	5	2	1	1	0	0	hsa-miR-210-5p	-0.42	-0.42	N/A
ISLR	ENST00000249842.3	immunoglobulin superfamily containing leucine-rich repeat	6	1	1	0	0	0	hsa-miR-210-5p	-0.42	-0.42	N/A
AC104667.3	ENST00000452801.1		5	1	1	0	0	0	hsa-miR-210-5p	-0.42	-0.42	N/A
MFAP3L	ENST00000393704.3	microfibrillar-associated protein 3-like	69	2	0	1	1	1	hsa-miR-210-5p	-0.41	-0.42	N/A
ZNF395	ENST00000344423.5	zinc finger protein 395	1044	2	1	1	0	0	hsa-miR-210-5p	-0.41	-0.42	N/A
SNX11	ENST00000393405.2	sorting nexin 11	20	2	0	2	0	1	hsa-miR-210-5p	-0.38	-0.42	N/A
PVRL1	ENST00000264025.3	poliovirus receptor-related 1 (herpesvirus entry mediator C)	50	4	0	3	1	3	hsa-miR-210-5p	-0.38	-0.42	N/A
C10orf54	ENST00000394957.3	chromosome 10 open reading frame 54	78	3	0	1	2	3	hsa-miR-210-5p	-0.21	-0.42	N/A
GPATCH2L	ENST00000553588.1	G patch domain containing 2-like	96	2	0	2	0	0	hsa-miR-210-5p	-0.17	-0.42	N/A
SHROOM4	ENST00000376020.2	shroom family member 4	5	3	1	1	1	0	hsa-miR-210-5p	-0.1	-0.42	N/A
RAB5B	ENST00000553116.1	RAB5B, member RAS oncogene family	14	2	1	0	1	2	hsa-miR-210-5p	-0.08	-0.42	N/A
HDAC5	ENST00000225983.6	histone deacetylase 5	266	4	0	2	2	1	hsa-miR-210-5p	-0.07	-0.42	N/A
MOBP	ENST00000420739.1	myelin-associated oligodendrocyte basic protein	5	2	1	1	0	0	hsa-miR-210-5p	0	-0.42	N/A
TGIF2LX	ENST00000283891.5	TGFB-induced factor homeobox 2-like, X-linked	5	1	1	0	0	0	hsa-miR-210-5p	0	-0.42	N/A
LLPH	ENST00000266604.2	LLP homolog, long-term synaptic facilitation (Aplysia)	88	2	1	0	1	0	hsa-miR-210-5p	0	-0.42	N/A
FAM131B	ENST00000443739.2	family with sequence similarity 131, member B	5	2	0	1	1	0	hsa-miR-210-5p	-0.41	-0.41	N/A
PATE4	ENST00000457514.2	prostate and testis expressed 4	5	2	0	2	0	1	hsa-miR-210-5p	-0.41	-0.41	N/A
EPOR	ENST00000592375.2	erythropoietin receptor	96	1	1	0	0	0	hsa-miR-210-5p	-0.41	-0.41	N/A
TRPV2	ENST00000338560.7	transient receptor potential cation channel, subfamily V, member 2	22341	1	1	0	0	2	hsa-miR-210-5p	-0.41	-0.41	N/A
LTB	ENST00000446745.2	lymphotoxin beta (TNF superfamily, member 3)	11	1	0	1	0	2	hsa-miR-210-5p	-0.41	-0.41	N/A
CASP8	ENST00000392259.2	caspase 8, apoptosis-related cysteine peptidase	64	2	0	2	0	0	hsa-miR-210-5p	-0.41	-0.41	N/A
SNX12	ENST00000374274.3	sorting nexin 12	849	2	1	1	0	0	hsa-miR-210-5p	-0.41	-0.41	N/A
GRIK3	ENST00000373091.3	glutamate receptor, ionotropic, kainate 3	7	4	0	1	3	2	hsa-miR-210-5p	-0.41	-0.41	N/A
SGSH	ENST00000326317.6	N-sulfoglucosamine sulfohydrolase	109	2	1	1	0	0	hsa-miR-210-5p	-0.41	-0.41	N/A
DES	ENST00000373960.3	desmin	5	2	0	2	0	1	hsa-miR-210-5p	-0.41	-0.41	N/A
SRSF4	ENST00000546138.1	serine/arginine-rich splicing factor 4	2524	1	1	0	0	0	hsa-miR-210-5p	-0.41	-0.41	N/A
SPDEF	ENST00000374037.3	SAM pointed domain containing ETS transcription factor	5	2	0	1	1	0	hsa-miR-210-5p	-0.41	-0.41	N/A
GARNL3	ENST00000314904.5	GTPase activating Rap/RanGAP domain-like 3	117	2	1	0	1	0	hsa-miR-210-5p	-0.41	-0.41	N/A
ZNF488	ENST00000494156.1	zinc finger protein 488	61	1	1	0	0	0	hsa-miR-210-5p	-0.36	-0.41	N/A
MINOS1	ENST00000322753.6	mitochondrial inner membrane organizing system 1	287	2	0	0	2	0	hsa-miR-210-5p	-0.33	-0.41	N/A
CCDC134	ENST00000255784.5	coiled-coil domain containing 134	15	1	0	1	0	4	hsa-miR-210-5p	-0.32	-0.41	N/A
ANKRD52	ENST00000267116.7	ankyrin repeat domain 52	2913	5	1	1	3	1	hsa-miR-210-5p	-0.27	-0.41	N/A
PHLDA3	ENST00000367311.3	pleckstrin homology-like domain, family A, member 3	82	2	0	1	1	2	hsa-miR-210-5p	-0.27	-0.41	N/A
C2orf49	ENST00000258457.2	chromosome 2 open reading frame 49	161	1	1	0	0	0	hsa-miR-210-5p	-0.22	-0.41	N/A
YPEL1	ENST00000339468.3	yippee-like 1 (Drosophila)	81	2	0	0	2	1	hsa-miR-210-5p	-0.21	-0.41	N/A
GOSR2	ENST00000576910.2	golgi SNAP receptor complex member 2	1099	2	1	1	0	0	hsa-miR-210-5p	-0.16	-0.41	N/A
SLC16A3	ENST00000581287.1	solute carrier family 16 (monocarboxylate transporter), member 3	16333	3	1	2	0	3	hsa-miR-210-5p	-0.14	-0.41	N/A
NEK9	ENST00000238616.5	NIMA-related kinase 9	733	1	1	0	0	0	hsa-miR-210-5p	-0.06	-0.41	N/A
RAB40B	ENST00000571995.1	RAB40B, member RAS oncogene family	495	1	1	0	0	2	hsa-miR-210-5p	-0.01	-0.41	N/A
ZNF329	ENST00000598312.1	zinc finger protein 329	163	2	0	1	1	0	hsa-miR-210-5p	-0.4	-0.4	N/A
C9orf139	ENST00000314330.2	chromosome 9 open reading frame 139	5	4	0	2	2	0	hsa-miR-210-5p	-0.4	-0.4	N/A
FAM167A	ENST00000284486.4	family with sequence similarity 167, member A	85	3	0	3	0	1	hsa-miR-210-5p	-0.4	-0.4	N/A
HS3ST3B1	ENST00000360954.2	heparan sulfate (glucosamine) 3-O-sulfotransferase 3B1	1489	1	1	0	0	0	hsa-miR-210-5p	-0.4	-0.4	N/A
C2orf72	ENST00000373640.4	chromosome 2 open reading frame 72	3885	1	1	0	0	5	hsa-miR-210-5p	-0.4	-0.4	N/A
APBB1	ENST00000608655.1	amyloid beta (A4) precursor protein-binding, family B, member 1 (Fe65)	64	1	1	0	0	0	hsa-miR-210-5p	-0.4	-0.4	N/A
CHST14	ENST00000306243.5	carbohydrate (N-acetylgalactosamine 4-0) sulfotransferase 14	1143	1	1	0	0	0	hsa-miR-210-5p	-0.4	-0.4	N/A
AC008394.1	ENST00000445770.2	Uncharacterized protein	5	2	0	0	2	2	hsa-miR-210-5p	-0.4	-0.4	N/A
RCOR2	ENST00000301459.4	REST corepressor 2	5	2	0	2	0	1	hsa-miR-210-5p	-0.4	-0.4	N/A
TMEM45A	ENST00000323523.4	transmembrane protein 45A	350	1	0	1	0	0	hsa-miR-210-5p	-0.4	-0.4	N/A
RIC3	ENST00000396677.2	RIC3 acetylcholine receptor chaperone	5	1	1	0	0	0	hsa-miR-210-5p	-0.4	-0.4	N/A
SLC37A2	ENST00000298280.5	solute carrier family 37 (glucose-6-phosphate transporter), member 2	18	2	0	1	1	0	hsa-miR-210-5p	-0.4	-0.4	N/A
AC135983.2	ENST00000593303.1	Protein LOC100996413	5	3*	1	0	1	0	hsa-miR-210-5p	-0.4	-0.4	N/A
GPR42	ENST00000454971.1	G protein-coupled receptor 42 (gene/pseudogene)	5	1	1	0	0	0	hsa-miR-210-5p	-0.4	-0.4	N/A
FFAR3	ENST00000327809.4	free fatty acid receptor 3	5	1	1	0	0	0	hsa-miR-210-5p	-0.4	-0.4	N/A
CCDC38	ENST00000546386.1	coiled-coil domain containing 38	10	1	0	1	0	0	hsa-miR-210-5p	-0.4	-0.4	N/A
APBB3	ENST00000358580.5	amyloid beta (A4) precursor protein-binding, family B, member 3	9	1	1	0	0	0	hsa-miR-210-5p	-0.4	-0.4	N/A
AL590483.1	ENST00000598000.1	Uncharacterized protein; cDNA FLJ42623 fis, clone BRACE3015894	5	1	1	0	0	1	hsa-miR-210-5p	-0.4	-0.4	N/A
TMEM107	ENST00000532998.1	transmembrane protein 107	585	1	1	0	0	0	hsa-miR-210-5p	-0.39	-0.4	N/A
STX18	ENST00000306200.2	syntaxin 18	76	1	1	0	0	1	hsa-miR-210-5p	-0.39	-0.4	N/A
SRF	ENST00000265354.4	serum response factor (c-fos serum response element-binding transcription factor)	596	3	0	3	0	2	hsa-miR-210-5p	-0.39	-0.4	N/A
TMEM177	ENST00000401466.1	transmembrane protein 177	109	1	0	1	0	0	hsa-miR-210-5p	-0.38	-0.4	N/A
WIZ	ENST00000389282.4	widely interspaced zinc finger motifs	1321	2	1	1	0	2	hsa-miR-210-5p	-0.33	-0.4	N/A
RHOBTB2	ENST00000251822.6	Rho-related BTB domain containing 2	32	3	0	1	2	2	hsa-miR-210-5p	-0.28	-0.4	N/A
NSMF	ENST00000339554.3	NMDA receptor synaptonuclear signaling and neuronal migration factor	507	3	0	2	1	1	hsa-miR-210-5p	-0.23	-0.4	N/A
KLHL26	ENST00000300976.4	kelch-like family member 26	238	3	1	2	0	2	hsa-miR-210-5p	-0.2	-0.4	N/A
LANCL3	ENST00000378621.3	LanC lantibiotic synthetase component C-like 3 (bacterial)	15	2	1	0	1	1	hsa-miR-210-5p	-0.12	-0.4	N/A
IL9R	ENST00000424344.3	interleukin 9 receptor	5	1	1	0	0	3	hsa-miR-210-5p	-0.12	-0.4	N/A
NSMCE1	ENST00000361439.4	non-SMC element 1 homolog (S. cerevisiae)	1418	2	1	1	0	2	hsa-miR-210-5p	-0.06	-0.4	N/A
PKIA	ENST00000396418.2	protein kinase (cAMP-dependent, catalytic) inhibitor alpha	542	2	0	1	1	0	hsa-miR-210-5p	-0.03	-0.4	N/A
PHB2	ENST00000546111.1	prohibitin 2	120	2	0	2	0	3	hsa-miR-210-5p	-0.01	-0.4	N/A
RBP4	ENST00000371464.3	retinol binding protein 4, plasma	17402	2	0	2	0	1	hsa-miR-210-5p	0	-0.4	N/A
NINJ1	ENST00000375446.4	ninjurin 1	1216	3	1	1	1	3	hsa-miR-210-5p	0	-0.4	N/A
PTPRA	ENST00000216877.6	protein tyrosine phosphatase, receptor type, A	7517	1	1	0	0	0	hsa-miR-210-5p	0	-0.4	N/A
SELK	ENST00000541726.1	Selenoprotein K	400	2	1	0	1	1	hsa-miR-31-3p	-0.28	-1.04	N/A
POLR2K	ENST00000353107.3	polymerase (RNA) II (DNA directed) polypeptide K, 7.0kDa	902	1	1	0	0	0	hsa-miR-31-3p	-0.88	-0.88	N/A
RP11-298I3.5	ENST00000555074.1		5	2	0	2	0	0	hsa-miR-31-3p	-0.83	-0.83	N/A
KRTAP3-3	ENST00000391586.1	keratin associated protein 3-3	5	1	1	0	0	0	hsa-miR-31-3p	0	-0.81	N/A
ZMYM5	ENST00000382907.4	zinc finger, MYM-type 5	283	1	1	0	0	0	hsa-miR-31-3p	-0.79	-0.79	N/A
HAUS4	ENST00000490506.1	HAUS augmin-like complex, subunit 4	5	2	0	2	0	0	hsa-miR-31-3p	-0.78	-0.78	N/A
PCP4	ENST00000328619.5	Purkinje cell protein 4	13	1	1	0	0	0	hsa-miR-31-3p	-0.76	-0.76	N/A
RHOXF2	ENST00000371388.3	Rhox homeobox family, member 2	5	1	1	0	0	0	hsa-miR-31-3p	-0.74	-0.74	N/A
TCEB1	ENST00000518127.1	transcription elongation factor B (SIII), polypeptide 1 (15kDa, elongin C)	637	1	1	0	0	0	hsa-miR-31-3p	-0.71	-0.71	N/A
AS3MT	ENST00000369880.3	arsenic (+3 oxidation state) methyltransferase	379	3	1	1	1	0	hsa-miR-31-3p	-0.53	-0.69	N/A
C18orf42	ENST00000580650.1	chromosome 18 open reading frame 42	5	1	1	0	0	0	hsa-miR-31-3p	0	-0.68	N/A
SEPT10	ENST00000397712.2	septin 10	50	1	1	0	0	0	hsa-miR-31-3p	-0.51	-0.67	N/A
RBM8A	ENST00000330165.8	RNA binding motif protein 8A	33	2	1	1	0	1	hsa-miR-31-3p	-0.66	-0.66	N/A
PDZD7	ENST00000370215.3	PDZ domain containing 7	31	2	1	0	1	0	hsa-miR-31-3p	-0.56	-0.66	N/A
NFE2L3	ENST00000056233.3	nuclear factor, erythroid 2-like 3	36	2	1	1	0	0	hsa-miR-31-3p	-0.37	-0.66	N/A
NADK2	ENST00000397338.1	NAD kinase 2, mitochondrial	1039	2	1	0	1	0	hsa-miR-31-3p	-0.15	-0.66	N/A
RHOXF2B	ENST00000371402.2	Rhox homeobox family, member 2B	5	1	1	0	0	0	hsa-miR-31-3p	-0.64	-0.64	N/A
KRT36	ENST00000328119.6	keratin 36	5	1	1	0	0	0	hsa-miR-31-3p	-0.64	-0.64	N/A
IL15	ENST00000296545.7	interleukin 15	504	1	1	0	0	0	hsa-miR-31-3p	-0.17	-0.64	N/A
MEA1	ENST00000244711.3	male-enhanced antigen 1	2956	1	1	0	0	0	hsa-miR-31-3p	-0.06	-0.64	N/A
DIRAS3	ENST00000370981.1	DIRAS family, GTP-binding RAS-like 3	163	1	1	0	0	0	hsa-miR-31-3p	-0.62	-0.62	N/A
ZNF480	ENST00000490272.1	zinc finger protein 480	239	1	1	0	0	0	hsa-miR-31-3p	-0.01	-0.62	N/A
NKRF	ENST00000371527.1	NFKB repressing factor	607	2	1	1	0	0	hsa-miR-31-3p	-0.4	-0.6	N/A
VAT1L	ENST00000302536.2	vesicle amine transport 1-like	123	1	1	0	0	0	hsa-miR-31-3p	-0.02	-0.6	N/A
CCDC112	ENST00000379611.5	coiled-coil domain containing 112	370	1	1	0	0	0	hsa-miR-31-3p	-0.59	-0.59	N/A
NSMCE2	ENST00000287437.3	non-SMC element 2, MMS21 homolog (S. cerevisiae)	364	1	1	0	0	0	hsa-miR-31-3p	-0.58	-0.58	N/A
CCDC83	ENST00000280245.4	coiled-coil domain containing 83	5	1	1	0	0	0	hsa-miR-31-3p	-0.58	-0.58	N/A
HTR3E	ENST00000415389.2	5-hydroxytryptamine (serotonin) receptor 3E, ionotropic	5	1	1	0	0	0	hsa-miR-31-3p	-0.57	-0.57	N/A
C1orf220	ENST00000319387.2	chromosome 1 open reading frame 220	5	1	1	0	0	0	hsa-miR-31-3p	-0.57	-0.57	N/A
FGFR1OP	ENST00000366847.4	FGFR1 oncogene partner	552	3	1	1	1	0	hsa-miR-31-3p	-0.16	-0.57	N/A
C1ORF220	ENST00000367636.4		5	1	1	0	0	0	hsa-miR-31-3p	0	-0.57	N/A
SSX1	ENST00000376919.3	synovial sarcoma, X breakpoint 1	5	1	1	0	0	0	hsa-miR-31-3p	-0.56	-0.56	N/A
MRPS16	ENST00000372945.3	mitochondrial ribosomal protein S16	3942	1	1	0	0	0	hsa-miR-31-3p	-0.56	-0.56	N/A
SSX4	ENST00000376886.2	synovial sarcoma, X breakpoint 4	5	1	1	0	0	0	hsa-miR-31-3p	-0.56	-0.56	N/A
SSX4B	ENST00000376884.2	synovial sarcoma, X breakpoint 4B	5	1	1	0	0	0	hsa-miR-31-3p	-0.55	-0.56	N/A	2007, 2011
DPH3	ENST00000488423.1	diphthamide biosynthesis 3	1281	1	1	0	0	0	hsa-miR-31-3p	-0.15	-0.56	N/A	2007, 2009, 2011
PRSS23	ENST00000280258.5	protease, serine, 23	10562	2	1	0	1	0	hsa-miR-31-3p	0	-0.56	N/A	2011
ITGB1BP1	ENST00000360635.3	integrin beta 1 binding protein 1	14310	1	1	0	0	0	hsa-miR-31-3p	0	-0.56	N/A	2011
SSX3	ENST00000298396.2	synovial sarcoma, X breakpoint 3	5	1	1	0	0	0	hsa-miR-31-3p	-0.55	-0.55	N/A	2011
SSX7	ENST00000298181.5	synovial sarcoma, X breakpoint 7	5	1	1	0	0	0	hsa-miR-31-3p	-0.55	-0.55	N/A	2009, 2011
RP11-295D22.1	ENST00000565320.1	Uncharacterized protein	5	1	1	0	0	0	hsa-miR-31-3p	-0.55	-0.55	N/A	2007, 2009, 2011
MLANA	ENST00000381477.3	melan-A	5	1	1	0	0	0	hsa-miR-31-3p	-0.55	-0.55	N/A
CYB5R1	ENST00000367249.4	cytochrome b5 reductase 1	545	1	1	0	0	0	hsa-miR-31-3p	-0.53	-0.55	N/A
AVEN	ENST00000306730.3	apoptosis, caspase activation inhibitor	230	1	1	0	0	1	hsa-miR-31-3p	-0.28	-0.55	N/A	2007, 2009, 2011
CHMP4B	ENST00000217402.2	charged multivesicular body protein 4B	1230	1	1	0	0	1	hsa-miR-31-3p	-0.54	-0.54	N/A	2011
FNIP1	ENST00000307968.7	folliculin interacting protein 1	32	1	1	0	0	1	hsa-miR-31-3p	-0.5	-0.54	N/A	2011
FRS2	ENST00000550389.1	fibroblast growth factor receptor substrate 2	176	2	2	0	0	0	hsa-miR-31-3p	-0.41	-0.54	N/A	2011
GPR89B	ENST00000314163.7	G protein-coupled receptor 89B	5	2	0	1	1	0	hsa-miR-31-3p	-0.15	-0.54	N/A
SRD5A3	ENST00000264228.4	steroid 5 alpha-reductase 3	402	1	1	0	0	1	hsa-miR-31-3p	-0.05	-0.54	N/A	2011
ATP13A5	ENST00000342358.4	ATPase type 13A5	5	1	0	1	0	0	hsa-miR-31-3p	-0.53	-0.53	N/A	2007, 2009, 2011
NDUFAF4	ENST00000316149.7	NADH dehydrogenase (ubiquinone) complex I, assembly factor 4	2444	1	1	0	0	0	hsa-miR-31-3p	0	-0.53	N/A	2007, 2009, 2011
RPN2	ENST00000237530.6	ribophorin II	14435	2	1	0	1	0	hsa-miR-31-3p	0	-0.53	N/A	2009, 2011
TNFSF18	ENST00000404377.3	tumor necrosis factor (ligand) superfamily, member 18	5	1	1	0	0	0	hsa-miR-31-3p	-0.52	-0.52	N/A	2007
GPR89A	ENST00000313835.9	G protein-coupled receptor 89A	5	2	0	1	1	0	hsa-miR-31-3p	-0.52	-0.52	N/A	2009, 2011
CCDC79	ENST00000433574.1	coiled-coil domain containing 79	5	1	1	0	0	0	hsa-miR-31-3p	-0.52	-0.52	N/A	2007, 2009, 2011
PIH1D3	ENST00000372453.3	PIH1 domain containing 3	5	1	1	0	0	0	hsa-miR-31-3p	-0.52	-0.52	N/A	2007, 2009, 2011
ZNF233	ENST00000592581.1	zinc finger protein 233	6	1	1	0	0	1	hsa-miR-31-3p	-0.52	-0.52	N/A	2007, 2009, 2011
SSX2B	ENST00000276049.6	synovial sarcoma, X breakpoint 2B	5	1	1	0	0	0	hsa-miR-31-3p	-0.52	-0.52	N/A	2007, 2009, 2011
SSX2	ENST00000336777.5	synovial sarcoma, X breakpoint 2	5	1	1	0	0	0	hsa-miR-31-3p	-0.51	-0.52	N/A	2009, 2011
VAMP7	ENST00000286448.6	vesicle-associated membrane protein 7	5	1	1	0	0	0	hsa-miR-31-3p	-0.51	-0.51	N/A	2007, 2009, 2011
ZNF587B	ENST00000442832.4	zinc finger protein 587B	5	2	0	2	0	0	hsa-miR-31-3p	-0.51	-0.51	N/A	2009, 2011
GPR113	ENST00000421160.2	G protein-coupled receptor 113	5	1	1	0	0	0	hsa-miR-31-3p	-0.51	-0.51	N/A
NUDT14	ENST00000392568.2	nudix (nucleoside diphosphate linked moiety X)-type motif 14	7	1	0	1	0	0	hsa-miR-31-3p	-0.51	-0.51	N/A	2009, 2011
TDP1	ENST00000393452.3	tyrosyl-DNA phosphodiesterase 1	1031	1	1	0	0	1	hsa-miR-31-3p	-0.1	-0.51	N/A	2007, 2009, 2011
DYNLL2	ENST00000579991.2	dynein, light chain, LC8-type 2	1162	3	0	2	1	1	hsa-miR-31-3p	-0.08	-0.51	N/A	2007, 2009, 2011
GPCPD1	ENST00000379019.4	glycerophosphocholine phosphodiesterase GDE1 homolog (S. cerevisiae)	155	1	1	0	0	0	hsa-miR-31-3p	-0.5	-0.5	N/A	2007, 2009, 2011
GABBR2	ENST00000259455.2	gamma-aminobutyric acid (GABA) B receptor, 2	214	2	1	1	0	0	hsa-miR-31-3p	-0.5	-0.5	N/A	2011
SEC31A	ENST00000348405.4	SEC31 homolog A (S. cerevisiae)	44	1	1	0	0	0	hsa-miR-31-3p	-0.5	-0.5	N/A	2009, 2011
UBE2A	ENST00000371558.2	ubiquitin-conjugating enzyme E2A	618	1	1	0	0	0	hsa-miR-31-3p	-0.03	-0.5	N/A	2009, 2011
DNAJB7	ENST00000307221.4	DnaJ (Hsp40) homolog, subfamily B, member 7	5	1	1	0	0	0	hsa-miR-31-3p	-0.49	-0.49	N/A
C19orf12	ENST00000592153.1	chromosome 19 open reading frame 12	242	2	0	1	1	0	hsa-miR-31-3p	-0.43	-0.49	N/A
EHBP1	ENST00000431489.1	EH domain binding protein 1	28	1	1	0	0	1	hsa-miR-31-3p	-0.4	-0.49	N/A
SHCBP1	ENST00000303383.3	SHC SH2-domain binding protein 1	59	1	1	0	0	0	hsa-miR-31-3p	-0.2	-0.49	N/A	2007, 2009, 2011
TOMM6	ENST00000398884.3	translocase of outer mitochondrial membrane 6 homolog (yeast)	2735	1	1	0	0	0	hsa-miR-31-3p	0	-0.49	N/A
GPR89C	ENST00000447947.2	G protein-coupled receptor 89C	5	2	0	1	1	0	hsa-miR-31-3p	-0.48	-0.48	N/A
ADAL	ENST00000428046.3	adenosine deaminase-like	105	1	1	0	0	1	hsa-miR-31-3p	-0.43	-0.48	N/A	2007, 2009, 2011
TMEM107	ENST00000532998.1	transmembrane protein 107	585	1	1	0	0	1	hsa-miR-31-3p	-0.4	-0.48	N/A	2011
NT5DC1	ENST00000319550.4	5'-nucleotidase domain containing 1	127	1	1	0	0	0	hsa-miR-31-3p	-0.32	-0.48	N/A	2007, 2009, 2011
NAA38	ENST00000249299.2	N(alpha)-acetyltransferase 38, NatC auxiliary subunit	458	2	2	0	0	1	hsa-miR-31-3p	-0.02	-0.48	N/A
LUZPP1	ENST00000599511.1	HCG1777807; Leucine zipper protein 3; Uncharacterized protein	5	1	1	0	0	0	hsa-miR-31-3p	-0.47	-0.47	N/A
AC092850.1	ENST00000598023.1	Protein LOC100996701	5	1	1	0	0	0	hsa-miR-31-3p	-0.47	-0.47	N/A	2007, 2009, 2011
GREM1	ENST00000560677.1	gremlin 1, DAN family BMP antagonist	752	1	1	0	0	0	hsa-miR-31-3p	-0.45	-0.47	N/A	2009, 2011
BACH1	ENST00000286800.3	BTB and CNC homology 1, basic leucine zipper transcription factor 1	273	1	1	0	0	0	hsa-miR-31-3p	-0.45	-0.47	N/A	2007, 2009, 2011
CYP1B1	ENST00000260630.3	cytochrome P450, family 1, subfamily B, polypeptide 1	111	2	1	0	1	1	hsa-miR-31-3p	-0.42	-0.47	N/A	2009, 2011
FAM46A	ENST00000369754.3	family with sequence similarity 46, member A	899	1	1	0	0	2	hsa-miR-31-3p	-0.41	-0.47	N/A	2009
HNRNPC	ENST00000336053.6	heterogeneous nuclear ribonucleoprotein C (C1/C2)	1103	2	1	0	1	0	hsa-miR-31-3p	-0.25	-0.47	N/A
PHEX	ENST00000537599.1	phosphate regulating endopeptidase homolog, X-linked	22	2	1	0	1	0	hsa-miR-31-3p	-0.25	-0.47	N/A	2009, 2011
NAA25	ENST00000261745.4	N(alpha)-acetyltransferase 25, NatB auxiliary subunit	919	2	1	0	1	0	hsa-miR-31-3p	-0.1	-0.47	N/A
TMBIM4	ENST00000398033.4	transmembrane BAX inhibitor motif containing 4	1749	1	1	0	0	0	hsa-miR-31-3p	-0.04	-0.47	N/A
BCL10	ENST00000370580.1	B-cell CLL/lymphoma 10	2090	1	1	0	0	0	hsa-miR-31-3p	0	-0.47	N/A	2011
NUCB1	ENST00000405315.4	nucleobindin 1	851	2	1	0	1	1	hsa-miR-31-3p	0	-0.47	N/A	2007, 2009, 2011
OSTM1	ENST00000193322.3	osteopetrosis associated transmembrane protein 1	63	1	1	0	0	0	hsa-miR-31-3p	-0.46	-0.46	N/A	2007, 2009, 2011
MTPN	ENST00000393085.3	myotrophin	1296	2	0	1	1	1	hsa-miR-31-3p	-0.46	-0.46	N/A	2011
DDHD2	ENST00000397166.2	DDHD domain containing 2	961	2	0	2	0	0	hsa-miR-31-3p	-0.42	-0.46	N/A	2007, 2009, 2011
FADS3	ENST00000540820.1	fatty acid desaturase 3	62	1	1	0	0	0	hsa-miR-31-3p	-0.41	-0.46	N/A	2007, 2009, 2011
ZNF677	ENST00000599012.1	zinc finger protein 677	51	1	1	0	0	0	hsa-miR-31-3p	-0.41	-0.46	N/A	2007, 2009, 2011
PNP	ENST00000361505.5	purine nucleoside phosphorylase	50	1	1	0	0	1	hsa-miR-31-3p	-0.28	-0.46	N/A
INSL4	ENST00000239316.4	insulin-like 4 (placenta)	122	1	1	0	0	0	hsa-miR-31-3p	-0.02	-0.46	N/A	2009, 2011
PIK3CG	ENST00000359195.3	phosphatidylinositol-4,5-bisphosphate 3-kinase, catalytic subunit gamma	5	1	1	0	0	0	hsa-miR-31-3p	-0.45	-0.45	N/A	2007, 2009, 2011
ZNF595	ENST00000509152.2	zinc finger protein 595	5	1	0	1	0	0	hsa-miR-31-3p	-0.45	-0.45	N/A
PAPOLA	ENST00000557471.1	poly(A) polymerase alpha	1229	1	0	1	0	0	hsa-miR-31-3p	-0.37	-0.45	N/A
CENPP	ENST00000375587.3	centromere protein P	85	3	0	2	1	0	hsa-miR-31-3p	-0.2	-0.45	N/A	2007
NFKBIA	ENST00000216797.5	nuclear factor of kappa light polypeptide gene enhancer in B-cells inhibitor, alpha	228	1	1	0	0	0	hsa-miR-31-3p	-0.02	-0.45	N/A
ZNF226	ENST00000588883.1	zinc finger protein 226	327	1	1	0	0	0	hsa-miR-31-3p	-0.01	-0.45	N/A
DNAJC15	ENST00000379221.2	DnaJ (Hsp40) homolog, subfamily C, member 15	3290	4	0	1	3	2	hsa-miR-31-3p	0	-0.45	N/A
AC022498.1	ENST00000392468.2	Uncharacterized protein	5	1	0	1	0	0	hsa-miR-31-3p	-0.44	-0.44	N/A	2009, 2011
LSM14B	ENST00000253001.4	LSM14B, SCD6 homolog B (S. cerevisiae)	700	2	0	1	1	0	hsa-miR-31-3p	-0.43	-0.44	N/A
DCUN1D2	ENST00000332592.3	DCN1, defective in cullin neddylation 1, domain containing 2	17	1	1	0	0	2	hsa-miR-31-3p	-0.4	-0.44	N/A	2007, 2009, 2011
QDPR	ENST00000508623.1	quinoid dihydropteridine reductase	4326	1	1	0	0	0	hsa-miR-31-3p	-0.35	-0.44	N/A	2007, 2009, 2011
GMFB	ENST00000554908.1	glia maturation factor, beta	15	1	1	0	0	0	hsa-miR-31-3p	-0.14	-0.44	N/A	2007, 2011
Z98049.1	ENST00000598601.1	CDNA FLJ25492 fis, clone CBR01389; Uncharacterized protein	5	1	1	0	0	0	hsa-miR-31-3p	-0.43	-0.43	N/A	2007, 2009, 2011
GPR62	ENST00000322241.4	G protein-coupled receptor 62	5	1	1	0	0	0	hsa-miR-31-3p	-0.43	-0.43	N/A	2011
MMAA	ENST00000281317.5	methylmalonic aciduria (cobalamin deficiency) cblA type	38	2	1	1	0	0	hsa-miR-31-3p	-0.13	-0.43	N/A	2011
SOCS2	ENST00000548537.1	suppressor of cytokine signaling 2	89	3	0	1	2	0	hsa-miR-31-3p	-0.1	-0.43	N/A
SLC25A26	ENST00000354883.6	solute carrier family 25 (S-adenosylmethionine carrier), member 26	1791	1	1	0	0	0	hsa-miR-31-3p	-0.07	-0.43	N/A
FXN	ENST00000396366.2	frataxin	99	2	1	1	0	1	hsa-miR-31-3p	-0.06	-0.43	N/A
CXorf38	ENST00000378426.1	chromosome X open reading frame 38	238	1	1	0	0	1	hsa-miR-31-3p	-0.03	-0.43	N/A	2007, 2009, 2011
TRIT1	ENST00000441669.2	tRNA isopentenyltransferase 1	8	1	1	0	0	0	hsa-miR-31-3p	-0.42	-0.42	N/A	2007, 2009, 2011
PNPLA8	ENST00000426128.2	patatin-like phospholipase domain containing 8	60	1	1	0	0	0	hsa-miR-31-3p	-0.42	-0.42	N/A	2007, 2011
UBE2H	ENST00000355621.3	ubiquitin-conjugating enzyme E2H	855	1	1	0	0	0	hsa-miR-31-3p	-0.41	-0.42	N/A	2007, 2009, 2011
RCHY1	ENST00000451788.1	ring finger and CHY zinc finger domain containing 1, E3 ubiquitin protein ligase	821	1	1	0	0	1	hsa-miR-31-3p	-0.21	-0.42	N/A
LOX	ENST00000231004.4	lysyl oxidase	3441	2	1	0	1	0	hsa-miR-31-3p	-0.19	-0.42	N/A	2011
XPOT	ENST00000332707.5	exportin, tRNA	887	2	1	0	1	1	hsa-miR-31-3p	-0.12	-0.42	N/A	2009, 2011
HMGN5	ENST00000358130.2	high mobility group nucleosome binding domain 5	46	1	0	1	0	0	hsa-miR-31-3p	-0.12	-0.42	N/A
ZNF527	ENST00000587349.1	zinc finger protein 527	86	2	0	1	1	0	hsa-miR-31-3p	-0.11	-0.42	N/A	2007, 2009, 2011
TC2N	ENST00000435962.2	tandem C2 domains, nuclear	604	1	1	0	0	0	hsa-miR-31-3p	-0.11	-0.42	N/A	2009, 2011
C3orf14	ENST00000494481.1	chromosome 3 open reading frame 14	67	1	1	0	0	0	hsa-miR-31-3p	-0.1	-0.42	N/A	2007, 2009, 2011
EPB41L4B	ENST00000374557.4	erythrocyte membrane protein band 4.1 like 4B	135	1	1	0	0	0	hsa-miR-31-3p	-0.03	-0.42	N/A	2009, 2011
UBE2E2	ENST00000396703.1	ubiquitin-conjugating enzyme E2E 2	794	1	1	0	0	0	hsa-miR-31-3p	0	-0.42	N/A	2007, 2009, 2011
SPATA6L	ENST00000381890.5	spermatogenesis associated 6-like	14	1	1	0	0	0	hsa-miR-31-3p	0	-0.42	N/A	2009, 2011
SH3BGR	ENST00000380637.3	SH3 domain binding glutamic acid-rich protein	5	1	0	1	0	0	hsa-miR-31-3p	-0.41	-0.41	N/A
VDAC1	ENST00000395044.3	voltage-dependent anion channel 1	106	1	0	1	0	0	hsa-miR-31-3p	-0.41	-0.41	N/A	2007, 2009, 2011
RIPK1	ENST00000380409.2	receptor (TNFRSF)-interacting serine-threonine kinase 1	20	1	1	0	0	1	hsa-miR-31-3p	-0.41	-0.41	N/A
LCE1B	ENST00000360090.3	late cornified envelope 1B	5	1	0	1	0	0	hsa-miR-31-3p	-0.41	-0.41	N/A
TREML4	ENST00000341495.2	triggering receptor expressed on myeloid cells-like 4	5	1	1	0	0	0	hsa-miR-31-3p	-0.41	-0.41	N/A
ZCCHC5	ENST00000321110.1	zinc finger, CCHC domain containing 5	5	1	0	1	0	0	hsa-miR-31-3p	-0.41	-0.41	N/A
ARRDC3	ENST00000265138.3	arrestin domain containing 3	1313	1	1	0	0	0	hsa-miR-31-3p	-0.41	-0.41	N/A	2007, 2009, 2011
MBD4	ENST00000503197.1	methyl-CpG binding domain protein 4	184	1	0	1	0	0	hsa-miR-31-3p	-0.32	-0.41	N/A	2007, 2009, 2011
BDH2	ENST00000296424.4	3-hydroxybutyrate dehydrogenase, type 2	57	2	0	0	2	0	hsa-miR-31-3p	-0.25	-0.41	N/A
TSNARE1	ENST00000519651.1	t-SNARE domain containing 1	11	1	1	0	0	0	hsa-miR-31-3p	-0.21	-0.41	N/A	2007, 2009
MAP3K7	ENST00000369325.3	mitogen-activated protein kinase kinase kinase 7	1172	2	1	0	1	0	hsa-miR-31-3p	-0.2	-0.41	N/A	2007, 2009, 2011
DNAJB14	ENST00000442697.2	DnaJ (Hsp40) homolog, subfamily B, member 14	10	2	1	0	1	0	hsa-miR-31-3p	-0.19	-0.41	N/A	2007, 2009, 2011
RP11-10A14.4	ENST00000518496.1	Uncharacterized protein	9	1	1	0	0	0	hsa-miR-31-3p	-0.16	-0.41	N/A	2011
LDLRAD4	ENST00000399848.3	low density lipoprotein receptor class A domain containing 4	314	2	1	0	1	1	hsa-miR-31-3p	-0.15	-0.41	N/A	2007, 2009, 2011
DSG3	ENST00000257189.4	desmoglein 3	5	1	1	0	0	0	hsa-miR-31-3p	-0.4	-0.4	N/A	2007, 2009, 2011
CSGALNACT2	ENST00000374466.3	chondroitin sulfate N-acetylgalactosaminyltransferase 2	128	1	1	0	0	0	hsa-miR-31-3p	-0.4	-0.4	N/A	2009, 2011
MAGEB1	ENST00000378981.3	melanoma antigen family B, 1	5	1	0	1	0	0	hsa-miR-31-3p	-0.4	-0.4	N/A	2011
OR1E1	ENST00000322608.2	olfactory receptor, family 1, subfamily E, member 1	5	1	0	1	0	0	hsa-miR-31-3p	-0.4	-0.4	N/A	2007, 2009, 2011
CREB5	ENST00000357727.2	cAMP responsive element binding protein 5	54	2	1	0	1	0	hsa-miR-31-3p	-0.23	-0.4	N/A	2009, 2011
TASP1	ENST00000337743.4	taspase, threonine aspartase, 1	58	1	0	1	0	0	hsa-miR-31-3p	-0.2	-0.4	N/A
TUBGCP4	ENST00000564079.1	tubulin, gamma complex associated protein 4	129	1	1	0	0	0	hsa-miR-31-3p	-0.08	-0.4	N/A	2009, 2011
RAB3C	ENST00000282878.4	RAB3C, member RAS oncogene family	242	2	1	0	1	0	hsa-miR-31-3p	-0.02	-0.4	N/A	2007, 2009, 2011
PPP1R3A	ENST00000284601.3	protein phosphatase 1, regulatory subunit 3A	5	2	0	2	0	0	hsa-miR-31-3p	0	-0.4	N/A	2007, 2009, 2011
NOX1	ENST00000372964.1	NADPH oxidase 1	5	1	0	1	0	0	hsa-miR-31-3p	0	-0.4	N/A
RNF144B	ENST00000259939.3	ring finger protein 144B	17	1	0	0	1	3	hsa-miR-31-5p	-1	-1	0.24	2011
RSBN1	ENST00000261441.5	round spermatid basic protein 1	54	2	1	1	0	0	hsa-miR-31-5p	-0.93	-0.93	0.71
SH2D1A	ENST00000371139.4	SH2 domain containing 1A	5	1	1	0	0	0	hsa-miR-31-5p	-0.87	-0.87	0.32	2011
IDE	ENST00000265986.6	insulin-degrading enzyme	446	1	0	1	0	1	hsa-miR-31-5p	-0.42	-0.87	0.42	2009, 2011
AK4	ENST00000545314.1	adenylate kinase 4	116	2	1	1	0	1	hsa-miR-31-5p	-0.86	-0.86	0.7
PAX9	ENST00000361487.6	paired box 9	53	1	1	0	0	1	hsa-miR-31-5p	-0.77	-0.78	0.31	2009, 2011
NR5A2	ENST00000367362.3	nuclear receptor subfamily 5, group A, member 2	121	2	1	1	0	0	hsa-miR-31-5p	-0.68	-0.77	0.72	2007, 2009, 2011
VTI1A	ENST00000393077.2	vesicle transport through interaction with t-SNAREs 1A	376	1	1	0	0	1	hsa-miR-31-5p	-0.38	-0.77	0.35
CDK1	ENST00000395284.3	cyclin-dependent kinase 1	3029	1	1	0	0	0	hsa-miR-31-5p	-0.25	-0.73	0.44
ZDHHC18	ENST00000374142.4	zinc finger, DHHC-type containing 18	268	1	1	0	0	1	hsa-miR-31-5p	-0.21	-0.73	0.5	2009, 2011
ARHGEF2	ENST00000368315.4	Rho/Rac guanine nucleotide exchange factor (GEF) 2	313	1	0	0	1	1	hsa-miR-31-5p	-0.64	-0.71	0.24
LPP	ENST00000312675.4	LIM domain containing preferred translocation partner in lipoma	1894	2	0	0	2	1	hsa-miR-31-5p	-0.69	-0.7	0.66	2007, 2009, 2011
QKI	ENST00000392127.2	QKI, KH domain containing, RNA binding	323	2	2	0	0	3	hsa-miR-31-5p	-0.27	-0.7	0.49
RBM23	ENST00000555209.1	RNA binding motif protein 23	1540	1	0	0	1	1	hsa-miR-31-5p	-0.26	-0.7	0.48
RAB5B	ENST00000553116.1	RAB5B, member RAS oncogene family	14	1	1	0	0	1	hsa-miR-31-5p	-0.15	-0.7	0.41	2009, 2011
HIF1AN	ENST00000299163.6	hypoxia inducible factor 1, alpha subunit inhibitor	1545	1	1	0	0	2	hsa-miR-31-5p	-0.53	-0.69	0.76	2009, 2011
PPP2R2A	ENST00000380737.3	protein phosphatase 2, regulatory subunit B, alpha	236	1	0	1	0	1	hsa-miR-31-5p	-0.33	-0.69	0.31
PRKCE	ENST00000306156.3	protein kinase C, epsilon	164	1	1	0	0	1	hsa-miR-31-5p	-0.68	-0.68	0.56
MMP16	ENST00000286614.6	matrix metallopeptidase 16 (membrane-inserted)	12	2	2	0	0	2	hsa-miR-31-5p	-0.45	-0.68	0.74	2007, 2009, 2011
VEZT	ENST00000436874.1	vezatin, adherens junctions transmembrane protein	1054	1	1	0	0	0	hsa-miR-31-5p	-0.43	-0.68	0.4
EIF5	ENST00000216554.3	eukaryotic translation initiation factor 5	970	1	1	0	0	2	hsa-miR-31-5p	-0.25	-0.68	0.59	2011
TMEM145	ENST00000301204.3	transmembrane protein 145	5	1	1	0	0	0	hsa-miR-31-5p	-0.67	-0.67	0.51
FAM122A	ENST00000394264.3	family with sequence similarity 122A	1277	1	0	0	1	2	hsa-miR-31-5p	-0.06	-0.66	0.24	2007
SEPHS1	ENST00000545675.1	selenophosphate synthetase 1	281	2	1	1	0	0	hsa-miR-31-5p	-0.46	-0.65	0.51	2007, 2009, 2011
SSH1	ENST00000360239.3	slingshot protein phosphatase 1	115	1	1	0	0	0	hsa-miR-31-5p	-0.56	-0.64	0.4
MBOAT2	ENST00000305997.3	membrane bound O-acyltransferase domain containing 2	1145	2	0	2	0	0	hsa-miR-31-5p	-0.39	-0.64	0.61
WDR5	ENST00000425041.1	WD repeat domain 5	889	1	1	0	0	0	hsa-miR-31-5p	-0.63	-0.63	0.57
PSMB11	ENST00000408907.2	proteasome (prosome, macropain) subunit, beta type, 11	5	1	1	0	0	0	hsa-miR-31-5p	-0.63	-0.63	0.31
SYDE2	ENST00000341460.5	synapse defective 1, Rho GTPase, homolog 2 (C. elegans)	72	2	2	0	0	0	hsa-miR-31-5p	-0.59	-0.62	0.69
PEX5	ENST00000266563.5	peroxisomal biogenesis factor 5	2114	2	1	1	0	0	hsa-miR-31-5p	-0.61	-0.61	0.62
SERTAD2	ENST00000313349.3	SERTA domain containing 2	119	1	1	0	0	1	hsa-miR-31-5p	-0.52	-0.61	0.52
RGS4	ENST00000531057.1	regulator of G-protein signaling 4	489	1	0	1	0	1	hsa-miR-31-5p	-0.51	-0.61	0.3
DUSP7	ENST00000495880.1	dual specificity phosphatase 7	68	1	1	0	0	1	hsa-miR-31-5p	-0.35	-0.61	0.65
FGF7	ENST00000267843.4	fibroblast growth factor 7	5	1	1	0	0	0	hsa-miR-31-5p	-0.6	-0.6	0.45
PIK3C2A	ENST00000265970.7	phosphatidylinositol-4-phosphate 3-kinase, catalytic subunit type 2 alpha	280	1	0	1	0	0	hsa-miR-31-5p	-0.44	-0.6	0.35
LPXN	ENST00000395074.2	leupaxin	1533	1	1	0	0	0	hsa-miR-31-5p	0	-0.6	0.19
ZBTB20	ENST00000462705.1	zinc finger and BTB domain containing 20	5	1	0	0	1	0	hsa-miR-31-5p	0	-0.6	0.57
UCK2	ENST00000372212.4	uridine-cytidine kinase 2	437	1	0	0	1	1	hsa-miR-31-5p	-0.33	-0.59	< 0.1
TFRC	ENST00000540528.1	transferrin receptor	296	1	1	0	0	1	hsa-miR-31-5p	-0.56	-0.58	0.16
ITPA	ENST00000380113.3	inosine triphosphatase (nucleoside triphosphate pyrophosphatase)	187	1	0	1	0	0	hsa-miR-31-5p	-0.3	-0.58	0.41
PDZD2	ENST00000438447.1	PDZ domain containing 2	5	1	1	0	0	0	hsa-miR-31-5p	-0.57	-0.57	0.5
UBE2K	ENST00000261427.5	ubiquitin-conjugating enzyme E2K	762	1	0	1	0	1	hsa-miR-31-5p	-0.53	-0.57	0.32
TMEM43	ENST00000306077.4	transmembrane protein 43	2575	1	1	0	0	1	hsa-miR-31-5p	-0.41	-0.57	0.31	2007
IL34	ENST00000429149.2	interleukin 34	5	1	1	0	0	0	hsa-miR-31-5p	-0.56	-0.56	0.58	2005, 2007, 2009, 2011
CIAPIN1	ENST00000565961.1	cytokine induced apoptosis inhibitor 1	423	1	1	0	0	0	hsa-miR-31-5p	-0.55	-0.56	0.29
MGAT1	ENST00000333055.3	mannosyl (alpha-1,3-)-glycoprotein beta-1,2-N-acetylglucosaminyltransferase	831	1	0	1	0	1	hsa-miR-31-5p	-0.52	-0.56	0.56	2005, 2007, 2009, 2011
KHDRBS3	ENST00000355849.5	KH domain containing, RNA binding, signal transduction associated 3	11	1	1	0	0	0	hsa-miR-31-5p	-0.52	-0.56	0.33	2011
RNF183	ENST00000441031.3	ring finger protein 183	24	1	1	0	0	0	hsa-miR-31-5p	-0.4	-0.56	0.27	2011
PC	ENST00000529047.1	pyruvate carboxylase	798	1	1	0	0	0	hsa-miR-31-5p	-0.55	-0.55	0.52	2007, 2009, 2011
TMPRSS11F	ENST00000356291.2	transmembrane protease, serine 11F	5	1	1	0	0	0	hsa-miR-31-5p	-0.55	-0.55	0.44
CRYBG3	ENST00000389622.2	beta-gamma crystallin domain containing 3	46	1	1	0	0	0	hsa-miR-31-5p	-0.55	-0.55	0.28
GCNT4	ENST00000322348.4	glucosaminyl (N-acetyl) transferase 4, core 2	19	2	0	1	1	1	hsa-miR-31-5p	-0.44	-0.55	0.61	2007
EMP1	ENST00000256951.5	epithelial membrane protein 1	814	1	0	1	0	0	hsa-miR-31-5p	-0.31	-0.55	0.31	2007, 2011
VPS53	ENST00000437048.2	vacuolar protein sorting 53 homolog (S. cerevisiae)	1332	1	0	1	0	2	hsa-miR-31-5p	-0.14	-0.55	0.3
EGLN3	ENST00000250457.3	egl-9 family hypoxia-inducible factor 3	71	1	1	0	0	0	hsa-miR-31-5p	-0.54	-0.54	0.5	2007, 2009, 2011
TBXA2R	ENST00000375190.4	thromboxane A2 receptor	169	1	1	0	0	0	hsa-miR-31-5p	-0.54	-0.54	0.45	2007, 2009, 2011
HIAT1	ENST00000370152.3	hippocampus abundant transcript 1	1473	1	1	0	0	0	hsa-miR-31-5p	-0.54	-0.54	0.58
PPP1R9A	ENST00000289495.5	protein phosphatase 1, regulatory subunit 9A	46	1	1	0	0	0	hsa-miR-31-5p	-0.21	-0.54	0.59	2009, 2011
CACNG4	ENST00000262138.3	calcium channel, voltage-dependent, gamma subunit 4	5	2	1	1	0	1	hsa-miR-31-5p	-0.53	-0.53	0.5	2009, 2011
UCN2	ENST00000273610.3	urocortin 2	44	1	1	0	0	0	hsa-miR-31-5p	-0.53	-0.53	0.31
TESK2	ENST00000372084.1	testis-specific kinase 2	11	1	1	0	0	0	hsa-miR-31-5p	-0.53	-0.53	0.59	2007, 2009, 2011
JAZF1	ENST00000283928.5	JAZF zinc finger 1	869	1	1	0	0	0	hsa-miR-31-5p	-0.19	-0.53	0.52	2011
C17orf78	ENST00000586700.1	chromosome 17 open reading frame 78	5	1	1	0	0	0	hsa-miR-31-5p	-0.52	-0.52	0.31	2011
CREG1	ENST00000370509.4	cellular repressor of E1A-stimulated genes 1	318	1	1	0	0	0	hsa-miR-31-5p	-0.45	-0.52	0.3
RHOBTB1	ENST00000337910.5	Rho-related BTB domain containing 1	229	1	1	0	0	0	hsa-miR-31-5p	-0.36	-0.52	0.55
PANK3	ENST00000239231.6	pantothenate kinase 3	522	1	0	1	0	2	hsa-miR-31-5p	-0.16	-0.52	0.47	2007, 2009, 2011
TMEM220	ENST00000341871.3	transmembrane protein 220	143	1	1	0	0	0	hsa-miR-31-5p	-0.01	-0.52	0.25	2011
JMJD8	ENST00000412368.2	jumonji domain containing 8	164	1	1	0	0	0	hsa-miR-31-5p	-0.43	-0.51	< 0.1	2011
DDTL	ENST00000215770.5	D-dopachrome tautomerase-like	7	1	1	0	0	0	hsa-miR-31-5p	-0.38	-0.51	ORF	2007, 2009, 2011
AGO3	ENST00000373191.4	argonaute RISC catalytic component 3	198	1	1	0	0	3	hsa-miR-31-5p	-0.17	-0.51	0.59	2007, 2009, 2011
FAM73A	ENST00000370791.3	family with sequence similarity 73, member A	837	1	0	1	0	1	hsa-miR-31-5p	-0.5	-0.5	0.31	2007
AHCYL1	ENST00000369799.5	adenosylhomocysteinase-like 1	1279	1	1	0	0	0	hsa-miR-31-5p	-0.5	-0.5	0.63	2007, 2009, 2011
SPARC	ENST00000231061.4	secreted protein, acidic, cysteine-rich (osteonectin)	2467	1	1	0	0	0	hsa-miR-31-5p	-0.49	-0.5	0.18
[truncated: 456 more rows]
