# Supplementary material for: Identification of Differentially Expressed MicroRNAs and Their Potential Target Genes in Adipose Tissue from Pigs with Highly Divergent Backfat Thickness
Source: Animals (Basel). 2020 Apr 5;10(4):624. doi: 10.3390/ani10040624 (PMC7222822; doi:10.3390/ani10040624)
Supplement: Supplementary file 1 [file animals-10-00624-s001.zip › Table S6. Diiferentially expressed genes between HB and LB groups.xlsx]

## Sheet: Sheet1
Table S6. Diiferentially expressed genes between HB and LB groups
Gene_ID	Gene_name	FatWhiH_mean	FatWhiL_mean	Flod Change	Log2(FC)	M	D	prob	ranking	Length	Chrom	GeneStart	GeneEnd	Biotype
ENSSSCG00000000084	ATF4	2059.41	358.266	5.74829	2.52313	2.52313	1701.15	0.913231	1701.15	1047	5	6042582	6044659	protein_coding
ENSSSCG00000000138	PVALB	129.86	0.0871314	1490.39	10.5415	10.5415	129.772	0.973208	130.2	333	5	8555819	8573107	protein_coding
ENSSSCG00000000214	GPD1	1109.73	370.42	2.99586	1.58297	1.58297	739.307	0.825287	739.309	693	5	16330758	16334499	protein_coding
ENSSSCG00000000298	PPP1R1A	3634.56	212.148	17.1322	4.09863	4.09863	3422.41	0.969598	3422.41	201	5	20615288	20618072	protein_coding
ENSSSCG00000000633	YBX3	3374.57	289.002	11.6766	3.54555	3.54555	3085.57	0.956654	3085.57	1143	5	64060706	64084599	protein_coding
ENSSSCG00000000685	TPI1	2611.58	269.174	9.70219	3.27831	3.27831	2342.41	0.947608	2342.41	747	5	66274876	66278367	protein_coding
ENSSSCG00000000694	GAPDH	47747.9	2204.37	21.6605	4.437	4.437	45543.5	0.975583	45543.5	330	5	66448694	66449511	protein_coding
ENSSSCG00000000773	TUBA8	101.517	6.43596	15.7734	3.97942	3.97942	95.081	0.94031	95.1643	1350	5	72507680	72527225	protein_coding
ENSSSCG00000000866	MYBPC1	208.993	0.885795	235.938	7.88226	7.88226	208.107	0.979228	208.256	3411	5	86513955	86609182	protein_coding
ENSSSCG00000001064	GMPR	73.9507	4.40497	16.788	4.06936	4.06936	69.5458	0.932855	69.6647	1038	7	12850723	12893472	protein_coding
ENSSSCG00000001066	-	193.331	2.75075	70.2832	6.13511	6.13511	190.58	0.973539	190.679	765	7	13741116	13753960	protein_coding
ENSSSCG00000001068	CAP2	110.125	8.03869	13.6994	3.77604	3.77604	102.087	0.937543	102.157	1164	7	14013388	14052973	protein_coding
ENSSSCG00000001485	MLIP	27.3087	2.75574	9.90975	3.30885	3.30885	24.553	0.868772	24.7749	2376	7	31068529	31142923	protein_coding
ENSSSCG00000001487	KLHL31	82.7693	0.829295	99.8068	6.64107	6.64107	81.94	0.957724	82.2086	1905	7	31591685	31595296	protein_coding
ENSSSCG00000001494	-	25.5718	3.37284	7.58166	2.92251	2.92251	22.1989	0.850966	22.3905	633	7	33129268	33140672	protein_coding
ENSSSCG00000001527	ILRUN	118.07	30.5029	3.87079	1.95263	1.95263	87.5673	0.850287	87.589	510	7	35362835	35410240	protein_coding
ENSSSCG00000001683	POLH	36.1208	8.34113	4.33044	2.11451	2.11451	27.7797	0.820346	27.86	2097	7	44152193	44184675	protein_coding
ENSSSCG00000001711	-	148.656	18.0063	8.25577	3.0454	3.0454	130.649	0.921077	130.685	759	7	46947785	47070503	protein_coding
ENSSSCG00000001759	-	40.3073	6.73431	5.98536	2.58144	2.58144	33.573	0.858516	33.6721	1194	7	53214360	53228751	protein_coding
ENSSSCG00000001779	ZFAND6	136.114	46.822	2.90705	1.53956	1.53956	89.2919	0.804784	89.3052	630	7	54475808	54542954	protein_coding
ENSSSCG00000001801	BTBD1	124.377	14.823	8.39076	3.0688	3.0688	109.554	0.918067	109.596	1461	7	57365867	57412706	protein_coding
ENSSSCG00000001804	HOMER2	50.4511	6.55005	7.7024	2.94531	2.94531	43.901	0.887552	43.9997	1032	7	57489036	57582494	protein_coding
ENSSSCG00000001806	FSD2	20.8497	0.184067	113.272	6.82365	6.82365	20.6656	0.892049	21.7631	2259	7	57653600	57679877	protein_coding
ENSSSCG00000001825	SLC41A3	26.1221	5.6084	4.65767	2.21961	2.21961	20.5137	0.811282	20.6334	1173	7	58703944	58726803	protein_coding
ENSSSCG00000001852	IDH2	233.716	45.9351	5.08796	2.34709	2.34709	187.781	0.890919	187.796	1242	7	60539333	60549480	protein_coding
ENSSSCG00000001930	PKM	4507.98	245.593	18.3555	4.19814	4.19814	4262.38	0.971303	4262.39	1623	7	65549984	65575391	protein_coding
ENSSSCG00000001959	CFL2	338.393	82.0889	4.12227	2.04344	2.04344	256.304	0.870459	256.312	501	7	69920925	69924154	protein_coding
ENSSSCG00000002007	FITM1	48.1649	0.679712	70.8609	6.14692	6.14692	47.4852	0.937039	47.8814	870	7	80438284	80439930	protein_coding
ENSSSCG00000002029	LOC100736765; MYH7	462.37	3.13025	147.71	7.20663	7.20663	459.239	0.986543	459.296	5805	7	81066278	81088337	protein_coding
ENSSSCG00000002032	SLC7A8	132.224	2.79542	47.3001	5.56377	5.56377	129.428	0.963927	129.548	549	7	81241895	81260081	protein_coding
ENSSSCG00000002277	SPTB	24.8283	0.160915	154.294	7.26954	7.26954	24.6674	0.90548	25.7162	7035	7	95193213	95335426	protein_coding
ENSSSCG00000002449	NDUFB1	274.767	46.7641	5.87559	2.55473	2.55473	228.003	0.905872	228.017	177	7	120296367	120298214	protein_coding
ENSSSCG00000002467	ASB2	141.281	1.27486	110.82	6.79208	6.79208	140.006	0.970416	140.171	1920	7	122012985	122043651	protein_coding
ENSSSCG00000002642	CDH15	15.1029	0.0754099	200.277	7.64585	7.64585	15.0275	0.86731	16.8607	1998	6	923672	932461	protein_coding
ENSSSCG00000002797	-	160.441	47.0641	3.40899	1.76934	1.76934	113.377	0.835169	113.391	648	6	18501596	18505569	protein_coding
ENSSSCG00000002844	PHKB	171.811	17.6352	9.74247	3.28429	3.28429	154.175	0.931785	154.21	3261	6	32141391	32408749	protein_coding
ENSSSCG00000002873	GPI	1198.25	127.758	9.37904	3.22944	3.22944	1070.49	0.94505	1070.5	1677	6	39517086	39547942	protein_coding
ENSSSCG00000002961	-	363.178	0.536835	676.518	9.40199	9.40199	362.642	0.987517	362.764	13113	6	42840240	42960106	protein_coding
ENSSSCG00000003143	MAMSTR	17.7945	1.70704	10.4242	3.38186	3.38186	16.0874	0.838796	16.4391	1251	6	49799585	49804564	protein_coding
ENSSSCG00000003156	HRC	68.8503	3.35148	20.5432	4.36059	4.36059	65.4988	0.935325	65.6438	1863	6	49986780	49990919	protein_coding
ENSSSCG00000003157	LIN7B	26.1086	6.09057	4.28673	2.09988	2.09988	20.0181	0.800104	20.1279	624	6	50015309	50018862	protein_coding
ENSSSCG00000003218	MYBPC2	1587.98	5.31949	298.52	8.22169	8.22169	1582.66	0.993302	1582.68	3564	6	51131458	51159087	protein_coding
ENSSSCG00000003257	CACNG6	8.17885	0.0442833	184.694	7.52899	7.52899	8.13456	0.803123	11.0841	777	6	53065418	53085267	protein_coding
ENSSSCG00000003401	KIF1B	37.6319	6.63462	5.67205	2.50387	2.50387	30.9972	0.851731	31.0982	5433	6	64444216	64593489	protein_coding
ENSSSCG00000003605	-	512.865	162.469	3.15669	1.65841	1.65841	350.396	0.832516	350.4	504	6	82337830	82348373	protein_coding
ENSSSCG00000003644	FHL3	332.322	22.0053	15.1019	3.91666	3.91666	310.317	0.957568	310.342	843	6	86751333	86758637	protein_coding
ENSSSCG00000003647	-	314.879	21.0082	14.9883	3.90577	3.90577	293.87	0.956733	293.896	843	6	86858438	86865608	protein_coding
ENSSSCG00000003660	PABPC4	112.737	37.8741	2.97662	1.57368	1.57368	74.8628	0.804219	74.8794	1896	6	88468836	88485036	protein_coding
ENSSSCG00000003662	NT5C1A	8.62746	0.114644	75.2543	6.2337	6.2337	8.51281	0.806594	10.5512	1107	6	88568950	88585198	protein_coding
ENSSSCG00000003683	-	225.302	78.2412	2.87959	1.52586	1.52586	147.061	0.810299	147.069	750	6	92155769	92189232	protein_coding
ENSSSCG00000003693	MYOM1	144.375	2.85014	50.6552	5.66264	5.66264	141.524	0.966214	141.638	4980	6	96482621	96620109	protein_coding
ENSSSCG00000003754	LOC100522145	5.11362	23.4703	0.217876	-2.19842	-2.19842	18.3567	0.802053	-18.4879	1539	6	119141320	119158451	protein_coding
ENSSSCG00000003766	DNAJB4	171.632	27.8206	6.16925	2.6251	2.6251	143.812	0.903314	143.836	1035	6	125425779	125437131	protein_coding
ENSSSCG00000003768	NEXN	163.38	27.3665	5.97009	2.57775	2.57775	136.014	0.900183	136.038	1836	6	125501540	125693958	protein_coding
ENSSSCG00000003812	PGM1	1963.72	80.5467	24.3799	4.60762	4.60762	1883.17	0.976296	1883.18	1689	6	137171271	137233581	protein_coding
ENSSSCG00000003837	-	77.5807	0.835495	92.8559	6.53692	6.53692	76.7452	0.955515	77.0231	1428	6	143547628	143573947	protein_coding
ENSSSCG00000003857	ZYG11B	38.2016	6.50622	5.87155	2.55374	2.55374	31.6954	0.854654	31.7981	1917	6	147142411	147255939	protein_coding
ENSSSCG00000004094	PPP1R14C	179.159	0.513232	349.079	8.44741	8.44741	178.645	0.977557	178.845	498	1	17995564	18079248	protein_coding
ENSSSCG00000004122	-	19.7625	2.60986	7.57222	2.92072	2.92072	17.1526	0.831733	17.3995	987	1	22050549	22136486	protein_coding
ENSSSCG00000004143	TXLNB	30.9441	0.46232	66.9323	6.06463	6.06463	30.4818	0.914753	31.0792	2031	1	28370898	28423000	protein_coding
ENSSSCG00000004169	HBS1L	52.286	14.8403	3.52324	1.8169	1.8169	37.4457	0.814101	37.4898	2061	1	32459602	32540970	protein_coding
ENSSSCG00000004231	-	872.64	1.43894	606.447	9.24424	9.24424	871.201	0.992658	871.25	210	1	43787655	43792674	protein_coding
ENSSSCG00000004238	HSF2	28.858	6.98917	4.12897	2.04578	2.04578	21.8689	0.802862	21.9643	1536	1	44452327	44473486	protein_coding
ENSSSCG00000004248	-	198.687	53.3985	3.72084	1.89563	1.89563	145.289	0.853149	145.301	159	1	48678936	48688510	protein_coding
ENSSSCG00000004255	VGLL2	18.9859	0.058549	324.273	8.34107	8.34107	18.9273	0.887526	20.6838	963	1	49880571	49884096	protein_coding
ENSSSCG00000004300	SMIM8	43.2549	11.4806	3.76766	1.91367	1.91367	31.7744	0.815214	31.8319	294	1	62447069	62456156	protein_coding
ENSSSCG00000004318	RRAGD	27.0257	4.26272	6.34002	2.66449	2.66449	22.763	0.839562	22.9184	1191	1	64154614	64199062	protein_coding
ENSSSCG00000004366	BVES	14.105	0.461107	30.5894	4.93496	4.93496	13.6439	0.849287	14.509	1083	1	80638829	80681114	protein_coding
ENSSSCG00000004367	POPDC3	56.4096	1.91099	29.5185	4.88355	4.88355	54.4987	0.934351	54.717	876	1	80701621	80721092	protein_coding
ENSSSCG00000004392	AMD1	107.942	30.8484	3.49912	1.80699	1.80699	77.0939	0.833446	77.1151	1017	1	86399550	86423625	protein_coding
ENSSSCG00000004454	ME1	333.952	112.73	2.9624	1.56677	1.56677	221.221	0.818346	221.227	1710	1	93076563	93242655	protein_coding
ENSSSCG00000004497	PSTPIP2	118.668	4.11455	28.8411	4.85005	4.85005	114.553	0.95595	114.656	999	1	105810352	105870759	protein_coding
ENSSSCG00000004570	TPM1	15490.9	141.405	109.55	6.77545	6.77545	15349.5	0.99265	15349.5	855	1	120217106	120240145	protein_coding
ENSSSCG00000004576	RORA	26.6032	3.31293	8.0301	3.00542	3.00542	23.2902	0.856489	23.4833	1521	1	123140555	123240772	protein_coding
ENSSSCG00000004624	MAPK6	37.9527	8.52592	4.45145	2.15427	2.15427	29.4268	0.826348	29.5055	2169	1	132815458	132850067	protein_coding
ENSSSCG00000004725	ZNF106	228.152	9.46568	24.103	4.59114	4.59114	218.686	0.964048	218.734	5712	1	143786677	143847965	protein_coding
ENSSSCG00000004728	CAPN3	254.187	4.67506	54.3708	5.76476	5.76476	249.512	0.975548	249.578	2469	1	143852200	143905749	protein_coding
ENSSSCG00000004803	ACTC1	64.8549	0.196336	330.327	8.36775	8.36775	64.6586	0.95274	65.1978	1134	1	152412178	152420222	protein_coding
ENSSSCG00000004814	LRRC28	156.041	54.099	2.88436	1.52825	1.52825	101.942	0.805585	101.953	546	1	154223679	154362246	protein_coding
ENSSSCG00000004998	-	108.075	36.0576	2.99728	1.58366	1.58366	72.0173	0.804558	72.0347	366	1	195186155	195190072	protein_coding
ENSSSCG00000005229	VLDLR	100.76	27.3193	3.68822	1.88292	1.88292	73.4403	0.839857	73.4644	2538	1	245001214	245032893	protein_coding
ENSSSCG00000005249	FAM189A2	15.328	1.78718	8.57663	3.10041	3.10041	13.5408	0.817023	13.8912	1566	1	248928515	248994992	protein_coding
ENSSSCG00000005264	-	503.266	73.0742	6.88705	2.78389	2.78389	430.191	0.922486	430.2	642	1	252230644	252240453	protein_coding
ENSSSCG00000005288	TLE4	22.7583	4.73257	4.80887	2.2657	2.2657	18.0258	0.805332	18.1676	2334	1	259252402	259399473	protein_coding
ENSSSCG00000005297	DNAJB5	160.522	8.918	17.9997	4.1699	4.1699	151.604	0.952966	151.661	1263	1	263316067	263324929	protein_coding
ENSSSCG00000005316	TPM2	4240.89	201.329	21.0645	4.39674	4.39674	4039.56	0.974435	4039.56	855	1	264127281	264134736	protein_coding
ENSSSCG00000005367	TSTD2	103.925	17.4162	5.96716	2.57705	2.57705	86.509	0.891554	86.5474	1554	1	267521880	267549770	protein_coding
ENSSSCG00000005385	NR4A3	24.6726	1.26045	19.5744	4.2909	4.2909	23.4121	0.885786	23.8021	1932	1	269817145	269852707	protein_coding
ENSSSCG00000005392	-	22.8077	0.0449212	507.726	8.98791	8.98791	22.7627	0.901731	24.4729	435	1	270818334	270818768	protein_coding
ENSSSCG00000005429	-	17.492	1.00762	17.3598	4.11768	4.11768	16.4844	0.856837	16.9909	870	1	276767826	276818432	protein_coding
ENSSSCG00000005459	ECPAS	79.8473	25.775	3.09786	1.63127	1.63127	54.0723	0.803784	54.0969	5379	1	283049933	283120707	protein_coding
ENSSSCG00000005627	AK1	2059.26	51.9213	39.6612	5.30965	5.30965	2007.34	0.983133	2007.34	585	1	302277902	302287920	protein_coding
ENSSSCG00000005636	SLC25A25	24.704	4.99102	4.94969	2.30734	2.30734	19.713	0.813057	19.8475	1506	1	302453222	302567491	protein_coding
ENSSSCG00000005671	CRAT	442.03	160.46	2.75477	1.46193	1.46193	281.57	0.808098	281.574	1881	1	303403630	303417444	protein_coding
ENSSSCG00000005713	PLPP7	31.0155	5.36976	5.77596	2.53006	2.53006	25.6458	0.842102	25.7703	510	1	305296657	305297166	protein_coding
ENSSSCG00000005998	-	42.9017	7.41775	5.78366	2.53198	2.53198	35.484	0.858925	35.5742	1140	4	20041550	20171516	protein_coding
ENSSSCG00000006036	-	284.457	0.111876	2542.62	11.3121	11.3121	284.345	0.985899	284.57	1155	4	33354419	33361711	protein_coding
ENSSSCG00000006089	PTDSS1	65.1953	16.353	3.98675	1.99521	1.99521	48.8423	0.837778	48.8831	1422	4	43479298	43554464	protein_coding
ENSSSCG00000006137	WWP1	66.0398	6.50283	10.1555	3.34419	3.34419	59.5369	0.909925	59.6308	2778	4	55305131	55403541	protein_coding
ENSSSCG00000006163	PKIA	852.919	46.0884	18.5062	4.20993	4.20993	806.83	0.968276	806.841	231	4	63078476	63181989	protein_coding
ENSSSCG00000006174	JPH1	90.5468	0.465184	194.647	7.60472	7.60472	90.0817	0.962361	90.4021	1971	4	67243406	67423310	protein_coding
ENSSSCG00000006179	STAU2	25.9711	3.55889	7.29753	2.86741	2.86741	22.4122	0.849121	22.5949	1128	4	67947283	68020677	protein_coding
ENSSSCG00000006216	TRIM55	13.1885	0.0220126	599.135	9.22674	9.22674	13.1665	0.856498	16.0776	1620	4	74655441	74698437	protein_coding
ENSSSCG00000006296	ATP1B1	132.092	24.4139	5.41053	2.43577	2.43577	107.678	0.889475	107.706	813	4	89529321	89550560	protein_coding
ENSSSCG00000006303	DCAF6	139.263	33.2936	4.18288	2.0645	2.0645	105.97	0.860969	105.99	939	4	90593308	90658483	protein_coding
ENSSSCG00000006307	RCSD1	45.7841	11.6478	3.93071	1.97479	1.97479	34.1363	0.821668	34.1934	1419	4	90996957	91079847	protein_coding
ENSSSCG00000006311	DUSP27	30.4679	0.0260999	1167.36	10.189	10.189	30.4418	0.920059	32.1017	3471	4	91545835	91575685	protein_coding
ENSSSCG00000006314	-	26.8303	0.0217482	1233.68	10.2688	10.2688	26.8085	0.912978	28.7079	3258	4	91599739	91609319	protein_coding
ENSSSCG00000006352	MPZ	8.46861	33.8176	0.25042	-1.99758	-1.99758	25.349	0.809273	-25.4276	744	4	97031559	97035783	protein_coding
ENSSSCG00000006390	CASQ1	2830.04	8.14372	347.511	8.44092	8.44092	2821.89	0.994755	2821.9	1209	4	98218159	98228804	protein_coding
ENSSSCG00000006391	ATP1A2	60.213	1.90733	31.5693	4.98045	4.98045	58.3056	0.937604	58.518	3063	4	98284936	98312300	protein_coding
ENSSSCG00000006556	TPM3	354.435	128.347	2.76153	1.46547	1.46547	226.087	0.807838	226.092	747	4	104466976	104489463	protein_coding
ENSSSCG00000006631	TMOD4	1158.52	6.65882	173.983	7.4428	7.4428	1151.86	0.991223	1151.89	1038	4	107327290	107332130	protein_coding
ENSSSCG00000006635	SEMA6C	47.6508	11.9325	3.99337	1.99761	1.99761	35.7183	0.825809	35.7741	2808	4	107360080	107372653	protein_coding
ENSSSCG00000006680	-	55.5694	0.0525548	1057.36	10.0463	10.0463	55.5168	0.948356	56.4185	1173	4	108972376	108974564	protein_coding
ENSSSCG00000006703	PRKAB2	85.5168	4.5936	18.6165	4.21851	4.21851	80.9231	0.940223	81.033	819	4	110208095	110219705	protein_coding
ENSSSCG00000006707	-	147.389	5.48708	26.8611	4.74745	4.74745	141.902	0.959203	141.981	2490	4	110458434	110588360	protein_coding
ENSSSCG00000006752	CSDE1	450.089	156.743	2.87151	1.52181	1.52181	293.346	0.815023	293.35	2466	4	115990249	116034509	protein_coding
ENSSSCG00000006754	AMPD1	455.544	0.785931	579.623	9.17897	9.17897	454.758	0.989327	454.85	2244	4	116057655	116080925	protein_coding
ENSSSCG00000006829	SYPL2	99.4035	0.0474212	2096.18	11.0335	11.0335	99.3561	0.967441	99.9669	795	4	121108808	121121312	protein_coding
ENSSSCG00000006867	LRRC39	23.5793	0.0264422	891.732	9.80047	9.80047	23.5529	0.904567	25.5105	525	4	129602975	129613275	protein_coding
ENSSSCG00000006872	AGL	199.375	2.41437	82.5786	6.3677	6.3677	196.961	0.974974	197.064	3954	4	129761870	129832535	protein_coding
ENSSSCG00000007017	-	860.418	1.65907	518.614	9.01852	9.01852	858.759	0.992397	858.807	258	GL894726.2	4120	5700	protein_coding
ENSSSCG00000007022	ANK1	127.941	0.425051	301	8.23362	8.23362	127.516	0.971364	127.781	5658	17	12182620	12419338	protein_coding
ENSSSCG00000007025	-	399.047	134.12	2.9753	1.57304	1.57304	264.927	0.819616	264.932	390	17	12942277	12949996	protein_coding
ENSSSCG00000007026	VDAC3	203.29	65.7325	3.09268	1.62886	1.62886	137.557	0.822025	137.567	852	17	13028524	13050396	protein_coding
ENSSSCG00000007231	MYLK2	123.926	0.310875	398.636	8.63893	8.63893	123.615	0.971381	123.916	1881	17	40366219	40378355	protein_coding
ENSSSCG00000007265	-	83.8601	8.48869	9.87904	3.30437	3.30437	75.3714	0.916989	75.4438	1518	17	41868153	41896580	protein_coding
ENSSSCG00000007278	AHCY	61.0393	18.3233	3.33124	1.73606	1.73606	42.716	0.807029	42.7513	1272	17	42693945	42706680	protein_coding
ENSSSCG00000007369	JPH2	118.608	7.40508	16.0171	4.00154	4.00154	111.203	0.944311	111.275	921	17	51965089	51971545	protein_coding
ENSSSCG00000007424	TNNC2	21449.7	57.0306	376.109	8.55501	8.55501	21392.7	0.996225	21392.7	483	17	53671544	53674749	protein_coding
ENSSSCG00000007504	RBM38	79.4418	7.28199	10.9094	3.44749	3.44749	72.1598	0.920607	72.2421	720	17	64947371	64960909	protein_coding
ENSSSCG00000007507	PCK1	34.024	189.669	0.179387	-2.47886	-2.47886	155.645	0.897756	-155.664	1869	17	65094783	65100751	protein_coding
ENSSSCG00000007642	AZGP1	61.747	13.5005	4.57368	2.19335	2.19335	48.2465	0.851783	48.2963	930	3	7122226	7129391	protein_coding
ENSSSCG00000007744	PHKG1	109.595	9.74645	11.2446	3.49116	3.49116	99.8487	0.929506	99.9097	1179	3	17074784	17082851	protein_coding
ENSSSCG00000007745	SUMF2	86.6475	24.6218	3.51914	1.81522	1.81522	62.0257	0.830576	62.0523	909	3	17081261	17095321	protein_coding
ENSSSCG00000007757	TRIM72	45.819	0.10714	427.656	8.74031	8.74031	45.7119	0.940014	46.54	1437	3	17575285	17583480	protein_coding
ENSSSCG00000007799	MYLPF	17086.1	32.6412	523.452	9.03191	9.03191	17053.5	0.996825	17053.5	510	3	18376798	18379771	protein_coding
ENSSSCG00000007805	ATP2A1	2636.59	5.44563	484.167	8.91936	8.91936	2631.15	0.995233	2631.16	2982	3	18733279	18753571	protein_coding
ENSSSCG00000007917	RBFOX1	12.4011	0.0192132	645.447	9.33416	9.33416	12.3819	0.85087	15.5061	702	3	35991273	36080047	protein_coding
ENSSSCG00000007949	SRL	91.2434	1.2773	71.4348	6.15856	6.15856	89.9661	0.95889	90.1766	2640	3	39243122	39254214	protein_coding
ENSSSCG00000007995	MCRIP2	154.544	50.3901	3.06695	1.6168	1.6168	104.154	0.817102	104.166	471	3	41348589	41353426	protein_coding
ENSSSCG00000008046	-	81.817	9.30619	8.79167	3.13614	3.13614	72.5108	0.911013	72.5786	891	3	42403002	42404079	protein_coding
ENSSSCG00000008150	TMEM182	55.8166	2.93077	19.045	4.25134	4.25134	52.8858	0.926331	53.0564	690	3	53861567	53918903	protein_coding
ENSSSCG00000008153	SLC9A2	11.3245	0.158043	71.6547	6.16299	6.16299	11.1665	0.836352	12.7543	2442	3	53962452	54047092	protein_coding
ENSSSCG00000008200	ANKRD23	359.74	5.2539	68.4711	6.09742	6.09742	354.486	0.980828	354.539	921	3	59227039	59231351	protein_coding
ENSSSCG00000008203	-	46.5844	155.807	0.298987	-1.74184	-1.74184	109.223	0.830132	-109.237	354	3	59880797	59935649	protein_coding
ENSSSCG00000008215	SMYD1	132.881	0.0664402	2000.01	10.9658	10.9658	132.815	0.9738	133.266	813	3	60588376	60607316	protein_coding
ENSSSCG00000008451	PPM1B	39	7.88229	4.9478	2.30679	2.30679	31.1177	0.840249	31.2031	1452	3	102392886	102422221	protein_coding
ENSSSCG00000008515	MEMO1	72.36	23.322	3.10265	1.6335	1.6335	49.038	0.801131	49.0652	894	3	114305427	114419819	protein_coding
ENSSSCG00000008721	ABLIM2	17.7778	2.34401	7.58435	2.92302	2.92302	15.4338	0.823504	15.7081	2070	8	4181765	4299679	protein_coding
ENSSSCG00000008806	YIPF7	26.1062	0.0715288	364.975	8.51165	8.51165	26.0347	0.910169	27.3907	768	8	36841354	36864888	protein_coding
ENSSSCG00000008976	ART3	29.0077	0.42863	67.6754	6.08056	6.08056	28.5791	0.911213	29.2188	1146	8	75809805	75991009	protein_coding
ENSSSCG00000008982	-	154.969	36.3554	4.26262	2.09174	2.09174	118.614	0.865553	118.632	1068	8	76177908	76182538	protein_coding
ENSSSCG00000009110	-	94.4597	0.594929	158.775	7.31084	7.31084	93.8648	0.963039	94.1491	327	8	112388715	112390175	protein_coding
ENSSSCG00000009111	SYNPO2	116.494	9.9928	11.6578	3.54322	3.54322	106.501	0.932733	106.56	3243	8	112415522	112556423	protein_coding
ENSSSCG00000009123	CAMK2D	94.7426	21.1533	4.47886	2.16313	2.16313	73.5893	0.860499	73.6211	1500	8	116955005	117260328	protein_coding
ENSSSCG00000009134	EGF	34.0312	0.562719	60.4765	5.9183	5.9183	33.4685	0.919563	33.9878	948	8	120390710	120418097	protein_coding
ENSSSCG00000009192	PDLIM5	100.996	22.2662	4.53584	2.18137	2.18137	78.7299	0.865284	78.7601	1623	8	134331169	134558588	protein_coding
ENSSSCG00000009391	-	83.3651	11.0532	7.54215	2.91498	2.91498	72.3119	0.903906	72.3706	966	11	18085027	18109816	protein_coding
ENSSSCG00000009462	-	27.9137	6.09408	4.58046	2.19549	2.19549	21.8196	0.813779	21.9298	669	11	50017839	50031402	protein_coding
ENSSSCG00000009631	PEBP4	156.716	7.81575	20.0513	4.32563	4.32563	148.901	0.95495	148.963	669	14	7446930	7698221	protein_coding
ENSSSCG00000009721	-	8.49985	0.0109656	775.141	9.59831	9.59831	8.48889	0.810021	12.8136	954	14	22431845	22433380	protein_coding
ENSSSCG00000009793	CLIP1	52.3668	13.9088	3.76501	1.91265	1.91265	38.458	0.823539	38.5055	3615	14	32117231	32195620	protein_coding
ENSSSCG00000009794	MLXIP	32.1045	7.72526	4.15578	2.05512	2.05512	24.3793	0.810186	24.4657	2388	14	32288282	32451336	protein_coding
ENSSSCG00000009830	-	1879.4	18.6352	100.852	6.6561	6.6561	1860.76	0.990388	1860.77	498	14	34177414	34183785	protein_coding
ENSSSCG00000009844	HSPB8	1230.89	9.51761	129.327	7.01488	7.01488	1221.37	0.990484	1221.39	591	14	35688333	35701411	protein_coding
ENSSSCG00000009853	WSB2	100.441	33.5634	2.99259	1.58139	1.58139	66.878	0.802644	66.8967	1215	14	36770401	36790123	protein_coding
ENSSSCG00000009889	ALDH2	154.792	34.8882	4.43681	2.14952	2.14952	119.904	0.870224	119.923	1566	14	42378891	42409687	protein_coding
ENSSSCG00000009957	MYO18B	24.8636	0.0783696	317.261	8.30953	8.30953	24.7852	0.906959	26.1411	7668	14	46291850	46512386	protein_coding
ENSSSCG00000010144	ACTN2	518.875	3.4752	149.308	7.22215	7.22215	515.4	0.987265	515.45	2685	14	58645069	58717200	protein_coding
ENSSSCG00000010172	EGLN1	97.7737	32.3084	3.02627	1.59754	1.59754	65.4653	0.805941	65.4848	1281	14	63787307	63840383	protein_coding
ENSSSCG00000010190	ACTA1	58480.3	152.42	383.678	8.58375	8.58375	58327.9	0.996277	58327.9	1134	14	65236451	65239189	protein_coding
ENSSSCG00000010267	LRRC20	53.275	6.62877	8.03694	3.00665	3.00665	46.6462	0.891858	46.743	543	14	79134988	79214217	protein_coding
ENSSSCG00000010290	MCU	48.2807	7.03335	6.86453	2.77916	2.77916	41.2473	0.877236	41.3408	870	14	81767398	81786195	protein_coding
ENSSSCG00000010300	MSS51	63.1951	7.36957	8.57514	3.10016	3.10016	55.8255	0.900957	55.9115	1383	14	82365034	82368687	protein_coding
ENSSSCG00000010301	PPP3CB	102.818	29.7047	3.46132	1.79132	1.79132	73.1129	0.829636	73.1348	1578	14	82376236	82430748	protein_coding
ENSSSCG00000010303	SYNPO2L	47.4312	0.0961453	493.328	8.9464	8.9464	47.335	0.941684	48.173	2937	14	82584548	82593126	protein_coding
ENSSSCG00000010304	MYOZ1	2274.92	5.90707	385.118	8.58916	8.58916	2269.01	0.994607	2269.03	897	14	82571969	82579806	protein_coding
ENSSSCG00000010317	DUPD1	37.7773	0.0638247	591.891	9.20919	9.20919	37.7134	0.931298	38.8216	669	14	83728514	83754640	protein_coding
ENSSSCG00000010318	-	90.8613	0.115531	786.47	9.61925	9.61925	90.7458	0.964736	91.2542	795	14	83790369	83799229	protein_coding
ENSSSCG00000010359	-	577.574	2.20083	262.434	8.03581	8.03581	575.373	0.98917	575.429	2148	14	94915443	94974092	protein_coding
ENSSSCG00000010389	-	37.4027	0.100372	372.64	8.54164	8.54164	37.3024	0.930158	38.2678	4290	14	97820534	97824823	protein_coding
ENSSSCG00000010429	PRKG1	23.0614	2.16192	10.6671	3.4151	3.4151	20.8995	0.86116	21.1767	1380	14	106253479	106707670	protein_coding
ENSSSCG00000010461	ANKRD1	709.334	0.454794	1559.68	10.607	10.607	708.879	0.992615	708.958	960	14	111715049	111724029	protein_coding
ENSSSCG00000010464	PPP1R3C	239.29	35.4094	6.7578	2.75655	2.75655	203.88	0.9139	203.899	954	14	112652687	112657270	protein_coding
ENSSSCG00000010522	-	32.2584	0.288862	111.674	6.80315	6.80315	31.9695	0.919616	32.6854	999	14	118448761	118462197	protein_coding
ENSSSCG00000010554	SCD	6328.29	1852.72	3.41568	1.77217	1.77217	4475.57	0.851496	4475.57	1080	14	120964210	120980992	protein_coding
ENSSSCG00000010603	NEURL1	96.4566	2.01015	47.9848	5.58451	5.58451	94.4465	0.957246	94.6114	1731	14	124318583	124396585	protein_coding
ENSSSCG00000010626	RBM20	8.49271	0.0418774	202.799	7.66391	7.66391	8.45084	0.808238	11.4084	3483	14	132090688	132146151	protein_coding
ENSSSCG00000010639	HABP2	14.9458	0.417205	35.8238	5.16285	5.16285	14.5286	0.85642	15.4187	1659	14	135129974	135165466	protein_coding
ENSSSCG00000010640	NRAP	195.237	2.56168	76.2143	6.25199	6.25199	192.675	0.974208	192.777	3615	GL894367.1	4548	52504	protein_coding
ENSSSCG00000010686	BAG3	199.342	41.6635	4.78459	2.25839	2.25839	157.679	0.883551	157.695	1725	14	141034618	141058597	protein_coding
ENSSSCG00000010925	PPP1R12B	12.0187	0.728322	16.5019	4.04456	4.04456	11.2904	0.821677	11.9929	2460	10	28860829	28971691	protein_coding
ENSSSCG00000010929	CYB5R1	222.481	59.5106	3.73851	1.90246	1.90246	162.97	0.854471	162.981	918	10	29284346	29289916	protein_coding
ENSSSCG00000010947	FBP2	246.773	51.4688	4.79462	2.26142	2.26142	195.305	0.886265	195.318	909	10	31837905	31900686	protein_coding
ENSSSCG00000010974	CNTFR	50.1752	14.6503	3.42487	1.77605	1.77605	35.525	0.806254	35.5693	1116	10	36360344	36392574	protein_coding
ENSSSCG00000011022	SVIL	45.1449	11.245	4.01466	2.00528	2.00528	33.8999	0.824113	33.9592	6567	10	45876739	46000323	protein_coding
ENSSSCG00000011035	-	75.3097	9.73251	7.73795	2.95195	2.95195	65.5771	0.901566	65.6436	243	10	48598908	48619719	protein_coding
ENSSSCG00000011053	CDNF	9.78643	0.134391	72.8204	6.18627	6.18627	9.65204	0.820712	11.4644	564	10	51667830	51686809	protein_coding
ENSSSCG00000011224	-	54.2208	0.0634009	855.207	9.74013	9.74013	54.1574	0.947356	55.0263	165	13	19068641	19069575	protein_coding
ENSSSCG00000011265	-	580.901	0.139501	4164.15	12.0238	12.0238	580.762	0.992206	580.886	5520	13	26127754	26137301	protein_coding
ENSSSCG00000011286	KLHL40	142.401	0.071583	1989.32	10.9581	10.9581	142.33	0.975096	142.751	1875	13	28870403	28876516	protein_coding
ENSSSCG00000011287	HHATL	70.7102	0.0563225	1255.45	10.294	10.294	70.6539	0.957194	71.3999	1515	13	28877232	28884939	protein_coding
ENSSSCG00000011317	FYCO1	22.3294	3.73732	5.97472	2.57887	2.57887	18.5921	0.822825	18.7701	4332	13	32200269	32239205	protein_coding
ENSSSCG00000011325	MYL3	404.749	1.81042	223.566	7.80456	7.80456	402.938	0.986491	403.014	594	13	32978704	32983760	protein_coding
ENSSSCG00000011363	PRKAR2A	35.9072	6.84503	5.24573	2.39114	2.39114	29.0621	0.840649	29.1603	1206	13	34688004	34770648	protein_coding
ENSSSCG00000011367	ARIH2	112.969	31.571	3.57826	1.83926	1.83926	81.3983	0.838526	81.4191	1476	13	34827039	34871361	protein_coding
ENSSSCG00000011441	TNNC1	643.933	5.82475	110.551	6.78857	6.78857	638.109	0.987143	638.145	486	13	37805313	37808062	protein_coding
ENSSSCG00000011452	-	851.865	174.419	4.88401	2.28807	2.28807	677.445	0.895851	677.449	747	13	38176170	38195116	protein_coding
ENSSSCG00000011453	ITIH4	28.6659	6.48828	4.41811	2.14343	2.14343	22.1777	0.809856	22.281	2184	13	38197433	38208928	protein_coding
ENSSSCG00000011500	KBTBD8	20.8451	2.01886	10.3252	3.36809	3.36809	18.8262	0.85154	19.1252	1422	13	53322709	53330111	protein_coding
ENSSSCG00000011508	LMOD3	97.1339	0.530212	183.198	7.51726	7.51726	96.6037	0.96404	96.8957	1698	13	55680244	55684873	protein_coding
ENSSSCG00000011521	PDZRN3	28.0253	5.68243	4.93193	2.30215	2.30215	22.3429	0.821155	22.4612	2286	13	60422702	60441890	protein_coding
ENSSSCG00000011538	LMCD1	152.33	32.5732	4.67654	2.22544	2.22544	119.757	0.878706	119.777	1047	13	72215848	72275505	protein_coding
ENSSSCG00000011622	KBTBD12	10.7643	0.00741567	1451.56	10.5034	10.5034	10.7569	0.836334	15.0344	1872	13	79782367	79835088	protein_coding
ENSSSCG00000011646	KY	73.1739	0.556187	131.563	7.03961	7.03961	72.6177	0.955054	72.9581	1989	13	83261534	83308188	protein_coding
ENSSSCG00000011698	GYG1	176.223	20.4893	8.60076	3.10446	3.10446	155.734	0.925687	155.765	996	13	97219128	97253065	protein_coding
ENSSSCG00000011720	MBNL1	262.06	91.5119	2.86367	1.51786	1.51786	170.548	0.810908	170.555	1200	13	100593724	100741274	protein_coding
ENSSSCG00000011721	P2RY1	31.1592	1.85341	16.8119	4.07141	4.07141	29.3058	0.895807	29.5873	1116	13	101032112	101034164	protein_coding
ENSSSCG00000011729	-	59.8036	12.939	4.62196	2.2085	2.2085	46.8646	0.851531	46.9166	1419	13	107835948	107966178	protein_coding
ENSSSCG00000011764	NDUFB5	113.966	31.5432	3.61302	1.85321	1.85321	82.4231	0.839483	82.4439	570	13	126750844	126765741	protein_coding
ENSSSCG00000011765	USP13	69.1736	7.62799	9.06839	3.18085	3.18085	61.5456	0.907281	61.6278	1311	13	126874048	126917846	protein_coding
ENSSSCG00000011769	FXR1	177.634	44.7925	3.96572	1.98758	1.98758	132.842	0.860108	132.857	2034	13	128089447	128175704	protein_coding
ENSSSCG00000011820	-	42.2183	0.35617	118.534	6.88916	6.88916	41.8621	0.933342	42.4252	510	13	139804583	139825723	protein_coding
ENSSSCG00000011830	-	107.49	16.842	6.38226	2.67407	2.67407	90.6477	0.896608	90.6871	417	13	142032480	142051034	protein_coding
ENSSSCG00000011848	TFRC	29.2565	3.76015	7.78068	2.9599	2.9599	25.4964	0.860595	25.6676	2307	13	143409743	143437991	protein_coding
ENSSSCG00000011885	FBXO40	48.3717	0.380839	127.013	6.98884	6.98884	47.9909	0.939736	48.4971	1986	13	148511700	148517485	protein_coding
ENSSSCG00000011894	POPDC2	16.5776	0.440647	37.621	5.23347	5.23347	16.137	0.865979	16.9644	1107	13	149932130	149951356	protein_coding
ENSSSCG00000011917	NAA50	171.933	30.9796	5.54987	2.47245	2.47245	140.953	0.895964	140.975	510	13	155778484	155800945	protein_coding
ENSSSCG00000012046	SMIM11A	193.168	55.0988	3.50584	1.80976	1.80976	138.069	0.843372	138.081	177	13	207814283	207826833	protein_coding
ENSSSCG00000012050	RCAN1	265.66	37.085	7.16354	2.84067	2.84067	228.575	0.921181	228.593	594	13	207934802	207945091	protein_coding
ENSSSCG00000012133	ASB11	22.3395	0.710196	31.4554	4.97524	4.97524	21.6293	0.887317	22.1941	972	X	12803421	12829304	protein_coding
ENSSSCG00000012345	-	51.1703	14.4698	3.53637	1.82227	1.82227	36.7006	0.813265	36.7458	1416	X	53709557	53790898	protein_coding
ENSSSCG00000012411	PHKA1	162.977	4.40139	37.0286	5.21057	5.21057	158.576	0.964901	158.661	3189	X	66183818	66288138	protein_coding
ENSSSCG00000012439	-	345.359	21.1239	16.3493	4.03115	4.03115	324.236	0.96003	324.261	381	X	71117451	71117970	protein_coding
ENSSSCG00000012440	PGK1	667.087	91.1786	7.31627	2.87111	2.87111	575.909	0.928749	575.916	1218	X	71339754	71352751	protein_coding
ENSSSCG00000012606	ATP1B4	18.6492	0.00979508	1903.94	10.8948	10.8948	18.6394	0.887248	21.5899	1068	X	112773872	112791611	protein_coding
ENSSSCG00000012911	CARNS1	72.0868	0.843321	85.4796	6.41751	6.41751	71.2435	0.952662	71.5319	2778	2	3814979	3821634	protein_coding
ENSSSCG00000013022	PYGM	3747.88	15.0479	249.063	7.96037	7.96037	3732.83	0.994302	3732.84	2529	2	6542313	6553842	protein_coding
ENSSSCG00000013043	MACROD1	783.059	35.838	21.85	4.44956	4.44956	747.221	0.971547	747.235	978	2	7054730	7204542	protein_coding
ENSSSCG00000013067	PHEROC	9.12772	68.3388	0.133566	-2.90438	-2.90438	59.2111	0.895938	-59.2823	282	2	8697657	8703590	protein_coding
ENSSSCG00000013068	SCGB1D1	2.67775	24.1954	0.110672	-3.17564	-3.17564	21.5177	0.856524	-21.7508	336	2	8709589	8713214	protein_coding
ENSSSCG00000013244	PACSIN3	150.547	20.188	7.45722	2.89864	2.89864	130.359	0.915449	130.391	1275	2	16605411	16613463	protein_coding
ENSSSCG00000013344	ANO5	40.1677	0.0464298	865.129	9.75677	9.75677	40.1213	0.934342	41.2906	2715	2	40382284	40466246	protein_coding
ENSSSCG00000013354	CSRP3	151.006	0.558815	270.226	8.07802	8.07802	150.448	0.974304	150.664	585	2	43258339	43279704	protein_coding
ENSSSCG00000013366	LDHA	4823.84	88.1933	54.6962	5.77337	5.77337	4735.64	0.987517	4735.65	999	2	43898277	43909456	protein_coding
ENSSSCG00000013375	MYOD1	8.03194	0.010897	737.076	9.52567	9.52567	8.02104	0.80267	12.4529	960	2	44483015	44484730	protein_coding
ENSSSCG00000013379	-	31.0703	0.249982	124.29	6.95757	6.95757	30.8203	0.918024	31.5959	1167	2	44816109	44817275	protein_coding
ENSSSCG00000013384	-	9.98288	0.354997	28.121	4.81358	4.81358	9.62788	0.813178	10.7641	834	2	45928602	46135191	protein_coding
ENSSSCG00000013399	TEAD1	47.0697	11.6485	4.04083	2.01465	2.01465	35.4211	0.825948	35.4784	1161	2	49852152	50007351	protein_coding
ENSSSCG00000013400	-	29.1836	2.1586	13.5197	3.75699	3.75699	27.025	0.885386	27.2849	1083	2	50485392	50492739	protein_coding
ENSSSCG00000013435	MBD3	119.678	41.5629	2.87944	1.52579	1.52579	78.115	0.800992	78.1299	963	2	78157105	78165835	protein_coding
ENSSSCG00000013436	LOC100524239	1598.6	491.547	3.25218	1.70141	1.70141	1107.05	0.841249	1107.06	171	2	78173439	78176456	protein_coding
ENSSSCG00000013742	NFIX	108.801	32.3052	3.36791	1.75185	1.75185	76.4957	0.824287	76.5158	1506	2	66328926	66394217	protein_coding
ENSSSCG00000013864	TMEM38A	389.77	12.1573	32.0604	5.00272	5.00272	377.612	0.973913	377.645	774	2	60517862	60530410	protein_coding
ENSSSCG00000013994	-	111.845	3.17696	35.205	5.13771	5.13771	108.668	0.957368	108.789	6003	2	78798040	78832779	protein_coding
ENSSSCG00000014113	HOMER1	128.106	1.0424	122.895	6.94128	6.94128	127.063	0.969198	127.253	1062	2	89844360	89996126	protein_coding
ENSSSCG00000014128	CKMT2	418.867	1.19271	351.188	8.4561	8.4561	417.675	0.987726	417.76	1260	2	91754200	91770538	protein_coding
ENSSSCG00000014149	MEF2C	115.708	24.2615	4.7692	2.25375	2.25375	91.4465	0.874043	91.4743	1299	2	98794388	98885272	protein_coding
ENSSSCG00000014255	SLC12A2	23.8817	1.52773	15.6322	3.96645	3.96645	22.354	0.877749	22.7032	3609	2	136368428	136457596	protein_coding
ENSSSCG00000014289	LOC100524308	513.768	189.778	2.70721	1.43681	1.43681	323.99	0.805924	323.994	249	2	140654981	140656749	protein_coding
ENSSSCG00000014296	VDAC1	771.186	274.799	2.80637	1.4887	1.4887	496.388	0.814196	496.39	852	2	141876773	141909071	protein_coding
ENSSSCG00000014305	SAR1B	218.214	64.7694	3.3691	1.75236	1.75236	153.445	0.835482	153.455	597	2	142463692	142489104	protein_coding
ENSSSCG00000014324	MYOT	1120.53	1.3588	824.65	9.68764	9.68764	1119.17	0.994024	1119.22	1500	2	145621370	145642089	protein_coding
ENSSSCG00000014336	EGR1	69.0976	195.486	0.353467	-1.50035	-1.50035	126.388	0.806159	-126.397	1629	2	146155820	146160020	protein_coding
ENSSSCG00000014348	SPATA24	41.9182	11.27	3.71944	1.89509	1.89509	30.6481	0.810865	30.7067	618	2	147117507	147123827	protein_coding
ENSSSCG00000014362	HBEGF	39.4077	2.89258	13.6237	3.76805	3.76805	36.5151	0.9014	36.709	624	2	148046706	148058378	protein_coding
ENSSSCG00000014443	CAMK2A	68.2518	0.344312	198.227	7.63101	7.63101	67.9075	0.953488	68.3349	1440	2	158143674	158174737	protein_coding
ENSSSCG00000014560	COX8H	1472.2	5.78887	254.316	7.99048	7.99048	1466.41	0.99278	1466.43	213	2	162153945	162155478	protein_coding
ENSSSCG00000014570	TMEM9B	13.9701	54.2312	0.257603	-1.95678	-1.95678	40.2611	0.828097	-40.3086	753	9	532154	554467	protein_coding
ENSSSCG00000014795	-	10.4214	0.0106638	977.274	9.93262	9.93262	10.4108	0.832977	14.3889	981	9	7194504	7198760	protein_coding
ENSSSCG00000014818	STARD10	31.1511	8.04111	3.87397	1.95381	1.95381	23.1099	0.800748	23.1924	876	9	8063604	8087719	protein_coding
ENSSSCG00000014838	PGM2L1	17.5209	1.19446	14.6684	3.87464	3.87464	16.3264	0.851574	16.7799	1797	9	9531928	9564301	protein_coding
ENSSSCG00000014916	-	138.989	47.8544	2.90441	1.53825	1.53825	91.1346	0.805115	91.1476	288	GL895392.2	49319	55650	protein_coding
ENSSSCG00000015025	-	2351.71	317.71	7.40207	2.88793	2.88793	2034	0.932594	2034.01	528	9	44428187	44432883	protein_coding
ENSSSCG00000015027	HSPB2; C9H11orf1	61.4002	15.0757	4.0728	2.02602	2.02602	46.3245	0.837622	46.3688	549	9	44431415	44434635	protein_coding
ENSSSCG00000015052	USP28	133.518	11.1344	11.9916	3.58395	3.58395	122.384	0.936995	122.437	2232	9	46236343	46298658	protein_coding
ENSSSCG00000015069	APOC3	0.57022	14.1546	0.040285	-4.63361	-4.63361	13.5844	0.846338	-14.3529	291	9	49283446	49285806	protein_coding
ENSSSCG00000015105	SLC37A4	84.1575	12.2631	6.86267	2.77877	2.77877	71.8944	0.896703	71.9481	1356	9	51282372	51287727	protein_coding
ENSSSCG00000015120	USP2	59.335	2.9459	20.1416	4.33211	4.33211	56.3891	0.929549	56.5553	1821	9	51595405	51614008	protein_coding
ENSSSCG00000015140	HSPA8	577.217	203.276	2.83958	1.50568	1.50568	373.941	0.815492	373.944	1938	9	55406199	55409607	protein_coding
ENSSSCG00000015142	-	529.594	191.897	2.75978	1.46455	1.46455	337.696	0.809195	337.699	1932	9	55296131	55307793	protein_coding
ENSSSCG00000015402	CACNA2D1	90.4987	4.01866	22.5196	4.49311	4.49311	86.48	0.945511	86.5967	3276	9	108068516	108551541	protein_coding
ENSSSCG00000015410	PHTF2	36.724	2.79006	13.1625	3.71836	3.71836	33.9339	0.89679	34.1371	1638	9	112759755	112803277	protein_coding
ENSSSCG00000015435	NAMPT	67.2756	13.6277	4.93668	2.30354	2.30354	53.6479	0.861865	53.6973	1476	9	116890800	116931198	protein_coding
ENSSSCG00000015475	-	22.963	0.015498	1481.68	10.533	10.533	22.9476	0.90274	25.2494	675	9	125243803	125245882	protein_coding
ENSSSCG00000015565	C9H1orf21	377.219	117.822	3.2016	1.67879	1.67879	259.397	0.833951	259.402	366	9	137972543	138217904	protein_coding
ENSSSCG00000015595	ATF3	784.005	26.0958	30.0434	4.90897	4.90897	757.909	0.976931	757.925	546	9	143690514	143703906	protein_coding
ENSSSCG00000015632	-	26.2655	0.192998	136.092	7.08844	7.08844	26.0725	0.908499	27.0189	690	9	150689692	150715070	protein_coding
ENSSSCG00000015650	MAPKAPK2	130.938	39.6335	3.30373	1.7241	1.7241	91.3049	0.8254	91.3212	1242	9	73667346	73718361	protein_coding
ENSSSCG00000015720	BIN1	596.88	31.9523	18.6804	4.22345	4.22345	564.928	0.967023	564.944	1176	15	29008391	29057235	protein_coding
ENSSSCG00000015747	MYOM2	280.492	0.640011	438.261	8.77565	8.77565	279.852	0.984221	279.99	3270	15	38071422	38120615	protein_coding
ENSSSCG00000015790	SLC25A4	526.179	56.3537	9.33707	3.22297	3.22297	469.825	0.94111	469.836	897	15	52922448	52926945	protein_coding
ENSSSCG00000015796	PDLIM3	1355.57	9.66204	140.299	7.13236	7.13236	1345.91	0.991101	1345.93	1098	15	53297822	53328139	protein_coding
ENSSSCG00000015835	DUSP26	101.222	0.266574	379.716	8.56878	8.56878	100.956	0.966536	101.319	636	15	59482758	59487306	protein_coding
ENSSSCG00000015872	GPD2	38.2767	2.978	12.8532	3.68405	3.68405	35.2987	0.897886	35.4905	2190	15	70811286	70946574	protein_coding
ENSSSCG00000015917	XIRP2	1106.82	2.35858	469.272	8.87428	8.87428	1104.46	0.993145	1104.49	1173	15	82588672	82597617	protein_coding
ENSSSCG00000015931	BBS5	507.681	3.22742	157.303	7.2974	7.2974	504.454	0.987343	504.507	1635	15	84972453	85014156	protein_coding
ENSSSCG00000015939	-	33.9188	5.34048	6.35127	2.66704	2.66704	28.5783	0.85368	28.7025	1869	15	85315335	85379367	protein_coding
ENSSSCG00000015940	UBR3	48.4372	13.1758	3.67622	1.87822	1.87822	35.2614	0.816032	35.3114	2685	15	85380836	85539166	protein_coding
ENSSSCG00000015949	SLC25A12	38.7676	9.02663	4.29481	2.10259	2.10259	29.741	0.82333	29.8152	1272	15	87284185	87377986	protein_coding
ENSSSCG00000015960	MAP3K20	34.5748	7.74409	4.46467	2.15855	2.15855	26.8307	0.822216	26.9174	1888	15	88505944	88690361	protein_coding
ENSSSCG00000016018	FRZB	46.5384	11.4048	4.08061	2.02878	2.02878	35.1336	0.82667	35.1921	978	15	97838123	97882305	protein_coding
ENSSSCG00000016047	MSTN	10.2598	0.0244381	419.828	8.71366	8.71366	10.2353	0.830593	13.4421	1128	15	105734307	105739335	protein_coding
ENSSSCG00000016100	NDUFB3	109.944	36.7959	2.98793	1.57915	1.57915	73.1477	0.804984	73.1648	297	15	116072234	116083825	protein_coding
ENSSSCG00000016157	MYL1	17372.9	31.36	553.982	9.11369	9.11369	17341.5	0.996903	17341.5	579	15	124861890	124886860	protein_coding
ENSSSCG00000016192	PLCD4	23.0202	0.491503	46.8362	5.54955	5.54955	22.5287	0.893928	23.2021	2319	15	133641605	133669136	protein_coding
ENSSSCG00000016200	PRKAG3	29.116	0.639309	45.5429	5.50916	5.50916	28.4767	0.908246	29.0047	1380	15	133800767	133807019	protein_coding
ENSSSCG00000016215	LOC100158003	155.016	12.0763	12.8363	3.68216	3.68216	142.94	0.941536	142.987	1347	15	134325130	134328954	protein_coding
ENSSSCG00000016216	TUBA4A	59.0658	5.46581	10.8064	3.43382	3.43382	53.6	0.909682	53.7099	1359	15	134341043	134347416	protein_coding
ENSSSCG00000016330	LRRFIP1	57.2894	15.1409	3.78376	1.91982	1.91982	42.1485	0.827688	42.1922	1989	15	151754397	151846756	protein_coding
ENSSSCG00000016331	RAMP1	373.724	16.5078	22.6392	4.50075	4.50075	357.216	0.968058	357.245	444	15	151914130	151945098	protein_coding
ENSSSCG00000016397	NEB	964.931	1.98542	486.009	8.92484	8.92484	962.946	0.992684	962.987	7923	15	156931032	157035322	protein_coding
ENSSSCG00000016398	-	397.205	0.162551	2443.57	11.2548	11.2548	397.043	0.989275	397.202	6114	GL893074.1	10143	65746	protein_coding
ENSSSCG00000016545	CHCHD3	129.688	39.4294	3.28912	1.7177	1.7177	90.2587	0.825217	90.275	684	18	17086302	17410939	protein_coding
ENSSSCG00000016578	FLNC	668.303	5.99439	111.488	6.80075	6.80075	662.308	0.987326	662.343	8163	18	20855084	20884021	protein_coding
ENSSSCG00000016605	LMOD2	99.1542	0.380529	260.569	8.02552	8.02552	98.7737	0.965388	99.0992	1653	18	25401377	25409330	protein_coding
ENSSSCG00000016606	ASB15	14.146	0.0478436	295.671	8.20785	8.20785	14.0981	0.8621	16.3134	1767	18	25425505	25444223	protein_coding
ENSSSCG00000016640	PPP1R3A	90.933	0.0542559	1676	10.7108	10.7108	90.8788	0.965066	91.5078	3342	18	34430772	34468824	protein_coding
ENSSSCG00000016645	-	56.4981	0.638773	88.4479	6.46676	6.46676	55.8594	0.944076	56.2324	261	18	35904425	35907118	protein_coding
ENSSSCG00000016646	IFRD1	76.3309	22.8691	3.33773	1.73887	1.73887	53.4618	0.814005	53.4901	1353	18	35914686	35937250	protein_coding
ENSSSCG00000016714	CYCS	235.943	61.1329	3.85951	1.94842	1.94842	174.81	0.860621	174.821	318	18	52036068	52038371	protein_coding
ENSSSCG00000016720	PGAM2	4476.48	12.0594	371.202	8.53606	8.53606	4464.42	0.995346	4464.43	762	18	53423634	53425884	protein_coding
ENSSSCG00000016722	UBE2D4	335.547	42.5711	7.88205	2.97857	2.97857	292.976	0.928793	292.991	444	18	53448350	53469535	protein_coding
ENSSSCG00000016748	-	8.5465	0.0418608	204.165	7.67359	7.67359	8.50464	0.808934	11.4548	756	18	55837904	55849658	protein_coding
ENSSSCG00000016792	RETREG1	109.556	35.7254	3.06661	1.61665	1.61665	73.8307	0.810682	73.8484	1089	16	6168456	6324546	protein_coding
ENSSSCG00000016896	-	19.719	0.023093	853.894	9.73791	9.73791	19.6959	0.891162	21.9717	453	16	35788147	35788802	protein_coding
ENSSSCG00000016929	PDE4D	34.3397	2.93718	11.6914	3.54737	3.54737	31.4025	0.889353	31.6023	1512	16	40637279	40654842	protein_coding
ENSSSCG00000016982	BOD1	133.752	42.0477	3.18097	1.66947	1.66947	91.7047	0.821103	91.7199	561	16	54988239	54996836	protein_coding
ENSSSCG00000017024	CCNG1	765.58	127.846	5.9883	2.58215	2.58215	637.734	0.913535	637.739	888	16	65189480	65197123	protein_coding
ENSSSCG00000017101	ADCY2	30.9537	3.04255	10.1736	3.34676	3.34676	27.9111	0.876809	28.111	2643	16	80358753	80624210	protein_coding
ENSSSCG00000017186	RNF157	31.7812	2.04505	15.5406	3.95797	3.95797	29.7361	0.894981	29.9984	2061	12	5129880	5207767	protein_coding
ENSSSCG00000017271	CACNG1	315.866	0.739607	427.072	8.73834	8.73834	315.126	0.985456	315.247	675	12	13833206	13844295	protein_coding
ENSSSCG00000017282	SCN4A	13.4243	0.393369	34.1264	5.09282	5.09282	13.0309	0.846286	13.9908	5499	12	15008606	15037441	protein_coding
ENSSSCG00000017311	MAPT	24.9814	3.841	6.50389	2.7013	2.7013	21.1404	0.835917	21.3123	2337	12	17123471	17172747	protein_coding
ENSSSCG00000017500	TCAP	1063.87	7.94664	133.877	7.06476	7.06476	1055.92	0.99004	1055.95	504	12	23107252	23108618	protein_coding
ENSSSCG00000017510	CACNB1	143.64	3.4676	41.4236	5.37238	5.37238	140.173	0.964092	140.276	1797	12	23491239	23513358	protein_coding
ENSSSCG00000017558	-	95.258	12.2643	7.76707	2.95737	2.95737	82.9937	0.90869	83.0463	1041	12	27309996	27311036	protein_coding
ENSSSCG00000017717	UNC45B	56.1311	0.127668	439.663	8.78025	8.78025	56.0034	0.947895	56.6875	2790	12	41508324	41542495	protein_coding
ENSSSCG00000017868	P2RX5	56.8894	1.26085	45.1199	5.49569	5.49569	55.6285	0.939649	55.8993	1452	12	51642373	51706358	protein_coding
ENSSSCG00000017878	UBE2G1	232.171	39.4879	5.87954	2.5557	2.5557	192.683	0.904236	192.7	513	12	52253239	52278046	protein_coding
ENSSSCG00000017885	SMTNL2	25.4932	1.56249	16.3158	4.02819	4.02819	23.9307	0.883673	24.2674	1353	12	52581690	52601851	protein_coding
ENSSSCG00000017904	ENO3	6987.59	23.154	301.788	8.23739	8.23739	6964.43	0.99532	6964.44	1305	12	54023317	54028701	protein_coding
ENSSSCG00000017953	FXR2	59.1159	18.3471	3.22208	1.68799	1.68799	40.7688	0.800905	40.8037	2022	12	55270668	55287701	protein_coding
ENSSSCG00000017996	DHRS7C	177.5	0.512401	346.408	8.43633	8.43633	176.988	0.977392	177.189	936	12	57405795	57419222	protein_coding
ENSSSCG00000018003	MYH4	1556.46	2.25116	691.405	9.43339	9.43339	1554.21	0.994833	1554.24	5820	12	58205953	58230234	protein_coding
ENSSSCG00000018005	LOC110255887	3215.21	8.65963	371.288	8.53639	8.53639	3206.55	0.99505	3206.56	4413	12	57967161	57984754	protein_coding
ENSSSCG00000018006	-	6372.25	2.42385	2628.98	11.3603	11.3603	6369.83	0.998147	6369.84	309	12	58010358	58010758	protein_coding
ENSSSCG00000018007	MYH3	351.237	0.820424	428.117	8.74186	8.74186	350.417	0.986491	350.526	5832	12	58110959	58132945	protein_coding
ENSSSCG00000020701	TTC9	30.894	4.92009	6.27915	2.65057	2.65057	25.9739	0.847573	26.1088	669	7	100536077	100574731	protein_coding
ENSSSCG00000020731	-	18.5047	1.75683	10.533	3.39684	3.39684	16.7479	0.842937	17.0889	336	2	50555135	50555470	protein_coding
ENSSSCG00000020744	DUSP3	235.783	67.5253	3.49177	1.80396	1.80396	168.257	0.843528	168.267	558	12	19569932	19583393	protein_coding
ENSSSCG00000020775	-	60.3961	0.267817	225.513	7.81706	7.81706	60.1283	0.949574	60.6343	2688	2	78769113	78779748	protein_coding
ENSSSCG00000020785	DES	2383.41	61.49	38.7609	5.27653	5.27653	2321.92	0.983203	2321.92	1416	15	134560460	134567338	protein_coding
ENSSSCG00000020848	-	68.7124	20.2819	3.38786	1.76038	1.76038	48.4305	0.813248	48.4625	417	GL896001.1	217	5125	protein_coding
ENSSSCG00000020903	-	461.565	74.4975	6.19571	2.63127	2.63127	387.068	0.913674	387.077	546	5	93642863	93657312	protein_coding
ENSSSCG00000020919	-	60.2321	6.83759	8.80897	3.13897	3.13897	53.3945	0.900739	53.4867	810	13	106677166	106700850	protein_coding
ENSSSCG00000020953	-	13.686	0.525747	26.0315	4.70219	4.70219	13.1602	0.84405	13.9751	3096	4	98232795	98273614	protein_coding
ENSSSCG00000020979	-	86.6566	15.4271	5.61716	2.48984	2.48984	71.2295	0.882611	71.273	474	4	90660586	90669735	protein_coding
ENSSSCG00000021059	ADORA1	753.254	60.8774	12.3733	3.62916	3.62916	692.377	0.954897	692.386	981	9	125294860	125334614	protein_coding
ENSSSCG00000021071	-	105.841	6.23373	16.9788	4.08566	4.08566	99.6076	0.943415	99.6913	510	GL892419.1	8697	12256	protein_coding
ENSSSCG00000021129	PFKM	632.455	5.29108	119.532	6.90126	6.90126	627.164	0.987474	627.202	1821	5	81676291	81694184	protein_coding
ENSSSCG00000021210	HIKESHI	168.031	60.6457	2.7707	1.47025	1.47025	107.386	0.800331	107.396	297	9	22493189	22501615	protein_coding
ENSSSCG00000021217	FKBP3	109.192	22.6036	4.83072	2.27224	2.27224	86.5881	0.873817	86.6179	372	1	195288066	195292116	protein_coding
ENSSSCG00000021233	-	81.027	1.21362	66.7649	6.06102	6.06102	79.8134	0.955063	80.0432	888	X	66498393	66513520	protein_coding
ENSSSCG00000021345	-	134.288	5.34235	25.1365	4.65171	4.65171	128.946	0.956315	129.03	780	4	110329924	110335196	protein_coding
ENSSSCG00000021555	-	45.6704	3.86165	11.8267	3.56397	3.56397	41.8088	0.903366	41.9604	900	GL895228.2	2983	9992	protein_coding
ENSSSCG00000021595	-	144.86	1.09671	132.085	7.04533	7.04533	143.763	0.971625	143.936	714	GL896432.1	2	2908	protein_coding
ENSSSCG00000021632	-	488.132	72.1133	6.76896	2.75893	2.75893	416.019	0.920172	416.028	531	GL894031.1	190963	208617	protein_coding
ENSSSCG00000021650	-	564.269	2.58248	218.499	7.77148	7.77148	561.686	0.98857	561.74	324	10	28310670	28313594	protein_coding
ENSSSCG00000021703	-	142.316	0.183492	775.597	9.59916	9.59916	142.133	0.974609	142.456	237	GL896460.1	7264	10639	protein_coding
ENSSSCG00000021759	-	12.2935	1.18896	10.3398	3.37013	3.37013	11.1046	0.804976	11.6047	756	JH118914.1	34249	37038	protein_coding
ENSSSCG00000021777	-	40.0324	4.00817	9.98771	3.32015	3.32015	36.0242	0.889553	36.1769	417	2	50496893	50513253	protein_coding
ENSSSCG00000021927	-	133.617	18.6442	7.16669	2.84131	2.84131	114.973	0.91123	115.008	1236	GL893675.2	59964	64666	protein_coding
ENSSSCG00000021952	-	30.1946	6.61374	4.56543	2.19075	2.19075	23.5809	0.818398	23.6824	600	GL893339.2	1447	30636	protein_coding
ENSSSCG00000022209	ITGB1BP2	37.9781	1.53586	24.7275	4.62804	4.62804	36.4422	0.914727	36.7349	729	GL896552.1	1547	3736	protein_coding
ENSSSCG00000022320	-	8.48606	0.0481619	176.199	7.46106	7.46106	8.43789	0.807951	11.2635	1347	GL893835.2	5834	21994	protein_coding
ENSSSCG00000022362	-	207.514	70.9909	2.92311	1.5475	1.5475	136.523	0.812022	136.532	483	GL892315.2	10274	35552	protein_coding
ENSSSCG00000022545	CALM3	1097.31	316.907	3.46255	1.79184	1.79184	780.401	0.852035	780.403	450	6	47824454	47834181	protein_coding
ENSSSCG00000022607	-	20.7285	3.20639	6.46474	2.69259	2.69259	17.5221	0.822034	17.7278	207	GL896327.1	244	846	protein_coding
ENSSSCG00000022633	-	102.048	31.5035	3.23925	1.69566	1.69566	70.5441	0.817771	70.5645	1149	13	75848289	75869542	protein_coding
ENSSSCG00000022694	-	13.9273	0.762674	18.2612	4.19071	4.19071	13.1647	0.838457	13.8156	294	7	42601027	42602808	protein_coding
ENSSSCG00000022718	-	19.2851	2.42086	7.9662	2.99389	2.99389	16.8642	0.832289	17.1279	732	JH118620.1	4974	11639	protein_coding
ENSSSCG00000022728	HOXC10	17.0315	0.981836	17.3466	4.11658	4.11658	16.0497	0.854715	16.5692	843	5	19670819	19674812	protein_coding
ENSSSCG00000022748	-	1978.7	119.571	16.5484	4.04862	4.04862	1859.13	0.967824	1859.14	438	JH118787.1	22408	27004	protein_coding
ENSSSCG00000022783	DCUN1D1	96.6681	23.915	4.04216	2.01513	2.01513	72.7532	0.850304	72.7811	780	13	130341148	130378524	protein_coding
ENSSSCG00000022810	-	248.398	53.7275	4.6233	2.20892	2.20892	194.671	0.881707	194.683	972	GL894019.2	128068	137186	protein_coding
ENSSSCG00000022908	-	51.5473	4.37839	11.7731	3.55743	3.55743	47.169	0.908646	47.3029	453	JH118783.1	18671	30034	protein_coding
ENSSSCG00000022909	-	22.5471	1.4345	15.7178	3.97432	3.97432	21.1126	0.873591	21.4835	306	GL893398.2	63916	68284	protein_coding
ENSSSCG00000023010	TMOD1	252.999	21.7814	11.6154	3.53796	3.53796	231.218	0.945146	231.245	1080	1	267545296	267646882	protein_coding
ENSSSCG00000023031	TNNT2	17.104	0.191452	89.3382	6.48121	6.48121	16.9126	0.875052	18.1119	888	10	28159208	28169382	protein_coding
ENSSSCG00000023108	-	183.259	66.219	2.76747	1.46857	1.46857	117.04	0.801696	117.049	324	5	3986311	3990664	protein_coding
ENSSSCG00000023118	BZW2	60.4017	11.0011	5.49052	2.45694	2.45694	49.4006	0.870233	49.4617	855	9	94800587	94817628	protein_coding
ENSSSCG00000023267	SCN1B	99.4856	5.68354	17.5042	4.12963	4.12963	93.8021	0.942841	93.893	660	6	40022675	40031626	protein_coding
ENSSSCG00000023287	-	198.382	72.0511	2.75335	1.46119	1.46119	126.331	0.801514	126.339	456	5	23255205	23256926	protein_coding
ENSSSCG00000023333	FCN2	58.0685	247.092	0.235007	-2.08922	-2.08922	189.024	0.871442	-189.035	972	1	308197101	308203079	protein_coding
ENSSSCG00000023361	-	165.338	51.7084	3.19751	1.67695	1.67695	113.63	0.825435	113.642	309	16	51279802	51301023	protein_coding
ENSSSCG00000023425	-	65.6462	3.19835	20.525	4.35931	4.35931	62.4479	0.933733	62.5998	3360	GL893398.2	21274	44066	protein_coding
ENSSSCG00000023453	-	17.4288	0.487055	35.7841	5.16124	5.16124	16.9418	0.869302	17.7105	1896	GL893744.2	39864	88489	protein_coding
ENSSSCG00000023455	-	66.3094	20.1955	3.28337	1.71518	1.71518	46.1139	0.807994	46.1458	1467	GL893931.2	24525	89021	protein_coding
ENSSSCG00000023496	-	659.658	14.8575	44.399	5.47246	5.47246	644.801	0.980924	644.824	666	GL896358.1	2190	7245	protein_coding
ENSSSCG00000023510	-	32.3593	0.0423152	764.72	9.57879	9.57879	32.3169	0.923521	33.7066	1872	1	50651855	50727851	protein_coding
ENSSSCG00000023599	TIMM8B	353.696	91.3556	3.87164	1.95295	1.95295	262.34	0.864449	262.348	252	9	44629778	44632100	protein_coding
ENSSSCG00000023600	-	80.5456	26.0644	3.09025	1.62772	1.62772	54.4812	0.803958	54.5055	291	13	76734151	76739069	protein_coding
ENSSSCG00000023616	-	581.305	50.3379	11.548	3.52958	3.52958	530.967	0.951166	530.979	570	GL893220.1	28589	35279	protein_coding
ENSSSCG00000023642	-	11.22	0.715694	15.6772	3.97059	3.97059	10.5044	0.812526	11.2297	1335	X	37205479	37263635	protein_coding
ENSSSCG00000023684	LOC102166944; MT1A	108.533	14.7653	7.35056	2.87785	2.87785	93.7682	0.908185	93.8123	186	6	26383677	26385350	protein_coding
ENSSSCG00000023710	REEP1	42.0018	9.65828	4.34878	2.12061	2.12061	32.3435	0.828149	32.4129	606	3	61264821	61326096	protein_coding
ENSSSCG00000023751	-	130.721	26.619	4.9108	2.29596	2.29596	104.102	0.879132	104.127	483	17	67792545	67796154	protein_coding
ENSSSCG00000023802	-	15.3224	0.376617	40.6842	5.3464	5.3464	14.9457	0.860247	15.8732	1401	JH118559.1	15317	21077	protein_coding
ENSSSCG00000023889	-	16.6485	2.60109	6.40058	2.6782	2.6782	14.0474	0.804132	14.3004	576	15	153122064	153127169	protein_coding
ENSSSCG00000023999	-	32.4613	0.0853312	380.416	8.57143	8.57143	32.376	0.92286	33.4914	1872	1	33767778	33841832	protein_coding
ENSSSCG00000024018	SLC16A3	30.5291	1.12319	27.1808	4.76452	4.76452	29.406	0.904671	29.7894	1374	12	963452	967637	protein_coding
ENSSSCG00000024061	TNNI1	447.852	4.12058	108.687	6.76403	6.76403	443.731	0.985038	443.783	564	10	28197736	28203433	protein_coding
ENSSSCG00000024087	-	52.4628	0.21976	238.728	7.89922	7.89922	52.243	0.944476	52.8368	5976	GL893554.2	81972	112317	protein_coding
ENSSSCG00000024125	KPNA3	214.209	50.1757	4.26917	2.09395	2.09395	164.033	0.869685	164.046	453	11	18284859	18292470	protein_coding
ENSSSCG00000024316	LOC100156967	558.839	189.431	2.95009	1.56076	1.56076	369.408	0.820625	369.411	459	7	63312037	63332455	protein_coding
ENSSSCG00000024342	-	8.5623	0.218128	39.2536	5.29475	5.29475	8.34417	0.80013	9.88229	723	6	104383369	104394429	protein_coding
ENSSSCG00000024345	-	32.9012	7.77379	4.23232	2.08145	2.08145	25.1274	0.812517	25.2134	438	6	145266837	145273453	protein_coding
ENSSSCG00000024365	-	181.632	0.427967	424.407	8.72931	8.72931	181.205	0.978027	181.415	588	JH118526.1	105477	114732	protein_coding
ENSSSCG00000024416	LOC100736982	442.153	0.351071	1259.44	10.2986	10.2986	441.802	0.989736	441.922	5808	12	57877291	57933831	protein_coding
ENSSSCG00000024438	-	34.1839	6.06557	5.63573	2.4946	2.4946	28.1184	0.845764	28.2288	375	GL892805.1	121094	139458	protein_coding
ENSSSCG00000024481	LOC100624559	146.024	4.16045	35.0982	5.13332	5.13332	141.864	0.962561	141.957	3264	4	110393151	110427080	protein_coding
ENSSSCG00000024482	-	3124.16	833.929	3.74632	1.90547	1.90547	2290.23	0.869085	2290.23	624	3	9925863	9927499	protein_coding
ENSSSCG00000024550	UQCR10	2871.46	1066.77	2.69174	1.42854	1.42854	1804.69	0.809482	1804.69	195	14	49817570	49820402	protein_coding
ENSSSCG00000024670	-	20.2052	2.68503	7.52514	2.91172	2.91172	17.5202	0.833359	17.7605	780	6	147179703	147187294	protein_coding
ENSSSCG00000024676	SRPK3	30.7501	1.02413	30.0257	4.90812	4.90812	29.7259	0.906628	30.1284	1701	X	142088727	142093193	protein_coding
ENSSSCG00000024690	-	12.6238	0.52171	24.1971	4.59676	4.59676	12.1021	0.835317	12.9457	426	13	53316628	53322546	protein_coding
ENSSSCG00000024696	CCNYL1	74.8153	24.421	3.06356	1.61521	1.61521	50.3943	0.800783	50.4202	1092	15	122436419	122471437	protein_coding
ENSSSCG00000024784	CACNA1S	114.135	0.205448	555.54	9.11775	9.11775	113.929	0.969798	114.293	5631	10	27935052	27999300	protein_coding
ENSSSCG00000024790	-	15.8963	0.149815	106.106	6.72937	6.72937	15.7464	0.869911	17.1241	942	6	773917	775968	protein_coding
ENSSSCG00000024855	-	54.182	0.186263	290.889	8.18433	8.18433	53.9958	0.946025	54.6125	207	JH118856.1	11500	16676	protein_coding
ENSSSCG00000024886	-	209.408	65.1412	3.21467	1.68467	1.68467	144.267	0.828427	144.276	861	18	31363726	31412513	protein_coding
ENSSSCG00000024911	LOC100739663; MT1D	69.1351	6.09051	11.3513	3.50478	3.50478	63.0446	0.917545	63.1419	186	6	26374348	26375968	protein_coding
ENSSSCG00000024985	-	23.1336	0.88301	26.1985	4.71141	4.71141	22.2506	0.886969	22.7439	432	JH118914.1	45472	50138	protein_coding
ENSSSCG00000024996	-	146.558	37.0349	3.9573	1.98451	1.98451	109.523	0.856098	109.541	273	GL895197.2	606	3152	protein_coding
ENSSSCG00000025104	-	154.547	51.1971	3.01868	1.59392	1.59392	103.35	0.814309	103.363	294	12	6320506	6321529	protein_coding
ENSSSCG00000025127	-	46.0791	0.785392	58.6702	5.87456	5.87456	45.2937	0.933777	45.6731	639	11	52730973	52743325	protein_coding
ENSSSCG00000025136	-	2583.03	4.74886	543.927	9.08727	9.08727	2578.28	0.99539	2578.3	2712	2	4826321	4839557	protein_coding
ENSSSCG00000025187	TMEM126A	52.8247	15.8657	3.32948	1.7353	1.7353	36.9589	0.801583	36.9996	591	9	21846378	21858442	protein_coding
ENSSSCG00000025190	COQ10A	53.3715	4.26702	12.5079	3.64477	3.64477	49.1045	0.911587	49.2396	732	5	23156551	23160356	protein_coding
ENSSSCG00000025212	-	59.3894	9.46819	6.27251	2.64904	2.64904	49.9212	0.878132	49.9914	258	13	84409959	84500260	protein_coding
ENSSSCG00000025224	ACYP2	200.393	24.938	8.03565	3.00641	3.00641	175.455	0.924382	175.481	309	3	92341040	92356538	protein_coding
ENSSSCG00000025240	DDIT4L	253.095	6.99442	36.1852	5.17733	5.17733	246.1	0.971364	246.155	582	8	129550397	129555105	protein_coding
ENSSSCG00000025268	-	13080.7	39.9123	327.735	8.35638	8.35638	13040.7	0.995816	13040.7	1146	GL896419.1	12573	20830	protein_coding
ENSSSCG00000025277	-	491.135	166.368	2.95211	1.56174	1.56174	324.767	0.81992	324.771	969	10	72009227	72022986	protein_coding
ENSSSCG00000025284	COQ9	191.026	68.9503	2.77049	1.47014	1.47014	122.076	0.802253	122.085	960	6	17363222	17381075	protein_coding
ENSSSCG00000025353	TNNT1	1278.48	13.3233	95.9578	6.58433	6.58433	1265.15	0.989248	1265.17	789	6	54301796	54314510	protein_coding
ENSSSCG00000025409	-	148.971	0.168583	883.668	9.78736	9.78736	148.803	0.975626	149.124	681	2	75331713	75335976	protein_coding
ENSSSCG00000025447	MID1IP1	235.128	53.0757	4.43004	2.14732	2.14732	182.052	0.875609	182.065	549	X	38727726	38730034	protein_coding
ENSSSCG00000025460	SPSB2	2476.44	265.02	9.34438	3.2241	3.2241	2211.43	0.945598	2211.43	792	5	66272196	66278391	protein_coding
ENSSSCG00000025486	MDH2	526.845	123.577	4.2633	2.09197	2.09197	403.268	0.87754	403.273	1017	3	9953218	9965969	protein_coding
ENSSSCG00000025533	-	324.567	112.742	2.87885	1.52549	1.52549	211.825	0.813657	211.83	243	6	40921405	40922901	protein_coding
ENSSSCG00000025554	-	62.729	5.476	11.4553	3.51794	3.51794	57.253	0.914248	57.361	1812	GL892815.1	61016	63436	protein_coding
ENSSSCG00000025688	-	989.349	48.9872	20.1961	4.336	4.336	940.361	0.970659	940.371	294	3	17385587	17389044	protein_coding
ENSSSCG00000025738	-	17.2759	0.560197	30.8389	4.94668	4.94668	16.7157	0.866928	17.4322	1275	13	126781319	126852323	protein_coding
ENSSSCG00000025774	-	107.796	11.2674	9.56701	3.25807	3.25807	96.5281	0.922756	96.5831	252	15	116468163	116468414	protein_coding
ENSSSCG00000025811	-	132.238	3.35128	39.459	5.30228	5.30228	128.887	0.962135	128.996	783	GL893398.2	1133	5921	protein_coding
ENSSSCG00000025831	-	1118.21	340.354	3.28543	1.71608	1.71608	777.855	0.84251	777.856	210	2	122386529	122393187	protein_coding
ENSSSCG00000025867	-	26.42	0.106662	247.698	7.95244	7.95244	26.3133	0.910299	27.4888	528	9	150557741	150614318	protein_coding
ENSSSCG00000025899	-	11.1934	0.598281	18.7093	4.22568	4.22568	10.5951	0.817684	11.4067	450	3	44183278	44184962	protein_coding
ENSSSCG00000026098	CMYA5	190.674	0.420236	453.73	8.82569	8.82569	190.253	0.978941	190.458	10971	2	90194149	90229595	protein_coding
ENSSSCG00000026100	-	291.762	36.5974	7.9722	2.99498	2.99498	255.164	0.928636	255.182	225	3	91877091	91892620	protein_coding
ENSSSCG00000026127	-	197.094	0.547078	360.266	8.49292	8.49292	196.547	0.979114	196.73	675	7	41475907	41487079	protein_coding
ENSSSCG00000026199	-	28.9053	1.33033	21.7279	4.44148	4.44148	27.575	0.897677	27.9304	429	7	3798438	3807156	protein_coding
ENSSSCG00000026211	NRN1	29.0973	1.33033	21.8722	4.45103	4.45103	27.767	0.898295	28.1215	429	7	3884824	3893558	protein_coding
ENSSSCG00000026219	-	98.2416	15.7423	6.24061	2.64169	2.64169	82.4993	0.893006	82.5416	510	4	90692768	90699934	protein_coding
ENSSSCG00000026340	-	30.5398	6.43178	4.74827	2.2474	2.2474	24.108	0.8242	24.2126	678	6	73418796	73430481	protein_coding
ENSSSCG00000026453	ACSM5	23.4551	1.74058	13.4754	3.75226	3.75226	21.7145	0.870903	22.0363	1752	3	26172262	26260371	protein_coding
ENSSSCG00000026533	MYF6	248.852	0.146926	1693.73	10.726	10.726	248.705	0.984142	248.937	729	5	105710667	105712524	protein_coding
ENSSSCG00000026543	-	101.232	9.85749	10.2695	3.3603	3.3603	91.3743	0.923573	91.4361	906	JH118686.1	18627	21839	protein_coding
ENSSSCG00000026554	PRXL2B	60.4608	12.6439	4.78183	2.25756	2.25756	47.817	0.856507	47.8702	609	6	58856809	58859702	protein_coding
ENSSSCG00000026600	KLHL30	18.2492	0.746245	24.4546	4.61204	4.61204	17.5029	0.867667	18.1004	1752	15	152123114	152132834	protein_coding
ENSSSCG00000026701	PHOSPHO1	13.2901	0.221855	59.9042	5.90459	5.90459	13.0682	0.850792	14.3402	879	12	25384751	25385629	protein_coding
ENSSSCG00000026725	-	197.582	0.547078	361.159	8.49649	8.49649	197.035	0.979184	197.218	675	7	41660915	41672087	protein_coding
ENSSSCG00000026839	-	57.0452	13.4576	4.23888	2.08368	2.08368	43.5876	0.837848	43.6373	180	8	144783421	144792874	protein_coding
ENSSSCG00000026862	-	14.0833	0.279166	50.4478	5.65672	5.65672	13.8041	0.854984	14.9182	1275	JH118457.1	13025	21667	protein_coding
ENSSSCG00000026942	-	175.487	57.6816	3.04234	1.60518	1.60518	117.805	0.81825	117.816	822	GL894710.2	53787	76871	protein_coding
ENSSSCG00000026945	LRRC2	37.7921	1.52469	24.7867	4.63149	4.63149	36.2674	0.914562	36.5619	933	13	32727323	32749038	protein_coding
ENSSSCG00000026990	FAM162A	307.666	71.1359	4.32504	2.11271	2.11271	236.53	0.874756	236.539	468	13	147726443	147762654	protein_coding
ENSSSCG00000027016	C6H19orf47	43.0349	9.07988	4.7396	2.24476	2.24476	33.9551	0.841701	34.0292	1143	6	44396816	44408548	protein_coding
ENSSSCG00000027130	TNFRSF12A	223.303	26.4684	8.43662	3.07667	3.07667	196.835	0.927749	196.859	390	3	40522157	40533352	protein_coding
ENSSSCG00000027191	-	25.9417	1.33335	19.4561	4.28215	4.28215	24.6084	0.889074	24.9782	234	16	80839014	80926655	protein_coding
ENSSSCG00000027248	-	64.4363	19.5275	3.29977	1.72237	1.72237	44.9088	0.807089	44.9418	537	GL896502.1	794	8143	protein_coding
ENSSSCG00000027308	-	74.8694	13.1027	5.71403	2.51451	2.51451	61.7666	0.879358	61.8178	783	GL896307.1	992	6422	protein_coding
ENSSSCG00000027332	-	15.5419	55.1862	0.281626	-1.82815	-1.82815	39.6443	0.816745	-39.6865	723	3	59662815	59720748	protein_coding
ENSSSCG00000027344	-	36.3175	2.96772	12.2375	3.61324	3.61324	33.3497	0.89372	33.5449	336	14	33642793	33644868	protein_coding
ENSSSCG00000027363	-	129.174	43.5463	2.96636	1.56869	1.56869	85.6277	0.806933	85.6421	864	10	75598419	75601440	protein_coding
ENSSSCG00000027428	ENHO	293.865	17.249	17.0367	4.09057	4.09057	276.616	0.959664	276.647	231	10	36432756	36433507	protein_coding
ENSSSCG00000027559	-	29.351	0.53581	54.7787	5.77554	5.77554	28.8152	0.910456	29.3883	1446	GL896369.1	2390	26704	protein_coding
ENSSSCG00000027613	-	174.663	0.256025	682.211	9.41407	9.41407	174.407	0.97814	174.661	618	1	43484628	43531456	protein_coding
ENSSSCG00000027640	-	60.295	14.9029	4.04584	2.01644	2.01644	45.392	0.836143	45.4368	2619	6	154644988	154662179	protein_coding
ENSSSCG00000027684	TRIM63	143.204	0.92306	155.14	7.27743	7.27743	142.281	0.971955	142.467	1071	6	77129133	77143413	protein_coding
ENSSSCG00000027711	SS18L2	490.593	151.751	3.23287	1.69282	1.69282	338.842	0.836343	338.846	234	13	28775704	28779850	protein_coding
ENSSSCG00000027712	-	57.6102	4.59955	12.5252	3.64676	3.64676	53.0106	0.914362	53.1359	1200	GL895007.2	13377	21057	protein_coding
ENSSSCG00000027738	LRRFIP2	74.6099	14.4844	5.15106	2.36487	2.36487	60.1255	0.869033	60.172	2214	13	23693327	23766755	protein_coding
ENSSSCG00000027864	-	53.773	0.242857	221.418	7.79063	7.79063	53.5301	0.945198	54.0941	2682	2	78649327	78656605	protein_coding
ENSSSCG00000027875	CA14	52.8015	0.174406	302.75	8.24198	8.24198	52.6271	0.945111	53.2686	1011	GL893333.2	5393	12123	protein_coding
ENSSSCG00000027883	-	75.8012	24.5753	3.08445	1.62501	1.62501	51.226	0.802383	51.2517	594	12	48186321	48193241	protein_coding
ENSSSCG00000027896	-	27.8845	0.0680877	409.538	8.67785	8.67785	27.8164	0.914327	29.1386	1176	2	158351384	158382671	protein_coding
ENSSSCG00000028047	DTNA	37.7229	0.992181	38.0202	5.24869	5.24869	36.7307	0.920433	37.1039	1005	6	110739417	110858569	protein_coding
ENSSSCG00000028103	-	13.7636	0.357781	38.4692	5.26563	5.26563	13.4058	0.850087	14.4028	897	3	44129964	44136425	protein_coding
ENSSSCG00000028107	-	5.52125	31.3301	0.176228	-2.50448	-2.50448	25.8089	0.841841	-25.9301	633	2	3724619	3727474	protein_coding
ENSSSCG00000028172	FAM78A	61.8232	14.5193	4.25802	2.09018	2.09018	47.3039	0.842615	47.3501	852	1	305269556	305284180	protein_coding
ENSSSCG00000028235	-	43.7279	4.12341	10.6048	3.40665	3.40665	39.6045	0.897173	39.7508	732	5	23174739	23178249	protein_coding
ENSSSCG00000028322	BTG2	1503.07	419.263	3.58503	1.84198	1.84198	1083.8	0.859708	1083.81	489	9	70327445	70331400	protein_coding
ENSSSCG00000028326	-	136.214	45.7245	2.97902	1.57484	1.57484	90.4898	0.807977	90.5035	609	GL892233.1	21	1787	protein_coding
ENSSSCG00000028387	CNKSR1	15.0007	0.399335	37.5641	5.23128	5.23128	14.6013	0.857394	15.5102	2130	6	77200943	77208170	protein_coding
ENSSSCG00000028420	EIF4E	60.9227	18.6478	3.26703	1.70798	1.70798	42.275	0.803749	42.3094	654	8	130594675	130649857	protein_coding
ENSSSCG00000028475	KPNA1	56.7748	14.1821	4.00326	2.00118	2.00118	42.5927	0.832872	42.6397	1380	13	147681195	147711773	protein_coding
ENSSSCG00000028487	-	134.152	27.8809	4.81161	2.26652	2.26652	106.271	0.87801	106.295	483	17	53452554	53459414	protein_coding
ENSSSCG00000028530	TMEM52	84.9917	19.5551	4.34628	2.11978	2.11978	65.4367	0.853645	65.471	615	6	58546768	58548863	protein_coding
ENSSSCG00000028568	-	2749.63	747.636	3.67776	1.87883	1.87883	2001.99	0.864666	2001.99	624	3	10049289	10050925	protein_coding
ENSSSCG00000028628	-	49.3978	6.10526	8.09103	3.01632	3.01632	43.2926	0.888866	43.3975	405	4	78371387	78374163	protein_coding
ENSSSCG00000028731	-	1.12922	30.911	0.0365312	-4.77473	-4.77473	29.7818	0.905576	-30.1621	336	8	77268244	77274304	protein_coding
ENSSSCG00000028752	-	226.79	5.84019	38.8327	5.2792	5.2792	220.95	0.970677	221.013	729	GL896385.1	1565	5799	protein_coding
ENSSSCG00000028760	-	18.8524	3.17027	5.94663	2.57207	2.57207	15.6822	0.809212	15.8917	453	11	49869696	49870148	protein_coding
ENSSSCG00000028800	-	164.678	0.350012	470.491	8.87802	8.87802	164.328	0.976505	164.567	10956	JH118931.1	14567	37743	protein_coding
ENSSSCG00000028982	-	477.425	161.266	2.96049	1.56584	1.56584	316.16	0.820755	316.164	969	10	71747464	71761223	protein_coding
ENSSSCG00000029000	-	739.28	1.77608	416.242	8.70128	8.70128	737.504	0.991371	737.555	261	GL895783.1	15285	64439	protein_coding
ENSSSCG00000029058	-	197.486	853.375	0.231418	-2.11143	-2.11143	655.889	0.880498	-655.892	231	14	95183009	95185230	protein_coding
ENSSSCG00000029126	-	76.2109	20.5689	3.70514	1.88953	1.88953	55.6419	0.832629	55.674	633	4	78268197	78286516	protein_coding
ENSSSCG00000029128	-	30.5991	0.01845	1658.49	10.6957	10.6957	30.5807	0.920477	32.3972	567	14	83801347	83804137	protein_coding
ENSSSCG00000029132	-	87.6217	3.65732	23.9579	4.58243	4.58243	83.9644	0.945877	84.0893	156	GL893450.2	59383	60204	protein_coding
ENSSSCG00000029199	SCN4B	83.1699	0.470984	176.587	7.46424	7.46424	82.6989	0.959812	83.0351	687	9	50492489	50516846	protein_coding
ENSSSCG00000029204	-	69.7417	0.497612	140.153	7.13086	7.13086	69.2441	0.953488	69.6103	339	X	66596105	66606539	protein_coding
ENSSSCG00000029219	SH3BGR	168.72	5.33232	31.641	4.98372	4.98372	163.388	0.9635	163.464	618	13	213286140	213348206	protein_coding
ENSSSCG00000029251	MAP4	21.0961	0.5989	35.2248	5.13852	5.13852	20.4972	0.884438	21.1315	3279	13	33948538	33951875	protein_coding
ENSSSCG00000029275	PPARGC1A	8.84738	0.0969601	91.2477	6.51172	6.51172	8.75042	0.810604	10.9074	2166	GL896199.1	15045	57267	protein_coding
ENSSSCG00000029301	-	75.7779	11.0356	6.86667	2.77961	2.77961	64.7423	0.893406	64.8019	336	GL892805.1	109802	114317	protein_coding
ENSSSCG00000029311	MYPN	144.958	0.0739259	1960.86	10.9373	10.9373	144.884	0.975426	145.296	3963	14	77320445	77396950	protein_coding
ENSSSCG00000029430	IPO13	66.6767	15.0815	4.42108	2.1444	2.1444	51.5952	0.849165	51.6397	2892	6	154969943	154990226	protein_coding
ENSSSCG00000029441	MYH2; MYH1	1471.09	2.59926	565.964	9.14457	9.14457	1468.49	0.994372	1468.52	4812	12	57987963	58005660	protein_coding
ENSSSCG00000029471	STAC3	419.772	1.76344	238.042	7.89507	7.89507	418.008	0.986926	418.083	1098	5	24383139	24390317	protein_coding
ENSSSCG00000029578	NFATC3	32.6542	7.57262	4.31214	2.1084	2.1084	25.0816	0.81477	25.1701	1356	6	25836326	25877196	protein_coding
ENSSSCG00000029599	-	81.5689	6.01716	13.556	3.76086	3.76086	75.5518	0.929201	75.6453	1233	GL894875.2	6588	40089	protein_coding
ENSSSCG00000029613	-	77.0289	4.68196	16.4523	4.04021	4.04021	72.3469	0.934012	72.4597	4185	1	154019851	154044632	protein_coding
ENSSSCG00000029651	SLN	23732.6	58.5458	405.367	8.66309	8.66309	23674	0.996355	23674	96	9	40309461	40314414	protein_coding
ENSSSCG00000029695	-	16.3041	1.268	12.8581	3.6846	3.6846	15.0361	0.840892	15.481	465	16	40878752	40973183	protein_coding
ENSSSCG00000029760	CIPC	61.316	12.9652	4.72929	2.24162	2.24162	48.3509	0.856063	48.4028	1200	7	106212425	106229840	protein_coding
ENSSSCG00000029762	-	22.5251	1.98733	11.3343	3.50263	3.50263	20.5377	0.862048	20.8343	1359	6	110933228	111005312	protein_coding
ENSSSCG00000029811	PLCL2	21.5548	3.08459	6.98792	2.80486	2.80486	18.4703	0.831541	18.682	2775	13	4373099	4379835	protein_coding
ENSSSCG00000029846	-	122.73	0.0768581	1596.83	10.641	10.641	122.653	0.97233	123.113	333	15	38266503	38271774	protein_coding
ENSSSCG00000029900	-	40.7945	7.7447	5.26741	2.39709	2.39709	33.0498	0.847469	33.1366	1542	GL896302.1	110788	119908	protein_coding
ENSSSCG00000029944	FASN	1682.68	546.275	3.08028	1.62306	1.62306	1136.4	0.832133	1136.41	4125	12	1023477	1034681	protein_coding
ENSSSCG00000030087	-	2365.48	4.56002	518.744	9.01888	9.01888	2360.92	0.995242	2360.94	2712	2	4936399	4949636	protein_coding
ENSSSCG00000030113	SHISA2	204.894	8.3831	24.4414	4.61125	4.61125	196.511	0.962831	196.565	885	11	3039199	3045078	protein_coding
ENSSSCG00000030134	-	456.293	3.93104	116.075	6.85891	6.85891	452.362	0.985543	452.414	573	10	28305014	28307461	protein_coding
ENSSSCG00000030179	-	20.1734	1.40851	14.3225	3.84021	3.84021	18.7648	0.862561	19.1538	399	JH118914.1	29006	31265	protein_coding
ENSSSCG00000030268	ZFAND5	420.174	68.3524	6.14718	2.61992	2.61992	351.822	0.91257	351.832	621	JH118705.1	4157	12738	protein_coding
ENSSSCG00000030300	MT-2B	790.17	163.399	4.83583	2.27376	2.27376	626.771	0.894555	626.775	186	6	26420805	26421708	protein_coding
ENSSSCG00000030302	-	767.987	261.354	2.93849	1.55508	1.55508	506.632	0.821955	506.635	267	6	49000916	49004988	protein_coding
ENSSSCG00000030309	NDRG2	296.491	101.473	2.92188	1.5469	1.5469	195.019	0.815414	195.025	1074	GL896236.1	20128	27185	protein_coding
ENSSSCG00000030368	HSPA1L	793.233	182.768	4.34011	2.11773	2.11773	610.465	0.88075	610.469	1797	GL896522.1	3	1799	protein_coding
ENSSSCG00000030378	LIMK1	29.5054	5.70849	5.16868	2.3698	2.3698	23.7969	0.828906	23.9146	1917	3	10936405	10962039	protein_coding
ENSSSCG00000030385	-	37.6494	110.983	0.339237	-1.55964	-1.55964	73.3332	0.802923	-73.3498	1173	2	72950402	72957974	protein_coding
ENSSSCG00000030395	ASB5	574.078	11.6073	49.4582	5.62814	5.62814	562.471	0.981385	562.499	990	15	44410073	44464546	protein_coding
ENSSSCG00000030418	-	13.1511	1.36556	9.63056	3.26762	3.26762	11.7855	0.809551	12.2301	744	2	46168198	46206850	protein_coding
ENSSSCG00000030447	-	10.8792	0.42796	25.4211	4.66796	4.66796	10.4513	0.820607	11.4464	975	10	72091036	72106952	protein_coding
ENSSSCG00000030455	-	95.7605	14.9812	6.39205	2.67628	2.67628	80.7793	0.894241	80.8236	444	GL893127.2	90834	102108	protein_coding
ENSSSCG00000030668	C7H6orf125	498.484	135.507	3.67866	1.87918	1.87918	362.977	0.859873	362.982	411	7	34506319	34537625	protein_coding
ENSSSCG00000030669	-	88.6223	11.1839	7.92409	2.98625	2.98625	77.4384	0.908177	77.4959	282	GL892750.2	1387	28132	protein_coding
ENSSSCG00000030681	MYBPH	836.074	1.49306	559.974	9.12922	9.12922	834.581	0.992363	834.631	1440	9	125332735	125340972	protein_coding
